# Supplementary material for: Reliable identification of protein-protein interactions by crosslinking mass spectrometry
Source: Nat Commun. 2021 Jun 11;12:3564. doi: 10.1038/s41467-021-23666-z (PMC8196013; doi:10.1038/s41467-021-23666-z)
Supplement: Supplementary file 4 — Supplementary Data 1 [file 41467_2021_23666_MOESM4_ESM.xlsx]

## Sheet: Tabelle1
Supplementary Data 1: Detected heteromeric PPIs at 1% FDR
Protein1_UniProt_Accession	Gene_name1	Protein2_UniProt_Accession	Gene_name2	heteromeric_PPI-FDR	count_CSMs_total	count_peptide pairs_total	count_residue_pairs_total	count_CSMs_DSSO	count_CSMs_BS3	count_peptide_pairs_DSSO	count_peptide_pairs_BS3	count_residue_pairs_DSSO	count_residue_pairs_BS3	STRING_experimental_score	STRING_combined_score	SEC_elution_correlation_coefficient	frac_left	frac_right
P06710	dnaX	P28631	holB	0	3	2	2	3	0	2	0	2	0	964	997	0.971164	30	38
P0ABB4	atpD	P0ABA0	atpF	0	3	3	2	3	0	3	0	2	0	991	999	0.974143	-1	6
P09831	gltB	P0ABH7	gltA	0	3	3	2	3	0	3	0	2	0	0	962	0.987198	33	41
P0AD33	yfcZ	P68066	grcA	0	2	1	1	2	0	1	0	1	0	249	482	0.981767	35	43
P0AG67	rpsA	P0A707	infC	0	3	3	3	3	0	3	0	3	0	180	789	0.930592	16	24
P68191	sra	P0ACF4	hupB	0	2	2	2	2	0	2	0	2	0			0.865032	12	23
P62399	rplE	P0ADZ4	rpsO	0	3	2	1	3	0	2	0	1	0	983	999	0.49417	11	18
P0ACF4	hupB	P0A7N9	rpmG	0	3	2	2	3	0	2	0	2	0			0.610319	11	18
P0A7W1	rpsE	P0A7V8	rpsD	0	3	2	2	3	0	2	0	2	0	994	999	0.989323	15	23
P0ACF4	hupB	P0AA10	rplM	0	3	2	1	3	0	2	0	1	0	0	247	0.512603	11	18
P0A7Z4	rpoA	P0A7S3	rpsL	0	3	2	2	3	0	2	0	2	0	995	999	0.115129	15	23
P0A7S3	rpsL	P0AGJ5	yfiF	0	3	2	2	3	0	2	0	2	0			0.365411	13	25
P21177	fadB	P21151	fadA	0	5	4	4	3	2	2	2	2	2	591	999	0.998307	33	41
P0A7S3	rpsL	P0A8M6	yeeX	0	3	3	3	3	0	3	0	3	0			0.404352	11	23
P68679	rpsU	P0A7R9	rpsK	0	3	2	2	3	0	2	0	2	0	998	999	0.945958	15	22
P0A7L3	rplT	P0AA10	rplM	0	3	2	2	3	0	2	0	2	0	999	999	0.946245	11	18
P0A850	tig	P0AAC0	uspE	0	3	2	1	3	0	2	0	1	0	0	210	0.901456	36	43
P0ACF0	hupA	P0A7N9	rpmG	0	3	2	2	3	0	2	0	2	0			0.205674	11	18
P0A7U3	rpsS	P0A7S9	rpsM	0	3	2	1	3	0	2	0	1	0	996	999	0.944187	15	22
P02358	rpsF	P0A7S3	rpsL	0	5	4	2	2	3	2	2	1	1	983	999	0.990706	15	23
P0ACF0	hupA	P45577	proQ	0	3	3	3	3	0	3	0	3	0			0.854648	16	24
P0A8T7	rpoC	P0A6X7	ihfA	0	3	3	3	3	0	3	0	3	0	0	231	0.732492	12	23
P0ACF0	hupA	P0C018	rplR	0	3	2	2	3	0	2	0	2	0	0	277	0.428822	10	18
P0A9G6	aceA	P0ACC7	glmU	0	6	5	5	2	4	1	4	1	4			0.771405	36	43
P0AC41	sdhA	P07014	sdhB	0	5	3	3	3	2	2	1	2	1	973	999	0.97952	-1	6
P0ACF4	hupB	P0AG63	rpsQ	0	3	2	2	3	0	2	0	2	0			0.788165	12	23
P0A6F5	groL	P39407	yjjU	0	5	4	3	3	2	3	1	2	1			0.984566	20	28
P0A6F5	groL	P0A9R7	ftsE	0	2	2	2	2	0	2	0	2	0	100	206	0.599507	12	20
P02358	rpsF	P0ADZ4	rpsO	0	7	5	4	3	4	2	3	2	2	983	999	0.960924	13	21
P10443	dnaE	P03007	dnaQ	0	3	2	2	3	0	2	0	2	0	980	999	0.896141	11	19
P0ACF0	hupA	P0A7V8	rpsD	0	4	2	2	4	0	2	0	2	0	108	256	0.851761	12	23
P0ACF0	hupA	P0AG59	rpsN	0	17	11	6	13	4	7	4	4	2	0	295	0.850475	12	23
P00961	glyS	P00960	glyQ	0	8	6	4	5	3	3	3	2	2	571	999	0.99486	29	37
P0A707	infC	P0A7L0	rplA	0	2	1	1	0	2	0	1	0	1	83	915	-0.107872	11	18
P0AGE9	sucD	P0A853	tnaA	0	4	4	4	0	4	0	4	0	4			0.992736	36	43
P0AG59	rpsN	P0ACF4	hupB	0	14	11	8	10	4	8	3	6	2	0	256	0.853061	12	23
P0A6Z1	hscA	P0ACD4	iscU	0	9	7	5	6	3	4	3	3	2	859	999	0.978376	36	43
P09373	pflB	P0AD33	yfcZ	0	10	8	8	7	3	5	3	5	3	271	271	0.951164	35	42
P0ACG1	stpA	P0ACF8	hns	0	9	8	8	5	4	4	4	4	4	861	867	0.961397	17	24
P60422	rplB	P0AG30	rho	0	14	7	5	10	4	5	2	3	2	0	329	0.539516	14	21
P0A9P0	lpdA	P0AFG8	aceE	0	16	12	11	13	3	10	2	9	2	149	998	0.927333	2	9
P0AG59	rpsN	P0A7U3	rpsS	0	9	4	2	5	4	2	2	1	1	994	999	0.948314	15	23
P0AG59	rpsN	P45577	proQ	0	7	7	4	4	3	4	3	2	2	91	242	0.644244	16	24
P0ACF8	hns	P0A8F0	upp	0	17	12	12	13	4	8	4	8	4			0.997495	36	43
P0ACF0	hupA	P0A7V0	rpsB	0	15	10	8	11	4	7	3	6	2			0.852697	12	23
P0AE08	ahpC	P0A9B2	gapA	0	3	2	2	0	3	0	2	0	2	135	447	0.914101	36	43
P0A7L0	rplA	P45577	proQ	0	10	4	3	7	3	3	1	2	1	0	179	0.729854	16	24
P0AD61	pykF	P0A9G6	aceA	0	3	3	3	0	3	0	3	0	3	0	514	-0.0342632	34	42
P0A7S3	rpsL	P23830	pssA	0	7	4	3	5	2	2	2	2	1			0.119689	11	22
P0A836	sucC	P0A9G6	aceA	0	3	3	3	0	3	0	3	0	3	0	361	0.718485	36	43
P02359	rpsG	P0ACF4	hupB	0	19	16	14	16	3	14	2	12	2	96	159	0.788492	12	23
P00961	glyS	P08312	pheS	0	3	2	2	0	3	0	2	0	2	0	529	0.993311	29	37
P0A6Y8	dnaK	P69908	gadA	0	10	9	8	7	3	6	3	5	3	112	200	0.580584	32	39
P0A6X7	ihfA	P62399	rplE	0	16	11	9	12	4	8	3	6	3			0.577895	11	18
P02359	rpsG	P0C018	rplR	0	14	10	9	11	3	7	3	6	3	983	999	0.181086	10	18
P02359	rpsG	P02358	rpsF	0	7	5	4	4	3	3	2	2	2	983	999	0.942521	15	23
P0A9G6	aceA	P0A9T0	serA	0	3	3	3	0	3	0	3	0	3			0.958171	36	43
P0A7T7	rpsR	P02359	rpsG	0	9	8	7	2	7	2	6	2	5	989	999	0.978473	15	23
P0A7T7	rpsR	P0AG67	rpsA	0	14	11	10	11	3	8	3	7	3	997	999	0.975603	15	23
P0A9G6	aceA	P24182	accC	0	3	1	1	0	3	0	1	0	1			0.700513	29	36
P0ACF4	hupB	P0A7U7	rpsT	0	10	7	4	6	4	5	2	3	1			0.881515	12	23
P08312	pheS	P0A9C5	glnA	0	3	2	2	0	3	0	2	0	2	0	441	0.514098	29	37
P0A6F5	groL	P0A7Z4	rpoA	0	4	3	2	0	4	0	3	0	2	76	660	-0.323588	24	31
P0ACF0	hupA	P0AG63	rpsQ	0	3	2	2	3	0	2	0	2	0			0.714898	12	23
P0ACF0	hupA	P0A7V3	rpsC	0	35	21	17	30	5	18	3	14	3			0.864637	12	23
P0ACF4	hupB	P42641	obgE	0	3	3	3	3	0	3	0	3	0			0.426729	12	23
P0A6X7	ihfA	P68679	rpsU	0	3	2	2	3	0	2	0	2	0	0	157	0.856413	12	23
P0ACF0	hupA	P0AFF6	nusA	0	5	3	3	3	2	2	1	2	1	128	262	0.580597	35	42
P11349	narH	P09152	narG	0	3	2	1	3	0	2	0	1	0	979	999	0.981901	-1	6
P0C018	rplR	P0A7V0	rpsB	0	3	3	2	3	0	3	0	2	0	983	999	0.193479	10	18
P0A7N9	rpmG	P0A7L8	rpmA	0	2	1	1	2	0	1	0	1	0	994	999	0.992965	11	18
P68679	rpsU	P0A7V0	rpsB	0	3	2	2	3	0	2	0	2	0	983	999	0.951252	15	22
P0A6Y1	ihfB	P0AG63	rpsQ	0	4	3	3	4	0	3	0	3	0			0.757784	12	22
P0A7K2	rplL	P68919	rplY	0	3	2	2	3	0	2	0	2	0	981	999	0.885899	11	18
P02359	rpsG	P0AFW2	rmf	0	5	3	3	2	3	1	2	1	2			0.850178	15	23
P02359	rpsG	P69913	csrA	0	2	1	1	2	0	1	0	1	0			0.908853	14	23
P60422	rplB	P0ABF1	pcnB	0	3	2	2	3	0	2	0	2	0			0.960944	9	20
P0ACF0	hupA	P0A7N4	rpmF	0	3	3	1	3	0	3	0	1	0	0	157	0.391413	10	18
P0A8V2	rpoB	P0AG59	rpsN	0	2	1	1	2	0	1	0	1	0	871	989	0.157154	15	23
P0A7Z4	rpoA	P60240	rapA	0	17	13	11	12	5	9	4	7	4	888	905	0.974386	24	31
P0A7S3	rpsL	P0A832	smpB	0	6	5	5	4	2	3	2	3	2	330	553	0.580187	16	24
P0ABK5	cysK	P0A9D4	cysE	0	5	4	4	2	3	2	2	2	2	851	999	0.991212	28	36
P0A6X7	ihfA	P0A7L0	rplA	0	3	2	2	3	0	2	0	2	0			0.417811	11	18
P0ACF0	hupA	P0AG30	rho	0	3	2	2	3	0	2	0	2	0			0.57412	12	23
P0A6Y8	dnaK	P0A853	tnaA	0	4	4	4	0	4	0	4	0	4	77	357	0.669741	36	43
P0A7S3	rpsL	P33136	mdoG	0	3	2	1	3	0	2	0	1	0			-0.211771	15	23
P08839	ptsI	P0A8M6	yeeX	0	15	14	10	11	4	10	4	6	4	0	243	0.750766	32	40
P0AG30	rho	P0A7R1	rplI	0	14	10	10	10	4	7	3	7	3	0	521	0.532645	14	21
P02359	rpsG	P0A7V0	rpsB	0	8	7	7	3	5	2	5	2	5	983	999	0.995833	15	23
P0A9G6	aceA	P0AG86	secB	0	5	3	2	0	5	0	3	0	2			0.977811	36	43
P0ACF0	hupA	P60422	rplB	0	25	14	11	21	4	11	3	8	3	101	153	0.249543	11	18
P0AFD6	nuoI	P0AFD1	nuoE	0	7	3	2	4	3	2	1	1	1	329	999	0.96251	-1	7
P62399	rplE	P0AEU7	skp	0	3	3	3	3	0	3	0	3	0	0	179	0.900945	11	21
P69908	gadA	P69910	gadB	0	10	6	6	4	6	2	4	2	4	400	999	0.983909	33	40
P60422	rplB	P0A7L8	rpmA	0	6	5	4	6	0	5	0	4	0	991	999	0.997475	11	18
P0A9G6	aceA	P0ACF4	hupB	0	4	2	2	4	0	2	0	2	0			0.590757	13	20
P0A7J7	rplK	P0A7J3	rplJ	0	5	4	1	5	0	4	0	1	0	997	999	0.977969	10	19
P62399	rplE	P0A6R3	fis	0	5	3	2	5	0	3	0	2	0	0	466	0.851111	11	18
P0A7S3	rpsL	P0AEU7	skp	0	5	5	3	5	0	5	0	3	0	0	204	-0.144152	15	23
P02359	rpsG	P0AEU7	skp	0	14	8	6	4	10	2	6	1	5	0	235	-0.118017	15	23
P0ACF0	hupA	P0A8V2	rpoB	0	5	3	3	5	0	3	0	3	0	0	175	0.745799	12	23
P0ACF4	hupB	P0AFF6	nusA	0	4	3	3	4	0	3	0	3	0	128	262	0.281313	35	42
P0ACF4	hupB	P69913	csrA	0	3	3	2	3	0	3	0	2	0	92	210	0.90629	21	28
P0AEU7	skp	P0A7J7	rplK	0	5	4	4	5	0	4	0	4	0	0	315	0.918814	10	19
P0AG59	rpsN	P0A705	infB	0	5	5	4	5	0	5	0	4	0	966	987	0.896852	15	23
P0ACF0	hupA	P0A7T3	rpsP	0	5	4	3	5	0	4	0	3	0			0.813104	12	23
P0ABB4	atpD	P0ABA6	atpG	0	3	2	1	3	0	2	0	1	0	994	999	0.99305	30	38
P08957	hsdM	P05719	hsdS	0	4	3	2	4	0	3	0	2	0	962	999	0.992268	15	22
P0ABA6	atpG	P0A6E6	atpC	0	5	3	3	5	0	3	0	3	0	994	999	0.993455	30	38
P0ACF4	hupB	P0A7K6	rplS	0	6	5	5	6	0	5	0	5	0			0.473706	11	18
P0A8V2	rpoB	P0ADN2	yifE	0	6	3	2	6	0	3	0	2	0			0.69487	24	31
P0A6X7	ihfA	P0AG63	rpsQ	0	6	4	3	6	0	4	0	3	0			0.672428	12	23
P0ACF4	hupB	P0A7T3	rpsP	0	5	4	1	5	0	4	0	1	0			0.83667	12	23
P0ACF0	hupA	P0A7T7	rpsR	0	4	3	2	4	0	3	0	2	0	0	153	0.840563	12	23
P0C018	rplR	P0A7L8	rpmA	0	7	3	2	7	0	3	0	2	0	983	999	0.990031	10	18
P0A7T7	rpsR	P0ACF4	hupB	0	5	4	2	5	0	4	0	2	0	0	155	0.828256	12	23
P0A8T7	rpoC	P0ACF0	hupA	0	8	6	6	8	0	6	0	6	0	56	172	0.750394	12	23
P0ACF0	hupA	P0A7J7	rplK	0	7	7	4	7	0	7	0	4	0	0	207	0.352016	10	19
P0ACF4	hupB	P0A7V8	rpsD	0	5	4	4	5	0	4	0	4	0	60	204	0.837089	12	23
P36683	acnB	P63020	nfuA	0	4	2	2	4	0	2	0	2	0	101	222	0.819548	36	43
P77522	sufB	P77689	sufD	0	11	9	7	6	5	4	5	3	4	980	999	0.997682	36	43
P67910	hldD	P64476	ydiH	0	5	4	2	5	0	4	0	2	0			0.860199	34	41
P60624	rplX	P02413	rplO	0	4	2	1	4	0	2	0	1	0	983	999	0.977405	11	18
P0A7S3	rpsL	P00490	malP	0	6	5	4	6	0	5	0	4	0			0.675332	12	22
P0A8V2	rpoB	P00579	rpoD	0	12	9	8	6	6	4	5	3	5	980	999	0.980968	14	22
P60422	rplB	P45577	proQ	0	5	3	2	5	0	3	0	2	0	0	156	0.716768	16	24
P0ACF4	hupB	P0A7J7	rplK	0	6	6	5	6	0	6	0	5	0	0	221	0.519112	10	19
P0ACF0	hupA	P0A7U7	rpsT	0	6	3	3	6	0	3	0	3	0			0.778818	12	23
P0A8V2	rpoB	P24255	rpoN	0	3	1	1	3	0	1	0	1	0	853	941	0.514258	25	32
P0A9G6	aceA	P0AB89	purB	0	6	6	5	0	6	0	6	0	5			0.467486	36	43
P0C018	rplR	P0A7W1	rpsE	0	3	2	2	3	0	2	0	2	0	994	999	0.19075	10	18
P0A9G6	aceA	P0A8N5	lysU	0	13	9	9	0	13	0	9	0	9	0	180	0.49655	36	43
P0AE08	ahpC	P0A853	tnaA	0	12	10	10	0	12	0	10	0	10	0	238	0.897334	36	43
P0A7V0	rpsB	P0A7V3	rpsC	0	51	33	17	39	12	24	9	10	7	999	999	0.992018	15	23
P0A8N3	lysS	P0A853	tnaA	0	11	7	7	0	11	0	7	0	7			0.920043	36	43
P0AGE9	sucD	P0A9G6	aceA	0	11	11	10	0	11	0	11	0	10	0	213	0.705479	36	43
P21599	pykA	P0A9G6	aceA	0	9	7	7	0	9	0	7	0	7	0	472	0.708178	36	43
P0A9G6	aceA	P25553	aldA	0	8	6	5	0	8	0	6	0	5	0	546	0.599307	36	43
P0A6Y8	dnaK	P0A9G6	aceA	0	6	4	4	0	6	0	4	0	4			0.431542	36	43
P0A8N5	lysU	P0A853	tnaA	0	6	4	4	0	6	0	4	0	4	148	155	0.912226	36	43
P0A9G6	aceA	P17445	betB	0	5	5	5	0	5	0	5	0	5			0.916086	36	43
P0A9G6	aceA	P04036	dapB	0	5	4	4	0	5	0	4	0	4			0.644612	36	43
P0A9G6	aceA	P0A9J8	pheA	0	5	5	5	0	5	0	5	0	5			0.809223	36	43
P0A9G6	aceA	P0A7F3	pyrI	0	5	5	5	0	5	0	5	0	5			-0.300017	33	41
P0A9G6	aceA	P0A9Q1	arcA	0	4	3	3	0	4	0	3	0	3			0.668377	36	43
P0A705	infB	P0A7X3	rpsI	0	9	5	2	9	0	5	0	2	0	956	991	0.864355	15	22
P0A9G6	aceA	P07813	leuS	0	9	6	6	0	9	0	6	0	6			0.607926	36	43
P0A7S3	rpsL	P0A8W0	nanR	0	4	2	1	4	0	2	0	1	0			0.952952	15	23
P0AE08	ahpC	P0A9G6	aceA	0	10	8	8	0	10	0	8	0	8			0.529668	36	43
P09373	pflB	P0A9G6	aceA	0	18	14	13	0	18	0	14	0	13	0	331	0.0446585	35	43
P0A8T7	rpoC	P0ABS1	dksA	0	4	3	2	4	0	3	0	2	0	979	992	0.882647	14	22
P0ACF4	hupB	P0A7N4	rpmF	0	3	2	1	3	0	2	0	1	0	0	183	0.699625	10	18
P60422	rplB	P60624	rplX	0	4	2	1	4	0	2	0	1	0	986	999	0.97726	11	18
P0AG44	rplQ	P0A9Q1	arcA	0	3	2	1	3	0	2	0	1	0			0.788148	11	18
P60422	rplB	P0AEU7	skp	0	4	3	3	4	0	3	0	3	0	0	201	0.910216	11	18
P0ADP7	ubiJ	Q46868	ubiK	0	4	2	2	4	0	2	0	2	0	0	294	0.992596	0	7
P0ACF0	hupA	P42641	obgE	0	4	3	3	4	0	3	0	3	0			0.704254	12	23
P0A853	tnaA	P0ABP8	deoD	0	3	2	2	3	0	2	0	2	0			0.99783	36	43
P0A7K2	rplL	P0A7R1	rplI	0	3	3	3	3	0	3	0	3	0	998	999	0.942623	11	19
P0A9G6	aceA	P0A8N3	lysS	0	19	15	15	4	15	2	13	2	13	0	181	0.509733	36	43
P77718	thiI	P0A7J7	rplK	0	3	3	2	3	0	3	0	2	0	163	214	0.0684192	7	16
P0A7Z4	rpoA	P0ACF4	hupB	0	3	3	3	3	0	3	0	3	0	53	160	0.499485	12	23
P0AG67	rpsA	P0A7S9	rpsM	0	4	4	3	4	0	4	0	3	0	966	999	0.976093	16	23
P02359	rpsG	P0A7G2	rbfA	0	69	40	25	46	23	26	14	15	10	0	204	0.933337	15	23
P64581	yqjD	P0AEH5	elaB	0	74	50	38	50	24	34	16	26	12	147	887	0.895948	0	8
P0AG55	rplF	P0A7K2	rplL	0	55	31	31	41	14	22	9	22	9	996	999	0.914895	11	18
P0ACF0	hupA	P68679	rpsU	0	7	4	2	7	0	4	0	2	0	0	216	0.798717	12	23
P0A786	pyrB	P0A7F3	pyrI	0	45	25	19	20	25	10	15	6	13	998	999	0.998382	33	41
P0A705	infB	P0A7S9	rpsM	0	8	5	4	8	0	5	0	4	0	991	998	0.919603	15	22
P0A7K2	rplL	P0A7J7	rplK	0	31	20	17	25	6	17	3	15	2	996	999	0.950051	10	19
P0ACF4	hupB	P0A7U3	rpsS	0	29	19	18	20	9	12	7	11	7	0	153	0.775743	12	23
P0A6F5	groL	P0A817	metK	0	30	20	18	19	11	11	9	11	7	906	944	0.878402	20	28
P0A7U3	rpsS	P0A705	infB	0	30	24	22	22	8	16	8	15	7	956	990	0.864974	14	23
P68191	sra	P0A7T3	rpsP	0	29	17	14	25	4	15	2	12	2	0	900	0.976683	14	23
P0A705	infB	P0A707	infC	0	39	26	19	22	17	15	11	10	9	852	953	0.928041	16	24
P0ACF4	hupB	P0A7V0	rpsB	0	27	12	9	17	10	7	5	5	4			0.780565	12	23
P0A7T7	rpsR	P68679	rpsU	0	28	18	10	13	15	7	11	3	7	999	999	0.955956	15	23
P68679	rpsU	P0AG67	rpsA	0	38	28	20	21	17	16	12	12	8	989	999	0.935315	16	23
P0A7V3	rpsC	P0AG67	rpsA	0	31	23	23	17	14	12	11	12	11	989	999	0.985143	15	23
P0A7V3	rpsC	P0A6Y1	ihfB	0	27	15	14	21	6	12	3	11	3			0.913997	12	22
P60422	rplB	P0A7R1	rplI	0	21	11	9	14	7	7	4	6	3	997	999	0.977562	11	19
P0A7V0	rpsB	P0A7W7	rpsH	0	8	5	2	8	0	5	0	2	0	983	999	0.914991	15	22
P0A7R1	rplI	P0A7M2	rpmB	0	24	13	9	18	6	9	4	6	3	994	999	0.964248	11	19
P23845	cysN	P21156	cysD	0	40	25	25	19	21	11	14	11	14	907	999	0.998678	26	34
P0A6Y8	dnaK	P09372	grpE	0	41	29	17	20	21	13	16	7	10	976	999	0.936594	32	39
P0A7N4	rpmF	P0AG44	rplQ	0	19	10	2	13	6	7	3	1	1	998	999	0.951374	10	18
P02359	rpsG	P0A7R9	rpsK	0	38	24	20	19	19	12	12	9	11	989	999	0.90925	15	23
P0A9P0	lpdA	P06959	aceF	0	50	32	32	23	27	13	19	13	19	866	999	0.932239	2	9
P0A7V3	rpsC	P0ACF4	hupB	0	52	30	20	40	12	22	8	15	5			0.80015	12	23
P0ACF0	hupA	P0ACF4	hupB	0	57	44	31	42	15	30	14	22	9	996	998	0.797921	12	23
P02358	rpsF	P0A7T7	rpsR	0	54	28	8	31	23	16	12	4	4	999	999	0.963531	15	23
P0A7K2	rplL	P0A7J3	rplJ	0	44	32	24	44	0	32	0	24	0	998	999	0.900474	11	18
P09832	gltD	P09831	gltB	0	69	40	19	40	29	22	18	9	10	980	999	0.997589	34	41
P09373	pflB	P68066	grcA	0	65	36	22	37	28	22	14	13	9	401	516	0.980583	35	43
P09373	pflB	P29745	pepT	0	74	50	39	38	36	26	24	21	18	255	288	-0.225817	33	40
P0AES4	gyrA	P0AES6	gyrB	0	53	40	33	39	14	30	10	25	8	979	999	0.910472	27	35
P0A8V2	rpoB	P0A7Z4	rpoA	0	53	37	26	27	26	18	19	11	15	995	999	0.998804	24	31
P0A7S3	rpsL	P0A705	infB	0	41	27	15	33	8	21	6	10	5	966	994	0.853574	15	23
P0A8T7	rpoC	P0A7Z4	rpoA	0	53	38	26	31	22	22	16	16	10	996	999	0.997242	24	31
P0A9G6	aceA	P0A853	tnaA	0	55	38	38	32	23	21	17	21	17			0.780991	36	43
P0AG67	rpsA	P0A7R9	rpsK	0	36	17	10	29	7	14	3	9	1	989	999	0.874861	16	23
P07395	pheT	P08312	pheS	0	49	32	28	28	21	17	15	14	14	999	999	0.997534	29	37
P0A7M9	rpmE	P62399	rplE	0	32	19	15	24	8	13	6	10	5	956	997	0.955431	10	18
P0A6Y1	ihfB	P0A7S3	rpsL	0	33	19	14	22	11	12	7	8	6			0.897323	12	22
P0A9P0	lpdA	P0AFG3	sucA	0	25	18	16	20	5	14	4	12	4	290	986	0.949921	7	15
P0ADG7	guaB	P60560	guaC	0	35	21	19	18	17	11	10	10	9	0	922	0.997514	25	33
P60624	rplX	P60723	rplD	0	18	14	10	13	5	10	4	7	3	992	999	0.972966	11	18
P0ACF0	hupA	P0AG67	rpsA	0	13	11	9	13	0	11	0	9	0	0	240	0.835329	12	23
P0ACF0	hupA	P0A6Y1	ihfB	0	11	7	6	11	0	7	0	6	0	149	357	0.887504	12	23
P0A8T7	rpoC	P0A800	rpoZ	0	20	12	8	11	9	6	6	4	4	996	999	0.997293	23	31
P0A8T7	rpoC	P00579	rpoD	0	20	15	15	12	8	9	6	9	6	973	998	0.990063	14	22
P0A9Q5	accD	P0ABD5	accA	0	11	6	4	8	3	5	1	3	1	995	999	0.967844	36	43
P02359	rpsG	P0A705	infB	0	17	11	9	11	6	6	5	5	4	966	994	0.927382	15	23
P0A8V2	rpoB	P0AFF6	nusA	0	19	13	11	9	10	6	7	5	6	985	998	0.988038	24	31
P02359	rpsG	P0A7U3	rpsS	0	16	11	8	11	5	7	4	5	3	993	999	0.956502	15	23
P0A6X7	ihfA	P0ADZ4	rpsO	0	10	6	4	10	0	6	0	4	0			0.885161	12	23
P0ACF0	hupA	P0ADZ4	rpsO	0	9	5	2	9	0	5	0	2	0			0.828909	12	23
P0A6Y1	ihfB	P0A7U3	rpsS	0	15	13	13	8	7	7	6	7	6			0.846215	12	22
P60422	rplB	P0A7K2	rplL	0	8	6	5	8	0	6	0	5	0	997	999	0.953501	11	18
P0AG67	rpsA	P0A7X3	rpsI	0	13	12	9	8	5	7	5	5	4	990	999	0.923984	16	23
P0A7U3	rpsS	P0A707	infC	0	14	7	6	8	6	3	4	2	4	965	994	0.905696	14	23
P0ACF4	hupB	P00579	rpoD	0	7	6	6	7	0	6	0	6	0	82	221	0.43626	12	23
P0A7V3	rpsC	P45577	proQ	0	14	9	9	14	0	9	0	9	0	0	179	0.631113	16	24
P02359	rpsG	P0A9M0	lon	0	22	16	16	8	14	7	9	7	9	0	173	-0.110297	15	23
P02359	rpsG	P67910	hldD	0	12	8	6	7	5	5	3	4	2			0.924567	34	41
P02359	rpsG	P0A707	infC	0	20	13	11	10	10	7	6	5	6	946	989	0.906951	16	24
P64581	yqjD	P0ADQ7	ygaM	0	21	16	15	16	5	11	5	10	5	148	816	0.915348	0	8
P0ACF4	hupB	P0AG67	rpsA	0	15	11	8	15	0	11	0	8	0	0	203	0.75032	12	23
P0C0V0	degP	P39099	degQ	0	18	13	8	10	8	8	5	5	3			0.990603	25	37
P17846	cysI	P38038	cysJ	0	34	27	18	18	16	15	12	9	9	513	999	0.996248	13	20
P0A7Z4	rpoA	P0AFF6	nusA	0	19	10	6	13	6	6	4	3	3	979	998	0.983582	24	31
P02359	rpsG	P0A7W1	rpsE	0	23	16	13	14	9	11	5	9	4	985	999	0.989433	15	23
P02358	rpsF	P0AG67	rpsA	0	27	20	14	17	10	12	8	8	6	967	999	0.928461	15	23
P0AFG8	aceE	P06959	aceF	0	25	15	15	20	5	12	3	12	3	885	999	0.996699	2	9
P0A6F5	groL	P75949	nagZ	0	19	13	11	11	8	7	6	6	5			0.979863	20	28
P0AEH5	elaB	P0ADQ7	ygaM	0	17	10	9	13	4	8	2	7	2	149	914	0.954594	0	8
P05055	pnp	P21645	lpxD	0	16	13	8	11	5	10	3	6	2	0	215	0.89054	20	28
P0ACF4	hupB	P0A705	infB	0	12	11	9	12	0	11	0	9	0			0.656611	12	23
P0A7L0	rplA	P0A7N9	rpmG	0	20	13	9	13	7	9	4	6	3	994	999	0.959483	11	18
P0ACF4	hupB	P0A7R1	rplI	0	9	7	5	9	0	7	0	5	0	171	220	0.396659	11	19
P0ACF0	hupA	P0A7R1	rplI	0	12	8	7	12	0	8	0	7	0			0.187949	11	19
P02359	rpsG	P68679	rpsU	0	27	16	14	13	14	8	8	7	7	989	999	0.949015	15	23
P0AG67	rpsA	P0A7V0	rpsB	0	87	58	28	52	35	36	22	16	12	991	999	0.987712	16	23
P0A6X7	ihfA	P0A6Y1	ihfB	0	104	60	46	65	39	34	26	24	22	998	999	0.966028	12	23
P0AFG6	sucB	P0AFG3	sucA	0	116	87	69	75	41	53	34	43	26	610	999	0.997349	7	14
P0A9P0	lpdA	P0AFG6	sucB	0	169	105	92	114	55	71	34	60	32	300	997	0.945628	7	15
P02359	rpsG	P0AG67	rpsA	0	143	87	73	80	63	52	35	45	28	989	999	0.986925	15	23
P0A836	sucC	P0AGE9	sucD	0	152	83	45	83	69	47	36	26	19	995	999	0.998687	36	43
P0A7V3	rpsC	P0A705	infB	0	126	84	60	81	45	53	31	38	22	966	993	0.921392	15	23
P0C018	rplR	P0A6X7	ihfA	0	1	1	1	1	0	1	0	1	0			0.586351	10	18
P07118	valS	P23878	fepC	0	2	1	1	2	0	1	0	1	0			-0.148604	21	28
P0A8T7	rpoC	P0A8V2	rpoB	0	318	195	144	194	124	108	87	76	68	996	999	0.997394	14	22
P0A7V0	rpsB	P0ADZ4	rpsO	0.004	1	1	1	0	1	0	1	0	1	983	999	0.938176	13	21
P0A6Y1	ihfB	P68679	rpsU	0.004	2	2	2	2	0	2	0	2	0	0	193	0.938249	12	22
P0A7R1	rplI	P0AGJ5	yfiF	0.004	2	1	1	2	0	1	0	1	0	212	250	0.859966	16	24
P11349	narH	P19319	narZ	0.004	2	2	1	2	0	2	0	1	0	869	999	0.962956	-1	6
P0AG86	secB	P0A917	ompX	0.004	2	2	2	1	1	1	1	1	1	0	195	0.959499	36	43
P0ACF0	hupA	P0AEU7	skp	0.004	2	2	1	2	0	2	0	1	0			-0.0949678	11	21
P0ACF4	hupB	P45577	proQ	0.004	2	2	2	2	0	2	0	2	0			0.838699	16	24
P0ACG1	stpA	P0A707	infC	0.004	2	2	2	2	0	2	0	2	0			0.90844	17	24
P0A6Y1	ihfB	P0A7W1	rpsE	0.004	2	1	1	2	0	1	0	1	0	0	150	0.904429	12	22
P0ACF0	hupA	P10408	secA	0.004	2	2	2	2	0	2	0	2	0			0.679686	12	23
P0A7K2	rplL	P0A7N4	rpmF	0.004	1	1	1	1	0	1	0	1	0	983	999	0.919109	10	18
P45577	proQ	P0A7N9	rpmG	0.004	2	1	1	2	0	1	0	1	0			0.698041	16	24
P02359	rpsG	P0A9F3	cysB	0.004	1	1	1	1	0	1	0	1	0			-0.242673	8	18
P69913	csrA	P0A7V0	rpsB	0.004	1	1	1	1	0	1	0	1	0			0.904388	14	23
P0ACF0	hupA	P0AA10	rplM	0.004	2	1	1	2	0	1	0	1	0	89	178	0.142649	11	18
P0A9G6	aceA	P0A8M3	thrS	0.004	3	2	2	2	1	1	1	1	1			0.462189	36	43
P0A7R1	rplI	P0AG59	rpsN	0.004	2	2	2	2	0	2	0	2	0	989	999	-0.1742	11	19
P0A7Z4	rpoA	P00579	rpoD	0.004	2	2	2	2	0	2	0	2	0	973	998	0.993716	14	22
P0A6X7	ihfA	P68919	rplY	0.004	2	2	2	2	0	2	0	2	0	0	216	0.587165	11	18
P0A7V0	rpsB	P0A6P7	engB	0.004	1	1	1	1	0	1	0	1	0			0.337258	16	24
P0A7K2	rplL	P0A7K6	rplS	0.004	2	2	2	2	0	2	0	2	0	983	999	0.989401	11	18
P0A7U3	rpsS	P45577	proQ	0.004	3	2	2	2	1	1	1	1	1			0.684701	16	24
P0A7R1	rplI	P21499	rnr	0.004	1	1	1	1	0	1	0	1	0	194	454	0.907152	10	19
P0ACF4	hupB	P69797	manX	0.004	1	1	1	1	0	1	0	1	0			0.0347021	36	43
P02359	rpsG	P0A7L3	rplT	0.004	2	2	2	1	1	1	1	1	1	983	999	0.0965305	11	18
P02359	rpsG	P60438	rplC	0.004	2	1	1	2	0	1	0	1	0	983	999	0.0794534	11	18
P0A7V0	rpsB	P76053	smrA	0.004	5	3	2	4	1	2	1	1	1			0.587908	18	26
P0ACF4	hupB	P0AF36	zapB	0.004	2	2	1	2	0	2	0	1	0			-0.159889	4	20
P0A8V2	rpoB	P0AG30	rho	0.004	1	1	1	0	1	0	1	0	1	89	884	0.810556	14	21
P02359	rpsG	P68191	sra	0.004	1	1	1	0	1	0	1	0	1	0	900	0.948147	15	23
P02359	rpsG	P0A7S3	rpsL	0.004	1	1	1	0	1	0	1	0	1	997	999	0.913126	15	23
P0ACF0	hupA	P0A7L8	rpmA	0.004	1	1	1	0	1	0	1	0	1			0.22334	11	18
P60624	rplX	P21507	srmB	0.004	1	1	1	1	0	1	0	1	0	466	579	0.879876	9	22
P0ACF0	hupA	P0A7R5	rpsJ	0.004	2	2	2	2	0	2	0	2	0			0.830112	12	23
P77718	thiI	P0A7K6	rplS	0.004	2	2	2	2	0	2	0	2	0			0.0638943	7	16
P0AG63	rpsQ	P0ADZ4	rpsO	0.004	2	2	2	2	0	2	0	2	0	983	999	0.866483	13	21
P0ACF4	hupB	P0A832	smpB	0.004	2	2	2	2	0	2	0	2	0	92	263	0.838305	16	24
P68679	rpsU	P0A7X3	rpsI	0.004	2	2	2	2	0	2	0	2	0	995	999	0.984553	15	22
P0ACF4	hupB	P0ADY3	rplN	0.004	2	2	1	2	0	2	0	1	0			0.709841	11	18
P22523	mukB	P22524	mukE	0.004	1	1	1	0	1	0	1	0	1	927	999	0.968449	9	16
P0A7L8	rpmA	P0AA39	rluC	0.004	2	1	1	2	0	1	0	1	0			0.832789	11	18
P0AG67	rpsA	P0A7M9	rpmE	0.004	1	1	1	0	1	0	1	0	1	865	994	0.113839	10	18
P0A8T7	rpoC	P25738	msyB	0.004	1	1	1	0	1	0	1	0	1			0.888314	23	31
P0AD61	pykF	P25553	aldA	0.004	1	1	1	0	1	0	1	0	1	118	911	0.548847	34	42
P0ACF0	hupA	P0A707	infC	0.004	2	1	1	2	0	1	0	1	0	0	157	0.737989	12	23
P0ACF0	hupA	P0A6X7	ihfA	0.004	8	6	5	7	1	5	1	4	1	283	456	0.936691	12	23
P45577	proQ	P0A7S3	rpsL	0.004	10	8	5	9	1	7	1	4	1	0	198	0.5678	16	24
P0CE47	tufA	P0A6P1	tsf	0.004	4	4	3	3	1	3	1	2	1	984	997	0.874113	-1	6
P0AG30	rho	P0A7X3	rpsI	0.004	1	1	1	0	1	0	1	0	1	0	217	-0.246298	14	21
P0AFF6	nusA	P25553	aldA	0.004	1	1	1	0	1	0	1	0	1			0.883404	35	42
P68919	rplY	P0ADY7	rplP	0.004	5	3	3	4	1	2	1	2	1	983	999	0.99458	11	19
P0C0V0	degP	P0A790	panD	0.004	1	1	1	0	1	0	1	0	1			0.831492	23	31
P0A9M8	pta	P0A9C5	glnA	0.004	1	1	1	0	1	0	1	0	1	0	214	0.574551	27	35
P0AG67	rpsA	P0A7U7	rpsT	0.004	1	1	1	0	1	0	1	0	1	966	998	0.796971	16	23
P25553	aldA	P0ABH7	gltA	0.004	1	1	1	0	1	0	1	0	1	0	571	-0.278046	33	41
P0A6Y1	ihfB	P0ACF4	hupB	0.004	14	12	10	13	1	11	1	9	1	207	364	0.88052	12	23
P0A9G6	aceA	P00968	carB	0.004	1	1	1	0	1	0	1	0	1			-0.568164	34	41
P02359	rpsG	P45577	proQ	0.004	1	1	1	0	1	0	1	0	1			0.643192	16	24
P0A6P7	engB	P0A7U3	rpsS	0.004	1	1	1	0	1	0	1	0	1			0.399689	16	24
P0ABH7	gltA	P67910	hldD	0.004	1	1	1	0	1	0	1	0	1			0.881581	33	41
P68191	sra	P0A7U7	rpsT	0.004	2	2	2	2	0	2	0	2	0	0	900	0.927814	15	22
P02359	rpsG	P0A832	smpB	0.004	1	1	1	1	0	1	0	1	0	381	644	0.63271	16	24
P0A7K2	rplL	P0A7S3	rpsL	0.004	2	1	1	2	0	1	0	1	0	977	999	0.217902	11	18
P0A7S3	rpsL	P0ADZ4	rpsO	0.004	3	3	2	3	0	3	0	2	0	983	999	0.969154	13	21
P0A879	trpB	P0A8F0	upp	0.004	2	2	2	2	0	2	0	2	0			0.759515	36	43
P0A853	tnaA	P0A850	tig	0.004	2	2	2	2	0	2	0	2	0			0.901342	36	43
P0A9B2	gapA	P0AD33	yfcZ	0.004	2	1	1	2	0	1	0	1	0			-0.273084	35	42
P08839	ptsI	P0A722	lpxA	0.004	2	2	1	2	0	2	0	1	0			0.448945	18	25
P0AES4	gyrA	P0A8H8	yacG	0.004	5	4	3	3	2	3	1	2	1	898	918	0.964375	27	35
P31663	panC	P07024	ushA	0.004	2	1	1	2	0	1	0	1	0	400	400	0.965953	36	43
P0A7S3	rpsL	P0ACJ0	lrp	0.004	3	2	2	3	0	2	0	2	0			-0.347602	15	23
P62399	rplE	P21499	rnr	0.004	2	1	1	2	0	1	0	1	0			0.875486	10	19
P0A8V2	rpoB	P60422	rplB	0.004	2	1	1	2	0	1	0	1	0	106	994	0.14105	11	18
P0A6F5	groL	P0AFR4	yciO	0.004	2	2	2	2	0	2	0	2	0			0.921112	20	28
P60422	rplB	P62399	rplE	0.004	2	1	1	2	0	1	0	1	0	989	999	0.976372	11	18
P0A6Y8	dnaK	P69797	manX	0.004	3	3	3	3	0	3	0	3	0			-0.1156	36	43
P02413	rplO	P0A7T3	rpsP	0.004	2	2	2	2	0	2	0	2	0	983	999	0.254971	11	18
P0A7U3	rpsS	P60624	rplX	0.004	2	2	1	2	0	2	0	1	0	994	999	0.0838546	11	18
P0A7G2	rbfA	P0A7R9	rpsK	0.004	2	1	1	2	0	1	0	1	0			0.976128	15	23
P68679	rpsU	P45577	proQ	0.004	2	2	1	2	0	2	0	1	0	0	322	0.646632	16	24
P0A707	infC	P0A7L8	rpmA	0.004	3	3	2	3	0	3	0	2	0	0	869	-0.137321	11	18
P21179	katE	P36879	yadG	0.004	2	1	1	2	0	1	0	1	0			0.321908	1	8
P0ACF0	hupA	P0A7K6	rplS	0.004	2	2	2	2	0	2	0	2	0			0.240872	11	18
P0A8T7	rpoC	P0AG59	rpsN	0.004	2	1	1	2	0	1	0	1	0	857	958	0.189597	15	23
P09373	pflB	P42632	tdcE	0.004	2	2	1	2	0	2	0	1	0	0	805	0.852174	32	40
P0A6Y1	ihfB	P0A7X3	rpsI	0.004	2	2	2	2	0	2	0	2	0			0.931948	12	22
P0ACF0	hupA	P0A9Q1	arcA	0.004	5	4	3	2	3	1	3	1	2	0	496	0.386547	12	20
P0ACF0	hupA	P0AG55	rplF	0.004	2	1	1	2	0	1	0	1	0			0.345592	11	18
P0A847	tgt	P0AA10	rplM	0.004	2	2	2	2	0	2	0	2	0	0	410	0.88086	11	18
P60422	rplB	P0ADY3	rplN	0.004	2	2	2	2	0	2	0	2	0	983	999	0.944895	11	18
P39099	degQ	P0A790	panD	0.004	2	2	2	2	0	2	0	2	0			0.806266	23	31
P62399	rplE	P0A7U3	rpsS	0.004	2	2	2	2	0	2	0	2	0	983	999	0.240696	11	18
P0A9G6	aceA	P0A6T5	folE	0.004	2	1	1	2	0	1	0	1	0			0.875062	36	43
P0ACF0	hupA	P69913	csrA	0.004	2	1	1	2	0	1	0	1	0	0	179	0.879838	12	23
P23839	yicC	P0A6T5	folE	0.004	2	2	2	2	0	2	0	2	0			-0.411463	32	40
P0ACF0	hupA	P22523	mukB	0.004	2	1	1	2	0	1	0	1	0			-0.134422	9	16
P0A7R1	rplI	P45577	proQ	0.004	1	1	1	1	0	1	0	1	0			0.729907	16	24
P0A9P0	lpdA	P0ACG1	stpA	0.004	6	2	2	2	4	1	1	1	1	0	159	-0.208779	2	9
P0ACF0	hupA	P62399	rplE	0.004	22	18	16	20	2	16	2	14	2			0.414673	11	18
P61175	rplV	P0A7N4	rpmF	0.004	15	9	5	13	2	7	2	3	2	998	999	0.926048	10	18
P0ACF0	hupA	P0A7S3	rpsL	0.004	24	19	13	22	2	17	2	11	2	0	195	0.778436	12	23
P0A853	tnaA	P0ACC7	glmU	0.004	2	1	1	0	2	0	1	0	1			0.969112	36	43
P0A6X7	ihfA	P0A7V3	rpsC	0.004	15	11	11	13	2	9	2	9	2			0.840373	12	23
P0A853	tnaA	P17445	betB	0.004	2	1	1	0	2	0	1	0	1			0.466058	36	43
P0A705	infB	P0A7V0	rpsB	0.004	16	15	11	14	2	13	2	9	2	966	997	0.931095	15	22
P0AG67	rpsA	P68191	sra	0.004	2	1	1	0	2	0	1	0	1	0	900	0.934706	16	23
P0A707	infC	P0A7S3	rpsL	0.004	8	6	6	6	2	4	2	4	2	902	980	0.944248	16	24
P0A7F3	pyrI	P0ABH7	gltA	0.004	2	2	2	0	2	0	2	0	2			0.89764	33	41
P0AG67	rpsA	P0A7G2	rbfA	0.004	2	1	1	0	2	0	1	0	1	0	335	0.924017	15	23
P02359	rpsG	P0ACF0	hupA	0.004	11	7	6	9	2	6	1	5	1			0.880318	12	23
P09373	pflB	P0A858	tpiA	0.004	6	4	3	3	3	2	2	2	1	424	689	0.586056	35	43
P0A853	tnaA	P0A9B2	gapA	0.004	2	1	1	0	2	0	1	0	1	0	327	0.64382	36	43
P0A7V3	rpsC	P68191	sra	0.004	2	2	2	0	2	0	2	0	2	0	900	0.955547	15	23
P0AG59	rpsN	P0A6X7	ihfA	0.004	6	4	3	4	2	3	1	2	1	0	256	0.845824	12	23
P0A7L8	rpmA	P0AEU7	skp	0.004	2	1	1	0	2	0	1	0	1			0.918905	11	18
P0AG67	rpsA	P0A7R5	rpsJ	0.004	10	6	6	8	2	5	1	5	1	997	999	0.96455	15	23
P0A8T7	rpoC	P0AFG0	nusG	0.004	7	5	4	5	2	3	2	2	2	881	994	0.984843	23	31
P09373	pflB	P0ABH7	gltA	0.004	2	2	2	0	2	0	2	0	2	0	956	0.163841	33	41
P0A6F5	groL	P21156	cysD	0.004	7	5	5	5	2	4	1	4	1	115	152	0.644191	20	28
P0A817	metK	P25553	aldA	0.004	2	2	2	0	2	0	2	0	2			0.988237	36	43
P0A6X7	ihfA	P0A7J7	rplK	0.004	8	6	4	6	2	5	1	3	1			0.494376	10	19
P02359	rpsG	P0A7S9	rpsM	0.004	9	7	6	7	2	5	2	4	2	986	999	0.990802	15	23
P0A6Y1	ihfB	P62399	rplE	0.004	18	12	9	16	2	10	2	7	2			0.572152	11	18
P0A7L0	rplA	P0AEU7	skp	0.004	2	1	1	0	2	0	1	0	1	0	201	0.933871	11	21
P0AE08	ahpC	P25553	aldA	0.004	2	2	2	0	2	0	2	0	2	133	151	-0.154947	36	43
P0A9I8	nirD	P08201	nirB	0.004	4	2	2	3	1	1	1	1	1	300	999	0.992892	32	40
P0AG67	rpsA	P0AG59	rpsN	0.004	2	2	2	0	2	0	2	0	2	980	999	0.957924	15	23
P00579	rpoD	P0A8M6	yeeX	0.004	2	1	1	0	2	0	1	0	1			0.60797	11	23
P0A9G6	aceA	P0A6H1	clpX	0.004	2	2	2	0	2	0	2	0	2			0.557172	36	43
P0A705	infB	P69222	infA	0.004	9	7	7	7	2	5	2	5	2	882	978	0.957064	16	24
P0A853	tnaA	P0A8F0	upp	0.004	8	6	6	5	3	3	3	3	3			0.554255	36	43
P60293	mukF	P22523	mukB	0.004	8	5	5	5	3	3	2	3	2	927	999	0.961338	9	16
P0A7Z4	rpoA	P0A800	rpoZ	0.004	10	6	4	8	2	5	1	3	1	998	999	0.997616	24	31
P0A9G6	aceA	P15288	pepD	0.004	3	3	3	0	3	0	3	0	3			0.30598	36	43
P02359	rpsG	P0A6X7	ihfA	0.004	6	6	6	3	3	3	3	3	3	0	161	0.852178	12	23
P0A8T7	rpoC	P0AFF6	nusA	0.004	6	5	5	4	2	3	2	3	2	996	998	0.981165	23	31
P0A9G6	aceA	P0ABH7	gltA	0.004	3	2	2	0	3	0	2	0	2	0	907	-0.45932	33	41
P08312	pheS	P09372	grpE	0.004	2	2	2	0	2	0	2	0	2	0	277	-0.114677	29	37
P0A9T0	serA	P0A853	tnaA	0.004	2	1	1	0	2	0	1	0	1	0	290	0.593864	36	43
P0ACF0	hupA	P0A7U3	rpsS	0.004	19	12	12	17	2	10	2	10	2			0.9205	12	23
P0A9G6	aceA	P0A817	metK	0.004	2	2	2	0	2	0	2	0	2			0.685549	36	43
P0A7S3	rpsL	P0ACN4	allR	0.004	2	2	1	0	2	0	2	0	1	206	215	0.79124	15	23
P0A6Y1	ihfB	P60422	rplB	0.004	13	8	8	11	2	7	1	7	1			0.447656	11	18
P0A7Z4	rpoA	P24255	rpoN	0.004	8	5	4	5	3	3	2	2	2	824	895	0.526247	25	32
P0A6Y8	dnaK	P69910	gadB	0.004	2	2	2	0	2	0	2	0	2	103	249	0.674053	32	39
P0AG59	rpsN	P21338	rna	0.004	5	3	3	3	2	2	1	2	1			0.971574	15	23
P0A7L0	rplA	P0ACF4	hupB	0.004	13	11	6	11	2	9	2	5	1			0.560698	11	18
P0A9G6	aceA	P0AC38	aspA	0.004	3	2	2	0	3	0	2	0	2	0	208	0.109176	35	43
P05055	pnp	P21513	rne	0.004	2	1	1	0	2	0	1	0	1	979	999	0.863196	22	33
P0A705	infB	P0A7R5	rpsJ	0.004	19	15	11	16	3	13	2	9	2	966	992	0.907793	15	23
P0A705	infB	P0A6X7	ihfA	0.004	6	4	4	3	3	2	2	2	2			0.645778	12	23
P0A7V3	rpsC	P0A7R5	rpsJ	0.004	14	11	6	12	2	9	2	4	2	989	999	0.987768	15	23
P0A6X7	ihfA	P0ACF4	hupB	0.004	11	9	7	9	2	7	2	6	1	414	553	0.859997	12	23
P0A7J7	rplK	P62399	rplE	0.004	3	2	1	0	3	0	2	0	1	997	999	0.97473	10	19
P0AG67	rpsA	P0A7U3	rpsS	0.004	9	6	5	7	2	5	1	4	1	974	999	0.947633	14	23
P0A853	tnaA	P25553	aldA	0.004	3	2	2	0	3	0	2	0	2	0	166	0.0285784	36	43
P68191	sra	P0ADZ4	rpsO	0.004	2	1	1	0	2	0	1	0	1	0	900	0.972401	13	21
P09373	pflB	P0A853	tnaA	0.004	2	1	1	0	2	0	1	0	1			-0.427237	35	43
P0A6X7	ihfA	P0A7S3	rpsL	0.004	9	6	4	6	3	4	2	2	2	0	160	0.791366	12	23
P0ACF4	hupB	P0ADZ4	rpsO	0.004	11	6	3	9	2	4	2	2	1			0.889477	12	23
P0A910	ompA	P69776	lpp	0.004	6	6	4	4	2	4	2	2	2	185	862	0.776986	9	18
P0AE08	ahpC	P0A8N5	lysU	0.004	2	1	1	0	2	0	1	0	1			0.979817	36	43
P0A6Y8	dnaK	P25553	aldA	0.004	2	1	1	0	2	0	1	0	1			-0.16335	32	39
P16659	proS	P0A853	tnaA	0.004	1	1	1	0	1	0	1	0	1			0.764863	36	43
P0AE08	ahpC	P09373	pflB	0.004	1	1	1	0	1	0	1	0	1			-0.464032	35	43
P02358	rpsF	P0ACF4	hupB	0.004	15	10	9	14	1	9	1	8	1			0.849783	12	23
P0A8T7	rpoC	P0AGB6	rpoE	0.004	1	1	1	0	1	0	1	0	1	0	394	0.62374	23	31
P0A8V2	rpoB	P0AGB6	rpoE	0.004	1	1	1	0	1	0	1	0	1	193	568	0.602048	25	32
P21179	katE	Q46851	gpr	0.004	1	1	1	0	1	0	1	0	1			0.772437	32	40
P0A9G6	aceA	P18335	argD	0.004	1	1	1	0	1	0	1	0	1			0.792698	36	43
P0A9G6	aceA	P04079	guaA	0.004	1	1	1	0	1	0	1	0	1			0.539263	36	43
P02359	rpsG	P0ACN4	allR	0.004	1	1	1	0	1	0	1	0	1			0.91067	15	23
P0A9F3	cysB	P0A7S3	rpsL	0.004	5	3	2	4	1	2	1	1	1			-0.0439449	8	18
P0A6F5	groL	P29012	dadX	0.004	1	1	1	0	1	0	1	0	1			0.973029	20	28
P00957	alaS	P08312	pheS	0.004	1	1	1	0	1	0	1	0	1	0	754	0.380191	29	37
P0A9G6	aceA	P15639	purH	0.004	1	1	1	0	1	0	1	0	1			0.306181	36	43
P0AFD1	nuoE	P31979	nuoF	0.004	1	1	1	0	1	0	1	0	1	709	999	0.95068	36	43
P0A991	fbaB	P0C018	rplR	0.004	1	1	1	0	1	0	1	0	1			0.261215	10	18
P0A7S3	rpsL	P0ACF4	hupB	0.004	28	17	11	27	1	16	1	10	1	0	172	0.867165	12	23
P0AG59	rpsN	P0A7V3	rpsC	0.004	1	1	1	0	1	0	1	0	1	989	999	0.983143	15	23
P0A6X7	ihfA	P0A7U3	rpsS	0.004	9	7	7	8	1	6	1	6	1			0.844861	12	23
P0A7V3	rpsC	P0A7U3	rpsS	0.004	1	1	1	0	1	0	1	0	1	995	999	0.956086	15	23
P61175	rplV	P0ADZ4	rpsO	0.004	1	1	1	0	1	0	1	0	1	983	999	0.337843	11	18
P02359	rpsG	P0A847	tgt	0.004	1	1	1	0	1	0	1	0	1	0	201	-0.282594	12	19
P0A9Q1	arcA	P0ACF4	hupB	0.004	4	4	4	3	1	3	1	3	1			0.341599	12	20
P25553	aldA	P00582	polA	0.004	1	1	1	0	1	0	1	0	1	0	180	0.80528	36	43
P0AG86	secB	P0A910	ompA	0.004	1	1	1	0	1	0	1	0	1	0	779	0.0632042	35	43
P02359	rpsG	P62399	rplE	0.004	1	1	1	0	1	0	1	0	1	989	999	0.145429	11	18
P0A7U3	rpsS	P0A8A8	rimP	0.004	1	1	1	0	1	0	1	0	1	0	217	0.918798	14	23
P0A9G6	aceA	P0A786	pyrB	0.004	1	1	1	0	1	0	1	0	1			-0.410639	34	41
P0A9P0	lpdA	P0A6B7	iscS	0.004	10	8	8	7	3	6	2	6	2			0.834033	2	9
P0A9G6	aceA	P0A858	tpiA	0.004	1	1	1	0	1	0	1	0	1	0	588	0.688081	36	43
P0A9G6	aceA	P0A9B2	gapA	0.004	1	1	1	0	1	0	1	0	1	0	520	0.199225	36	43
P0A6B7	iscS	P77718	thiI	0.004	1	1	1	0	1	0	1	0	1	74	970	0.139029	7	16
P0A6X7	ihfA	P0A7L8	rpmA	0.004	2	1	1	0	2	0	1	0	1			0.413833	11	18
P0AG67	rpsA	P0A705	infB	0.004	2	1	1	0	2	0	1	0	1	132	780	0.96652	16	23
P0AFG0	nusG	P0A8E5	yacL	0.004	10	6	3	8	2	4	2	2	1	310	422	0.998555	24	31
P0A7Z4	rpoA	P76558	maeB	0.004	2	2	2	0	2	0	2	0	2			0.606667	24	32
P0A7V3	rpsC	P0A8B2	yfcN	0.004	2	1	1	0	2	0	1	0	1			0.650324	12	22
P60422	rplB	P76086	paaX	0.004	2	2	2	0	2	0	2	0	2			-0.167818	9	16
P0ACF0	hupA	P0A7L0	rplA	0.004	11	8	7	9	2	6	2	5	2			0.250088	11	18
P0AFK0	pmbA	P0AGG8	tldD	0.004	3	2	2	2	1	1	1	1	1	818	937	0.999614	36	43
P02359	rpsG	P21499	rnr	0.004	5	4	4	3	2	2	2	2	2			-0.223078	10	19
P23830	pssA	P60723	rplD	0.004	2	1	1	0	2	0	1	0	1			0.878342	11	18
P0A8T7	rpoC	P0A8E5	yacL	0.004	6	4	4	4	2	3	1	3	1	198	278	0.982955	23	31
P0A7Z4	rpoA	P11454	entF	0.004	2	1	1	0	2	0	1	0	1	0	432	-0.358683	14	22
P21156	cysD	P06611	btuD	0.004	2	2	2	0	2	0	2	0	2			0.928779	19	27
P21179	katE	P0ABH7	gltA	0.004	2	2	2	0	2	0	2	0	2	86	304	0.600893	32	40
P0A6Y1	ihfB	P0A7J7	rplK	0.004	6	5	5	4	2	3	2	3	2			0.380957	10	19
P0A7S9	rpsM	P63224	gmhA	0.004	2	1	1	0	2	0	1	0	1			-0.462217	-1	6
P0ABH7	gltA	P0A786	pyrB	0.004	2	2	2	0	2	0	2	0	2	0	202	0.900149	33	41
P0ACF0	hupA	P0A705	infB	0.004	16	14	14	14	2	13	1	13	1			0.665359	12	23
P07118	valS	P0A9G6	aceA	0.004	2	2	2	0	2	0	2	0	2			0.925194	36	43
P0A8T7	rpoC	P30128	greB	0.004	11	8	7	9	2	6	2	5	2	476	738	0.845897	23	31
P02358	rpsF	P0ACF0	hupA	0.004	9	7	5	7	2	5	2	3	2			0.820222	12	23
P68191	sra	P23367	mutL	0.004	2	1	1	0	2	0	1	0	1			0.111532	13	21
P09373	pflB	P25553	aldA	0.004	2	2	2	0	2	0	2	0	2	0	904	0.762176	35	43
P0A7R5	rpsJ	P0A9F3	cysB	0.004	1	1	1	0	1	0	1	0	1			-0.226089	8	18
P0AG59	rpsN	P0A6Y1	ihfB	0.004	10	6	4	8	2	5	1	3	1	0	256	0.917252	12	22
P0A6F5	groL	P0A8U2	yafD	0.004	6	6	6	4	2	4	2	4	2			0.939763	21	28
P02359	rpsG	P0A7U7	rpsT	0.004	1	1	1	0	1	0	1	0	1	983	999	0.855166	15	23
P02359	rpsG	P76053	smrA	0.004	6	4	3	4	2	3	1	2	1			0.6353	18	26
P37313	dppF	P0AEG1	dppC	0.004	1	1	1	0	1	0	1	0	1	142	999	0.951681	-1	7
P32695	dusA	P29217	yceH	0.004	10	5	4	8	2	4	1	3	1			0.983591	36	43
P0A9G6	aceA	P0A6M8	fusA	0.004	2	2	2	0	2	0	2	0	2			0.046424	36	43
P0A9G6	aceA	P31660	prpC	0.004	3	2	2	0	3	0	2	0	2	0	828	0.966288	36	43
P0A7V0	rpsB	P0A6X7	ihfA	0.004	3	2	2	0	3	0	2	0	2	0	163	0.850267	12	23
P0A6X7	ihfA	P60422	rplB	0.004	12	9	9	9	3	7	2	7	2			0.439918	11	18
P69913	csrA	P0A7S3	rpsL	0.004	2	2	2	2	0	2	0	2	0			0.937617	13	21
P0A8T7	rpoC	P60240	rapA	0.004	4	3	3	2	2	2	1	2	1	911	925	0.971402	23	31
P0A6Y1	ihfB	P0A7L8	rpmA	0.004	6	4	4	3	3	2	2	2	2			0.419793	11	18
P0A7S3	rpsL	P77718	thiI	0.004	3	2	2	3	0	2	0	2	0			-0.0430017	7	16
P0C018	rplR	P0AD59	ivy	0.004	2	1	1	2	0	1	0	1	0			0.850892	10	18
P0A6Y8	dnaK	P0ACF4	hupB	0.004	2	2	2	2	0	2	0	2	0	63	221	0.325254	13	20
P0A8T7	rpoC	P0ADZ4	rpsO	0.004	3	2	1	3	0	2	0	1	0	857	919	0.307681	13	21
P0A8T7	rpoC	P0ACF4	hupB	0.004	2	2	1	2	0	2	0	1	0			0.451501	12	23
P02358	rpsF	P45577	proQ	0.004	2	1	1	2	0	1	0	1	0	0	185	0.575416	16	24
P02359	rpsG	P60624	rplX	0.004	2	1	1	2	0	1	0	1	0	983	999	0.00956041	11	18
P0A6B7	iscS	P0A8F0	upp	0.004	3	2	2	3	0	2	0	2	0			0.842772	36	43
P0A7W1	rpsE	P0A7W7	rpsH	0.004	24	15	7	23	1	14	1	6	1	998	999	0.964114	15	23
P0A7N9	rpmG	P76116	yncE	0.004	3	1	1	3	0	1	0	1	0			0.848698	11	19
P21599	pykA	P0AD61	pykF	0.004	1	1	1	0	1	0	1	0	1	0	860	0.403705	34	42
P0A6F5	groL	P0A9X4	mreB	0.004	1	1	1	0	1	0	1	0	1	163	641	0.916934	20	28
P00957	alaS	P00960	glyQ	0.004	1	1	1	0	1	0	1	0	1	0	349	0.327975	29	37
P0A707	infC	P43329	hrpA	0.004	1	1	1	0	1	0	1	0	1			-0.0180238	9	16
P68191	sra	P00490	malP	0.004	1	1	1	0	1	0	1	0	1			0.742371	12	22
P0AGE9	sucD	P25553	aldA	0.004	1	1	1	0	1	0	1	0	1	0	415	-0.0630844	36	43
P0A9G6	aceA	P00956	ileS	0.004	1	1	1	0	1	0	1	0	1			0.811249	36	43
P0AEU7	skp	P0ADY3	rplN	0.004	1	1	1	0	1	0	1	0	1			0.855078	11	21
P0A8V2	rpoB	P30128	greB	0.004	1	1	1	0	1	0	1	0	1	471	790	0.820083	24	31
P68679	rpsU	P0AFW2	rmf	0.004	1	1	1	0	1	0	1	0	1			0.938998	13	22
P60422	rplB	P0AGJ5	yfiF	0.004	4	4	4	4	0	4	0	4	0	211	279	0.837063	16	24
P21645	lpxD	P39199	prmB	0.004	2	1	1	2	0	1	0	1	0	0	211	0.648929	20	28
P0ACF4	hupB	P0A707	infC	0.004	3	2	2	3	0	2	0	2	0			0.749355	12	23
P0A705	infB	P0A7V8	rpsD	0.004	4	3	3	4	0	3	0	3	0	956	994	0.91002	15	23
P0AG67	rpsA	P0AD24	yejL	0.004	1	1	1	0	1	0	1	0	1			0.0548773	35	42
P0AG59	rpsN	P0ADZ0	rplW	0.004	3	3	3	3	0	3	0	3	0	989	999	0.158982	11	18
P02359	rpsG	P0A6Y1	ihfB	0.004	2	2	2	2	0	2	0	2	0	0	155	0.91968	12	22
P0ADS6	yggE	P76015	dhaK	0.004	3	2	2	3	0	2	0	2	0			-0.0234733	36	43
P60422	rplB	P0ACF4	hupB	0.004	32	22	17	29	3	19	3	15	2	105	182	0.579174	11	18
P31979	nuoF	P33602	nuoG	0.006	1	1	1	1	0	1	0	1	0	722	999	0.971432	-1	6
P0A7S3	rpsL	P75864	rlmL	0.006	1	1	1	1	0	1	0	1	0			0.218556	34	42
P62399	rplE	P0ACF4	hupB	0.007	14	11	9	13	1	10	1	8	1			0.698617	11	18
P0A7L8	rpmA	P0A7M9	rpmE	0.007	1	1	1	0	1	0	1	0	1	956	998	0.983147	10	18
P0A6Y1	ihfB	P0ADZ4	rpsO	0.007	9	6	3	8	1	5	1	2	1			0.980362	13	21
P68679	rpsU	P0ACF4	hupB	0.007	5	5	3	4	1	4	1	2	1	0	223	0.847364	12	23
P0ACF0	hupA	P0AF36	zapB	0.007	5	3	3	4	1	2	1	2	1	0	554	-0.249634	4	20
P25553	aldA	P0A786	pyrB	0.007	1	1	1	0	1	0	1	0	1			-0.100161	34	41
P60422	rplB	P75864	rlmL	0.007	1	1	1	0	1	0	1	0	1			0.824848	34	42
P0ACF4	hupB	P0A7L8	rpmA	0.007	5	4	3	2	3	2	2	2	1			0.582458	11	18
P0A7U3	rpsS	P0A832	smpB	0.007	2	1	1	2	0	1	0	1	0	381	801	0.611003	16	24
P0A7V3	rpsC	P21507	srmB	0.007	3	3	3	1	2	1	2	1	2	416	438	0.149427	9	22
P0A6X7	ihfA	P0AEU7	skp	0.007	2	2	2	2	0	2	0	2	0	0	171	0.139855	12	23
P0ACF0	hupA	P0A7S9	rpsM	0.007	2	1	1	2	0	1	0	1	0	0	195	0.847961	12	23
P0A7V3	rpsC	P0A8M6	yeeX	0.007	2	2	2	1	1	1	1	1	1			0.485877	11	23
P05042	fumC	P46130	ybhC	0.007	2	2	2	2	0	2	0	2	0			-0.692921	-1	6
P02359	rpsG	P0A7X3	rpsI	0.007	9	6	5	8	1	5	1	4	1	999	999	0.94981	15	23
P0A7U3	rpsS	P39406	rsmC	0.007	1	1	1	0	1	0	1	0	1			0.672506	14	23
P0A9G6	aceA	P05042	fumC	0.007	1	1	1	0	1	0	1	0	1	0	388	0.775681	36	43
P76143	lsrF	P26616	maeA	0.007	1	1	1	0	1	0	1	0	1			-0.0907084	31	39
P23865	prc	P22188	murE	0.007	3	2	2	2	1	1	1	1	1			0.994442	36	43
P0A9M8	pta	P0AES4	gyrA	0.007	1	1	1	0	1	0	1	0	1			0.861373	27	35
P27302	tktA	P33570	tktB	0.007	4	2	2	3	1	1	1	1	1	101	817	0.91661	36	43
P0A8N5	lysU	P0A9B2	gapA	0.007	1	1	1	0	1	0	1	0	1	106	281	0.862899	36	43
P0ACF0	hupA	P00579	rpoD	0.007	9	7	6	8	1	6	1	5	1	82	407	0.709972	12	23
P0A8V2	rpoB	P0A8E5	yacL	0.007	1	1	1	0	1	0	1	0	1	201	241	0.988236	24	31
P0A8J8	rhlB	P21513	rne	0.007	2	1	1	2	0	1	0	1	0	870	960	0.9767	0	8
P0A6Y1	ihfB	P0AG48	rplU	0.007	1	1	1	1	0	1	0	1	0	0	222	0.632124	10	18
P02359	rpsG	P0AG59	rpsN	0.007	2	2	2	2	0	2	0	2	0	989	999	0.972047	15	23
P60560	guaC	P05719	hsdS	0.007	1	1	1	0	1	0	1	0	1			-0.463902	25	33
P0A8V2	rpoB	P0ACF4	hupB	0.007	1	1	1	0	1	0	1	0	1			0.427391	12	23
P0A8H6	yihI	P0AGK4	yhbY	0.007	1	1	1	0	1	0	1	0	1	0	591	0.217954	31	39
P09373	pflB	P0ABD3	bfr	0.007	1	1	1	0	1	0	1	0	1			-0.148622	35	43
P0AEU7	skp	P0A7U3	rpsS	0.007	1	1	1	0	1	0	1	0	1	0	179	-0.30513	14	23
P0A9G6	aceA	P0ABP8	deoD	0.007	1	1	1	0	1	0	1	0	1			0.748878	36	43
P0ACF0	hupA	P0A6B7	iscS	0.007	3	2	2	2	1	1	1	1	1			0.436537	12	23
P22523	mukB	P0A6A8	acpP	0.007	1	1	1	0	1	0	1	0	1	838	841	0.75932	9	16
P0A9G6	aceA	P21889	aspS	0.007	1	1	1	0	1	0	1	0	1			0.896952	36	43
P0A7V0	rpsB	P0A6Y1	ihfB	0.007	1	1	1	0	1	0	1	0	1			0.919522	12	22
P02359	rpsG	P0A7V3	rpsC	0.007	1	1	1	0	1	0	1	0	1	989	999	0.996988	15	23
P0A7S3	rpsL	Q46927	tcdA	0.007	1	1	1	0	1	0	1	0	1			0.359415	16	23
P21179	katE	P0A7F3	pyrI	0.007	1	1	1	0	1	0	1	0	1			0.248675	32	40
P25553	aldA	P22256	gabT	0.007	1	1	1	0	1	0	1	0	1	162	271	0.781372	36	43
P08312	pheS	P00960	glyQ	0.007	1	1	1	0	1	0	1	0	1	0	846	0.982707	29	37
P0A707	infC	P0A6X7	ihfA	0.007	1	1	1	0	1	0	1	0	1	0	330	0.682962	12	23
P0A9G6	aceA	P0A759	nagB	0.007	1	1	1	0	1	0	1	0	1			0.635723	36	43
P68679	rpsU	P0A7U7	rpsT	0.007	1	1	1	0	1	0	1	0	1	982	999	0.90392	15	22
P0A6F5	groL	P75796	gsiA	0.007	1	1	1	1	0	1	0	1	0			0.929875	20	28
P0A6F5	groL	P0AFH0	ogt	0.007	2	2	2	2	0	2	0	2	0	93	159	0.970196	20	28
P60723	rplD	P0ADZ0	rplW	0.007	2	2	2	2	0	2	0	2	0	991	999	0.955269	11	18
P0AG59	rpsN	P0A9F3	cysB	0.007	2	2	2	1	1	1	1	1	1			-0.158151	8	18
P0A6Y1	ihfB	P0A832	smpB	0.009	2	2	2	2	0	2	0	2	0	0	182	0.84362	16	24
P25553	aldA	P0ACF8	hns	0.009	1	1	1	0	1	0	1	0	1			-0.309886	36	43
P09373	pflB	P0A6U8	glgA	0.009	1	1	1	0	1	0	1	0	1			0.696558	20	27
P0A9G6	aceA	P0A879	trpB	0.009	4	2	2	3	1	1	1	1	1			0.494328	36	43
P0A6X7	ihfA	P0A7U7	rpsT	0.009	3	2	2	2	1	1	1	1	1			0.793226	12	23
P0A7T7	rpsR	P0A7S3	rpsL	0.009	4	3	2	3	1	2	1	1	1	997	999	0.949126	15	23
P0A8N3	lysS	P0A9B2	gapA	0.009	1	1	1	0	1	0	1	0	1	94	255	0.850449	36	43
P0A7V0	rpsB	P60422	rplB	0.009	1	1	1	0	1	0	1	0	1	983	999	-0.0106019	11	18
P0A8V2	rpoB	P0AGB3	rpoH	0.009	2	2	2	1	1	1	1	1	1	410	893	0.890786	24	31
P0ADS6	yggE	P37330	glcB	0.01	2	1	1	2	0	1	0	1	0			0.867193	36	43
P0A705	infB	P33195	gcvP	0.01	2	1	1	2	0	1	0	1	0			0.0380245	16	23
P0A7X3	rpsI	P0A707	infC	0.01	1	1	1	1	0	1	0	1	0	961	995	0.932076	16	24
P0AG67	rpsA	P0AEU7	skp	0.01	2	2	2	1	1	1	1	1	1	0	237	-0.00839797	16	23
P0A7T7	rpsR	P0A7G2	rbfA	0.01	2	1	1	2	0	1	0	1	0	0	380	0.93444	15	23
P0ACF4	hupB	P0A7G2	rbfA	0.01	1	1	1	1	0	1	0	1	0			0.799498	12	23
P0ADG7	guaB	P62399	rplE	0.01	1	1	1	1	0	1	0	1	0	0	512	0.250318	11	18
P21599	pykA	P0A853	tnaA	0.01	1	1	1	0	1	0	1	0	1			0.132772	36	43
P0A7U3	rpsS	P0AGL7	rsmE	0.01	1	1	1	0	1	0	1	0	1	0	304	0.767976	14	23
P0AE08	ahpC	P0A786	pyrB	0.01	1	1	1	0	1	0	1	0	1			-0.405537	34	41
P69931	hda	P0A988	dnaN	0.01	1	1	1	1	0	1	0	1	0	971	997	0.531365	31	39
P0A7U3	rpsS	P0A7X3	rpsI	0.01	2	2	2	2	0	2	0	2	0	994	999	0.899518	14	23
P0A9F3	cysB	P0A7K6	rplS	0.01	2	1	1	2	0	1	0	1	0			0.561369	8	18
P21179	katE	P37750	wbbJ	0.01	1	1	1	0	1	0	1	0	1			-0.376086	29	36
P0A7L8	rpmA	P0ADG4	suhB	0.01	2	1	1	2	0	1	0	1	0	0	209	0.173104	9	16
P68679	rpsU	P0A832	smpB	0.01	1	1	1	1	0	1	0	1	0			0.660834	16	24
P0A7R5	rpsJ	P02359	rpsG	0.01	1	1	1	1	0	1	0	1	0	989	999	0.977202	15	23
P0A9G6	aceA	P0AES2	gudD	0.01	1	1	1	1	0	1	0	1	0			0.976837	36	43
