# Supplementary material for: Reliable identification of protein-protein interactions by crosslinking mass spectrometry
Source: Nat Commun. 2021 Jun 11;12:3564. doi: 10.1038/s41467-021-23666-z (PMC8196013; doi:10.1038/s41467-021-23666-z)
Supplement: Supplementary file 5 — Supplementary Data 2 [file 41467_2021_23666_MOESM5_ESM.xlsx]

## Sheet: Tabelle1
Supplementary Data 2: Protein quantitation from SEC fractionation
Protein_UniProt_Accession	Protein_names	Gene_names	Molecular_weight	Total_iBAQ	iBAQ_1	iBAQ_2	iBAQ_3	iBAQ_4	iBAQ_5	iBAQ_6	iBAQ_7	iBAQ_8	iBAQ_9	iBAQ_10	iBAQ_11	iBAQ_12	iBAQ_13	iBAQ_14	iBAQ_15	iBAQ_16	iBAQ_17	iBAQ_18	iBAQ_19	iBAQ_20	iBAQ_21	iBAQ_22	iBAQ_23	iBAQ_24	iBAQ_25	iBAQ_26	iBAQ_27	iBAQ_28	iBAQ_29	iBAQ_30	iBAQ_31	iBAQ_32	iBAQ_33	iBAQ_34	iBAQ_35	iBAQ_36	iBAQ_37	iBAQ_38	iBAQ_39	iBAQ_40	iBAQ_41	iBAQ_42	iBAQ_43	iBAQ_44
A5A613	Uncharacterized protein YciY	yciY	7.1023	324780000	166800	0	0	0	0	0	300610	1108300	229530	813630	1468700	2658000	2871600	4823300	4861400	4148300	0	11033000	890460	0	1599100	1691100	1780800	2399800	3801200	6628600	12627000	34295000	28487000	26957000	15052000	12433000	32523000	62849000	23240000	14948000	3313700	1844200	1438500	928530	571380	0	0	0
A5A614	UPF0509 protein YciZ	yciZ	6.4413	9891500	414130	1754400	1861200	1976600	1158500	1039800	469950	201020	388200	0	164380	131300	183300	0	148780	0	0	0	0	0	0	0	0	0	0	0	0	0	0	0	0	0	0	0	0	0	0	0	0	0	0	0	0	0
P00350	6-phosphogluconate dehydrogenase, decarboxylating	gnd	51.481	2606900000	39475000	457950	315730	843580	591190	342870	339310	387940	141200	102470	175650	28906	68162	223450	164300	95172	88329	134510	13327	68122	0	73344	52797	45907	86544	43537	32294	8053.4	43393	23947	251770	118760	7478100	1964200	981350	534260	546760	486490	545670	737830	674960	14271000	628090000	1905700000
P00363	Fumarate reductase flavoprotein subunit	frdA	65.971	143160000	18381000	17504000	14771000	14981000	9979800	9974700	6548600	4854900	2592000	2338900	2451400	2398300	1789400	1618000	1011600	2478500	2836600	2133000	693960	312270	599990	382400	748260	2582500	7262000	5148700	1389600	1069100	591620	630650	236710	272540	431110	74173	53712	14935	15398	9162.7	0	0	54734	91115	1376700	477160
P00370	NADP-specific glutamate dehydrogenase	gdhA	48.581	4799900000	581200	435110	799970	1055300	750640	686380	568090	563610	465950	515830	573450	383540	400550	408470	251570	152620	150780	448600	145670	152390	2342000	84987	201430	849470	2583300	2214200	778530	313420	904880	99744	282720	283530	1159500	12108000	287350000	1403500000	1423700000	1041900000	432280000	113780000	30904000	12198000	11468000	9148000
P00393	NADH dehydrogenase	ndh	47.358	102600000	8460600	12952000	14044000	13735000	7081400	9261100	5482500	4364000	2106000	2600800	2925700	2821600	2875000	2522600	2253000	1993100	975700	1428800	621070	670360	849080	579200	369270	151120	158930	76515	51703	70959	13351	264030	81113	59899	73180	12864	0	23788	0	0	0	58686	229190	83269	132190	85993
P00448	Superoxide dismutase [Mn]	sodA	23.097	34806000	33057000	1166900	191670	0	60870	0	0	0	0	0	0	0	0	0	0	0	0	0	0	0	213950	0	0	0	0	0	0	0	0	0	46228	0	0	0	0	0	69483	0	0	0	0	0	0	0
P00452	Ribonucleoside-diphosphate reductase 1 subunit alpha	nrdA	85.774	689710000	8909400	127880	287300	187950	95186	75897	46813	64290	23594	21060	56040	116490	618030	254510	416870	26188	37753	42894	29872	13064	0	0	11186	17807	50615	25967	0	5263.3	9491.4	4533.5	6443	109690	386030	456040	661810	1031300	1294800	3168300	5764100	24495000	58617000	79561000	207530000	295050000
P00490	Maltodextrin phosphorylase	malP	90.521	794270000	72110	65193	125200	195440	156580	54374	90364	242930	310870	1313200	6857900	17477000	28175000	41868000	55989000	70658000	77158000	84670000	86663000	92032000	113330000	64224000	25233000	8738100	4020700	1968400	1011100	1111700	500070	576980	560260	298270	584050	313400	204310	186340	169930	199370	83436	1381900	2595000	1397500	910310	496200
P00509	Aspartate aminotransferase	aspC	43.573	387600000	75921000	766020	267740	192670	69859	77090	93870	63109	62516	16725	38600	0	47504	18272	11171	0	0	0	0	12513	8184.3	0	13758	165810	33862	28016	0	0	0	16474	23849	0	3016000	594830	304270	163120	14632	18742	23345	17355	0	0	3767200	301730000
P00547	Homoserine kinase	thrB	33.623	56744000	54363000	720670	114610	210150	413020	306090	204250	93204	29445	37017	32775	0	0	0	0	36405	0	0	0	0	0	0	0	0	29017	15497	0	0	0	0	0	0	139350	0	0	0	0	0	0	0	0	0	0	0
P00550	PTS system mannitol-specific EIICBA component;Mannitol permease IIC component;Mannitol-specific phosphotransferase enzyme IIB component;Mannitol-specific phosphotransferase enzyme IIA component	mtlA	67.971	190890000	16637000	27700000	27881000	30699000	16926000	15876000	10168000	7917300	5690500	4894900	3946500	3321600	3262100	3160100	2550300	2435600	1563600	1426300	826100	364820	383850	407440	600870	424210	240960	200800	104360	70601	52435	45856	51243	15522	80004	57886	32805	27191	108920	0	24187	0	168610	0	0	547980
P00561	Bifunctional aspartokinase/homoserine dehydrogenase 1;Aspartokinase;Homoserine dehydrogenase	thrA	89.119	1946300000	709960	1013400	2017000	2563300	1593400	2091400	1688500	1329000	723000	1010900	1373000	1350500	1214200	1264900	1184300	1047900	818570	735090	432890	295240	282700	269110	238600	143950	412350	355880	159650	216670	259650	382630	523010	593720	2488200	41353000	249450000	379380000	330810000	301380000	233340000	153830000	98975000	48969000	44617000	33456000
P00562	Bifunctional aspartokinase/homoserine dehydrogenase 2;Aspartokinase;Homoserine dehydrogenase	metL	88.887	187910000	569350	53440	93677	170030	97100	129020	69548	72606	32956	44594	54094	37680	33465	11713	8250.3	0	0	0	151960	0	0	35375	17466	4521.5	6117.8	16340	3773.8	4472.1	4205.1	18880	6173.7	0	20171	6615.8	2523100	14597000	3289700	1614200	5340800	10754000	32302000	35730000	46597000	33386000
P00579	RNA polymerase sigma factor RpoD	rpoD	70.263	2669000000	957060	284350	427870	676910	736570	1870400	3407700	5484000	6577500	16096000	19468000	25102000	31746000	50468000	70064000	144690000	250950000	430080000	316160000	191160000	188020000	108170000	74395000	68581000	122620000	186350000	141530000	110570000	31085000	16418000	8736800	3184700	6465400	6146000	5289500	4249300	2503400	2111300	1230200	1215900	1168600	1330700	6770800	4403600
P00582	DNA polymerase I	polA	103.12	1039700000	443680	519320	750060	1039200	574150	751090	624570	674030	402070	472400	545350	439750	398850	512500	508990	320800	227090	179940	213610	106110	124290	180490	387090	600270	749710	844360	460530	463170	539320	741310	1372700	1585900	5487900	7881000	13625000	21691000	28703000	55184000	98191000	147480000	217620000	165150000	174310000	86663000
P00634	Alkaline phosphatase	phoA	49.438	637820	626040	11782	0	0	0	0	0	0	0	0	0	0	0	0	0	0	0	0	0	0	0	0	0	0	0	0	0	0	0	0	0	0	0	0	0	0	0	0	0	0	0	0	0	0
P00803	Signal peptidase I	lepB	35.96	50594000	2575100	7136300	8581800	8655900	4866800	4650700	2555000	2561400	934490	858320	1093000	402680	713920	682500	400830	332680	102880	161040	78427	0	41837	52022	54380	95342	66491	59397	87561	0	0	0	0	0	62299	0	0	0	0	0	1097000	1351900	0	282160	0	0
P00805	L-asparaginase 2	ansB	36.85	1436900	1431000	0	0	0	0	0	0	0	0	0	0	0	0	0	0	0	0	0	0	0	0	0	0	0	0	0	0	0	5952.1	0	0	0	0	0	0	0	0	0	0	0	0	0	0	0
P00861	Diaminopimelate decarboxylase	lysA	46.177	6288700	2903100	15454	0	0	0	0	0	0	0	0	0	0	0	0	0	0	0	194050	0	0	128160	92164	0	0	47188	66040	0	0	43649	0	103560	35427	102920	111880	0	0	0	0	0	2199300	0	0	0	245910
P00864	Phosphoenolpyruvate carboxylase	ppc	99.061	4076400000	2784500	490990	1194600	1946200	766830	1347800	978770	746140	467650	594820	602420	670260	507080	595550	402160	574430	159580	229190	167580	230130	2109900	1507500	880240	2920800	3857200	1919300	562910	474170	1779000	3062800	26100000	350910000	1521000000	1156600000	603730000	217480000	64230000	30911000	21950000	13851000	9609800	7501900	8884100	9080600
P00887	Phospho-2-dehydro-3-deoxyheptonate aldolase, Trp-sensitive	aroH	38.735	25783000	24264000	0	48420	0	0	0	0	0	0	0	0	7391.1	0	0	30128	29544	0	0	0	0	0	54516	55886	38592	0	175600	16805	15774	0	0	0	0	0	16628	19616	0	0	0	489520	0	0	0	168060	352620
P00888	Phospho-2-dehydro-3-deoxyheptonate aldolase, Tyr-sensitive	aroF	38.804	9249400	776050	0	0	0	0	0	0	0	0	0	0	0	0	0	0	0	0	0	0	0	0	0	0	0	0	0	0	0	0	0	0	0	0	0	0	0	0	50717	1067700	3335200	2322800	876040	820820	0
P00893	Acetolactate synthase isozyme 3 large subunit	ilvI	62.984	17402000	0	0	0	0	2886.2	8836	24554	5762	0	0	23809	0	0	0	0	0	0	0	0	0	0	0	0	0	8368.5	25136	0	25275	0	76110	72388	58276	174490	182840	329060	445680	414010	833630	875080	1961100	2347500	2571900	3506500	3428300
P00894	Acetolactate synthase isozyme 3 small subunit	ilvH	17.977	18552000	280070	0	66152	67944	0	1152400	38081	29415	826240	14514	34993	30555	311700	785520	500570	761030	648000	1010200	374620	391490	0	25071	161900	224310	189780	186400	99401	102200	68337	142790	105600	98448	124040	124830	535000	399690	640740	1119200	2915400	1527300	906130	326280	658540	547210
P00895	Anthranilate synthase component 1	trpE	57.494	679140000	9579500	7997700	14648000	17284000	13149000	18681000	14237000	11578000	5949100	6051100	7977600	8849100	8151700	9312700	6284300	5854500	6912400	6246800	2978700	4613200	2970600	3669800	2732300	2404300	2858300	2939000	1448300	2396900	1966100	2608300	2287400	1069900	1789800	2012300	3091700	15941000	57095000	105740000	103670000	55135000	76223000	22963000	13635000	6160200
P00904	Bifunctional protein TrpGD;Anthranilate synthase component 2;Anthranilate phosphoribosyltransferase	trpGD	56.869	543860000	1188500	5652500	10014000	13062000	10090000	12748000	6673000	6422500	6119600	8251300	6774000	7377700	7729300	7391600	7204500	5764000	4647800	6133200	4797700	2360700	6456600	4623800	2689200	2780600	2278500	1639000	1105200	1702400	1316100	1438500	1723600	929200	1626100	1931600	3227800	18913000	63831000	108900000	94271000	48558000	21362000	4563400	3955300	3630600
P00909	Tryptophan biosynthesis protein TrpCF;Indole-3-glycerol phosphate synthase;N-(5-phospho-ribosyl)anthranilate isomerase	trpC	49.492	35394000	34156000	435600	104990	135820	64804	43739	86919	56649	30985	35996	8430.3	14192	0	13462	0	0	0	0	0	41690	0	0	56696	0	0	0	0	0	0	16616	0	0	0	0	0	69688	0	0	0	0	0	0	21241	0
P00914	Deoxyribodipyrimidine photo-lyase	phrB	53.666	411750	0	0	0	0	0	0	0	0	0	0	0	0	0	0	0	0	0	0	0	0	0	0	0	0	43512	34515	0	0	0	0	0	0	0	53372	0	0	0	113500	94851	72002	0	0	0	0
P00934	Threonine synthase	thrC	47.113	114590000	91375000	1492800	1109300	1811200	1288300	1618200	1205600	1312000	1075400	1107100	1049500	1094400	938420	1086000	1258400	857170	573520	471750	339030	280020	236080	192850	424280	272700	433850	259790	156350	164350	80559	140420	161830	70338	293580	52528	52978	218510	0	0	36595	0	0	0	0	0
P00935	Cystathionine gamma-synthase	metB	41.55	67705000	0	0	0	0	0	0	0	0	0	0	0	14231	0	0	0	0	0	0	0	0	0	0	0	0	0	0	0	0	0	0	0	0	0	0	0	0	0	0	0	0	6188100	15950000	24774000	20778000
P00936	Adenylate cyclase	cyaA	97.585	97064000	161060	620970	1363200	1832800	1288500	1198300	818070	579770	401020	483450	538010	459850	338570	381150	452830	313860	219000	90013	75642	72369	103680	20122	42154	72993	119690	158600	12912	56434	0	5497.8	59540	48363	228450	918680	11295000	34884000	23519000	9319900	2642600	760960	276090	324040	345730	160380
P00944	Xylose isomerase	xylA	49.741	51329000	0	0	0	0	0	0	0	0	124780	118150	0	0	0	0	0	0	0	0	84967	0	0	115220	787690	1715800	1544000	1190400	0	147380	34352	34718	31528	10980	0	0	0	70056	109730	0	69988	477400	0	2748700	15159000	26754000
P00946	Mannose-6-phosphate isomerase	manA	42.849	11481000	11391000	90036	0	0	0	0	0	0	0	0	0	0	0	0	0	0	0	0	0	0	0	0	0	0	0	0	0	0	0	0	0	0	0	0	0	0	0	0	0	0	0	0	0	0
P00954	Tryptophan--tRNA ligase	trpS	37.437	58741000	54284000	731410	185250	196870	120180	129680	83031	65637	71734	46412	58580	50517	0	0	0	26542	0	0	0	0	0	25589	27745	0	0	0	0	0	0	0	0	0	555240	108460	0	0	0	0	0	67744	0	71076	0	1835600
P00956	Isoleucine--tRNA ligase	ileS	104.3	2819800000	2241900	145810	159800	216160	157350	220770	129020	118590	73649	64424	79833	38600	66384	65589	154170	667460	806020	601210	281960	131150	26214	0	586960	117950	81591	86484	30169	28501	45427	63105	13879	394080	362600	6968500	4169700	550520	419730	532620	1297600	37241000	471060000	708390000	980660000	600220000
P00957	Alanine--tRNA ligase	alaS	96.031	3162600000	776670	596620	1787300	3003500	2006700	2018700	1612200	1313200	744980	804100	1115200	1198800	1626400	2021500	2083200	2511100	1700100	1517600	275340	265180	290800	205190	215800	276090	351980	595400	445650	329500	423690	908510	1364600	3188500	61849000	567570000	1067000000	856780000	367830000	126300000	37123000	16146000	9656100	4452000	4179300	6088800
P00959	Methionine--tRNA ligase	metG	76.254	2486200000	568510	262790	684450	800750	446250	566630	409770	489840	232450	502750	406930	515850	314970	464600	897540	979570	1355300	1602800	0	269730	1015500	795080	69209	120740	120720	183070	137490	232610	142870	138080	788270	175520	327050	577330	2218800	95367000	601150000	847810000	603940000	210380000	65554000	18413000	12922000	11871000
P00960	Glycine--tRNA ligase alpha subunit	glyQ	34.774	3211300000	5982100	10902000	18696000	29519000	24421000	28172000	22953000	16118000	8944700	10335000	14883000	13879000	13626000	16631000	11069000	12947000	9810400	9139300	8255000	6427500	7490800	4237700	4635500	2476100	4367500	4477300	2564300	3290400	2998800	5247200	15778000	169020000	837790000	677670000	486620000	241500000	85831000	62189000	59272000	58362000	50678000	44673000	50412000	37016000
P00961	Glycine--tRNA ligase beta subunit	glyS	76.812	4622500000	2281700	1096600	1997500	2317000	1666600	2051600	1318500	1205800	701740	939680	867240	1346600	3464500	1030400	626490	631080	2421400	445490	304220	359250	359640	316390	464910	517470	404980	483830	417830	834180	1084400	14282000	12564000	181060000	1070700000	994870000	628820000	326110000	140670000	102650000	99392000	109190000	173320000	189030000	287130000	260740000
P00962	Glutamine--tRNA ligase	glnS	63.477	103190000	73019000	864240	236060	236620	12173	100260	111520	10350	83299	0	3858.7	0	0	0	0	0	0	0	0	283650	0	0	0	0	0	0	0	561080	0	0	0	0	483630	26812	0	23551	0	0	26879000	0	0	0	0	257480
P00963	Aspartate--ammonia ligase	asnA	36.65	181290000	122200000	5898400	6159400	5970600	2496700	3388600	2646000	2187300	1370800	1722100	1740500	1309800	1118800	1575600	1701200	2011800	487660	480360	319400	186900	423900	246600	239920	695630	861470	571060	302480	227320	298400	251530	272000	244710	1270300	429650	147450	78361	0	1065600	448910	460890	1022900	658610	1097400	4995700
P00968	Carbamoyl-phosphate synthase large chain	carB	117.84	5243200000	2992300	604740	940880	1081500	574630	657030	615700	511830	278600	389120	386160	283460	330180	592310	624590	339600	440900	677080	346630	307550	264950	315390	755040	1091700	3557700	13523000	11394000	18446000	16045000	29538000	44587000	38349000	98042000	140050000	199660000	433860000	1001100000	1140100000	859550000	487360000	341160000	155410000	132360000	63606000
P02358	30S ribosomal protein S6;30S ribosomal protein S6, fully modified isoform;30S ribosomal protein S6, non-modified isoform	rpsF	15.703	30060000000	14497000	26481000	44494000	63145000	62972000	91079000	109590000	123890000	98008000	177820000	339350000	504680000	682050000	910880000	1019200000	1346900000	1805900000	2495300000	2439700000	3000800000	5371400000	4351000000	2126800000	901280000	540630000	366500000	141250000	144420000	79951000	107460000	108980000	58458000	117320000	71759000	50131000	35286000	24549000	24578000	27929000	22485000	11541000	6098800	5438600	7500000
P02359	30S ribosomal protein S7	rpsG	20.019	30736000000	11722000	26341000	40241000	63608000	52229000	76079000	96321000	119200000	122500000	165680000	291070000	481140000	611030000	887750000	1056600000	1477100000	1884100000	2669100000	3279500000	3621700000	5363500000	3495700000	2014800000	847620000	368290000	231300000	94634000	126960000	85222000	105880000	104880000	51726000	115780000	79607000	60084000	44343000	49928000	153110000	167310000	82706000	37480000	10437000	7403300	4087800
P02413	50S ribosomal protein L15	rplO	14.98	12753000000	7342800	9602600	14660000	19971000	20186000	29244000	34481000	49864000	43254000	90823000	315080000	698300000	934920000	1439500000	1783700000	2132800000	2222600000	1546300000	632290000	205990000	125950000	63059000	39675000	26980000	35568000	27537000	17381000	25190000	15022000	15236000	13390000	5071700	14862000	11620000	12976000	10705000	6880100	9191500	9837600	4569100	4025900	4434500	6403300	16821000
P02916	Maltose transport system permease protein MalF	malF	57.013	9878900	610100	1639000	1426800	2104200	989570	1082900	623010	560610	140430	140110	172250	101200	81473	0	0	0	0	0	0	0	0	0	0	0	0	0	0	0	0	0	0	0	0	0	0	0	0	0	0	0	111990	95325	0	0
P02918	Penicillin-binding protein 1A;Penicillin-insensitive transglycosylase;Penicillin-sensitive transpeptidase	mrcA	93.635	7605300	232430	557340	972720	1025800	555790	618100	407740	290610	164760	126360	200760	118620	89525	110770	44839	33297	0	15060	0	0	0	12820	0	0	2505.8	6418.4	0	0	0	0	8325.3	10007	3885.8	9030.9	13467	185260	1282800	463870	0	42374	0	0	0	0
P02919	Penicillin-binding protein 1B;Penicillin-insensitive transglycosylase;Penicillin-sensitive transpeptidase	mrcB	94.291	10890000	393100	1282000	1699200	1993700	1227200	1353400	682320	624050	396390	259310	185470	175560	114220	153200	25025	21200	12577	43667	26952	33807	74806	39884	0	0	0	14531	0	41008	0	0	0	0	0	0	17041	0	0	0	0	0	0	0	0	0
P02925	D-ribose-binding periplasmic protein	rbsB	30.95	2487100	625510	365590	175010	122610	62946	72755	22926	26314	0	0	0	0	0	0	0	0	0	46325	34461	0	0	0	0	0	61366	0	75797	274260	68133	56078	0	0	0	0	0	0	0	0	0	294540	102480	0	0	0
P02929	Protein TonB	tonB	26.094	2950600	248930	402170	435640	452540	260310	218890	187100	135440	44490	0	98252	109030	104520	0	0	0	0	122750	0	0	0	0	0	0	0	0	0	58142	42604	29801	0	0	0	0	0	0	0	0	0	0	0	0	0	0
P02930	Outer membrane protein TolC	tolC	53.74	39661000	1357300	3733400	3870500	3395700	2124200	2618400	1863600	1552800	677560	758390	1248900	915800	1332900	833560	1898400	610360	464820	1035300	349220	240900	1105800	1141800	359990	425460	867740	815670	742730	1070500	675020	694890	440550	158990	138140	42029	23412	0	0	0	0	0	0	0	0	76920
P02931	Outer membrane protein F	ompF	39.333	73414000	249670	3375400	5090300	5683600	4677900	4648400	3909400	3404900	1991500	2284600	2469700	2887300	3117400	3230400	3349500	3048200	2401900	2185600	1142300	684940	1414100	1034500	902290	770790	1699900	1538000	799140	702360	723590	866360	744840	293100	334640	191720	412490	353870	209290	282060	215280	92792	0	0	0	0
P02942	Methyl-accepting chemotaxis protein I	tsr	59.442	126860000	5097100	18636000	17928000	18187000	11221000	12398000	7599500	6743600	1659200	2241800	3265300	3052700	2550200	2431700	2013100	1547600	915820	1229500	578600	449220	462130	772400	393040	585500	513210	452650	176840	261160	241690	385270	322620	158630	280730	238510	790310	655490	50682	65530	0	45075	0	57193	209780	0
P02943	Maltoporin	lamB	49.912	25263000	460120	1913100	2712700	2664600	1626300	1875200	1338500	1007300	661440	721150	797820	784080	1052300	863110	984180	373120	465830	298470	381120	208660	525270	267160	429200	395840	491490	454550	277350	326390	328440	235140	129430	60766	95839	39962	0	17270	0	0	0	0	0	0	0	0
P03004	Chromosomal replication initiator protein DnaA	dnaA	52.55	177930000	267250	2185400	5480100	8787000	7511800	7904200	6186000	5528200	3601800	4836700	5893300	5930000	6387400	8873300	10664000	14129000	13487000	12358000	8566700	6395300	6927400	3541700	2341800	2191600	2937200	2073200	538310	723880	193020	374050	368690	146140	157780	153140	105420	174320	0	0	150870	36054	124020	50787	3842100	5810700
P03007	DNA polymerase III subunit epsilon	dnaQ	27.099	41037000	2916000	46813	109450	276700	217830	42260	79519	204830	24980	47673	178410	381380	850480	1209200	2258100	3286500	1567100	1733900	668840	329750	1025800	421710	1323800	1166900	1258400	1323700	1151200	1046500	409940	415870	694470	222310	262590	234040	1540900	3651900	2480400	3248100	1842300	839600	0	46390	0	0
P03018	DNA helicase II	uvrD	81.989	186040000	246650	7476.1	4790.9	27363	18439	0	20561	10164	4031	0	32348	0	20652	0	0	0	147590	0	11488	0	318900	26636	140430	350350	1184200	3316300	6443200	12292000	5816600	3507600	2785000	1821700	3118900	3571300	8669600	18615000	8453600	10385000	9672700	11074000	15072000	13895000	18298000	26657000
P03023	Lactose operon repressor	lacI	38.59	96040000	58385	69723	485920	521560	485910	704660	632750	366900	220720	227450	187060	716340	1534100	2843900	6056800	10565000	13614000	8581400	12452000	10990000	9913500	4191000	1591500	528420	591740	188480	111170	0	158220	242870	1005200	1089100	2607500	742310	448820	366030	200420	393920	128490	47313	52229	15081	93240	18290
P03024	HTH-type transcriptional regulator GalR	galR	37.094	85435000	17276	0	23957	65904	0	0	0	0	47043	0	11255	0	120830	1163000	2545400	5860200	6707100	10005000	7948600	10007000	15917000	9931700	4299200	1559300	607540	506120	151200	497480	221130	292580	183310	100340	317110	363940	306980	343440	262360	416440	399770	405100	734670	962770	1020100	1112700
P03030	Transcriptional activator protein LysR	lysR	34.364	82580000	0	0	0	52207	85773	215010	273780	590140	761080	1907600	3152100	3027100	4482700	3317200	2771900	1516500	822800	207410	0	0	48707	14720	0	158000	1150300	5800000	15920000	30670000	713800	460140	313660	44745	108980	133020	0	0	0	0	205220	719670	1599700	637360	0	699390
P03813	Uncharacterized protein YgeA	ygeA	25.248	10526000	9327300	69383	146670	203720	153970	176330	101230	92605	0	0	36806	31305	26268	29859	37327	0	0	0	0	0	0	0	6560.3	0	32620	46113	8222.4	0	0	0	0	0	0	0	0	0	0	0	0	0	0	0	0	0
P03819	Glutathione-regulated potassium-efflux system protein KefC	kefC	67.795	1537500	155050	254020	357460	356030	108190	0	86741	137550	58982	0	0	11277	12235	0	0	0	0	0	0	0	0	0	0	0	0	0	0	0	0	0	0	0	0	0	0	0	0	0	0	0	0	0	0	0
P03841	Maltose operon periplasmic protein	malM	31.943	221260000	173640000	5946400	2645200	1508800	1009600	1040200	662560	646420	268730	174960	240940	66165	0	65515	217040	0	76149	0	0	0	349690	202830	85556	0	262500	174200	77062	139800	0	136760	162360	31025	508230	133660	172990	111840	0	702740	5253100	6008800	6722900	2720600	4207400	4882300
P03959	Potassium-transporting ATPase A chain	kdpA	59.188	2247700	0	242190	315170	420170	237120	229710	160300	127420	90786	157490	130460	0	0	79323	57576	0	0	0	0	0	0	0	0	0	0	0	0	0	0	0	0	0	0	0	0	0	0	0	0	0	0	0	0	0
P03960	Potassium-transporting ATPase B chain	kdpB	72.198	36669000	1978400	4318700	5137700	5058600	3120400	3376200	2163500	1609000	1257100	1144100	1079700	986880	661020	533800	211160	119070	123970	90301	25018	27202	58751	41254	35137	52872	24884	25734	16305	46958	38104	47195	62764	31985	63282	80515	142890	66883	1621500	885710	0	0	0	165380	0	139420
P03961	Potassium-transporting ATPase C chain	kdpC	20.267	34679000	1070200	5786900	7700600	7783700	3307300	2381900	1722800	1074800	1234300	710890	342630	319820	323630	286430	281930	272000	0	0	0	0	0	0	78732	0	0	0	0	0	0	0	0	0	0	0	0	0	0	0	0	0	0	0	0	0
P04036	4-hydroxy-tetrahydrodipicolinate reductase	dapB	28.756	544100000	5404500	26167	119430	9148.4	22474	100700	12600	87050	5741.3	0	15610	0	0	0	0	0	0	0	0	36717	227180	314590	92535	59338	50661	440930	0	29608	8923	27855	15469	14434	57231	0	17635	0	408500	0	78806	1598500	46745000	116850000	217740000	153480000
P04079	GMP synthase [glutamine-hydrolyzing]	guaA	58.679	3928900000	1477700	336920	360290	1299100	251390	448350	186770	190260	202260	92452	210000	156980	166820	105680	122780	104100	41519	48033	40601	0	67634	0	32983	40542	57696	66207	79211	175580	130600	194660	178860	452720	1093100	846840	2231000	23014000	92859000	234220000	545300000	981300000	926540000	550780000	409660000	153710000
P04128	Type-1 fimbrial protein, A chain	fimA	18.111	15189000	0	733170	1370900	1409900	798280	622260	718900	573300	327360	377500	553720	429800	506690	345270	497430	291640	352920	261020	0	190170	342180	317220	264630	169330	213080	218100	0	0	0	187700	0	124710	180960	202870	334740	237230	239050	515220	336640	239130	0	0	304950	400650
P04335	Esterase FrsA	frsA	47.008	23078000	21197000	242030	140520	70389	27865	7581	7849.8	0	6966.1	0	0	0	28587	25091	16571	34484	50970	78970	30140	0	0	51445	0	0	7570.6	9160.1	0	0	0	0	0	0	0	0	0	0	0	0	0	273380	531450	111750	128620	0
P04391;P06960	Ornithine carbamoyltransferase chain I;Ornithine carbamoyltransferase chain F	argI;argF	36.907	25217000	119430	0	30186	30421	25261	0	17529	19837	83052	0	0	0	0	0	0	0	0	0	0	0	0	0	0	0	0	0	0	0	0	0	0	7142.9	0	0	23300	17564	0	140630	0	0	0	0	5916300	18786000
P04425	Glutathione synthetase	gshB	35.56	642680000	2121400	0	7726.8	0	0	0	0	0	0	0	26780	54651	0	69116	260060	171180	0	0	140720	1058800	0	0	164840	0	21992	0	0	0	0	0	43789	0	266810	0	0	0	0	0	0	0	1344100	53342000	241480000	342100000
P04693	Aromatic-amino-acid aminotransferase	tyrB	43.537	38749000	14504000	215670	161130	114580	69619	37821	21037	0	44501	0	10650	9623.5	0	0	0	0	0	0	0	0	0	0	0	0	44954	35596	42723	0	0	0	0	53377	251680	74318	0	0	0	0	0	0	34274	319080	623810	22081000
P04805	Glutamate--tRNA ligase	gltX	53.815	139020000	37985000	419160	185910	190240	81791	26060	50584	34092	20887	0	15921	0	22782	70302	59926	42870	261270	185920	132040	445850	248540	4099.8	0	0	0	0	4536.9	0	0	24549	78622	0	1199200	150700	72525	99139	0	0	0	0	0	42414	306440	96558000
P04825	Aminopeptidase N	pepN	98.918	1233600000	5962500	660770	568980	384330	186970	118140	90055	124960	75643	24888	73102	50154	44016	1075300	97821	155340	225430	104210	58805	713000	94372	174850	157100	223420	126600	197120	925140	11132000	30197000	51541000	26374000	5201300	5372900	3932900	5030400	8187900	17423000	24685000	24671000	25324000	32571000	47172000	257200000	644890000
P04846	Lipoprotein 28	nlpA	29.423	96145000	5656600	13619000	13432000	16094000	9618100	7430200	5499100	5451000	2380600	2044100	2401700	1713100	1697400	1791500	1724300	1267400	580210	411520	377420	518190	470980	186570	336200	218950	307440	240820	105370	120560	130640	62001	133590	41270	25670	26808	30344	0	0	0	0	0	0	0	0	0
P04949	Flagellin	fliC	51.294	1244900000	238610000	378400000	216370000	102780000	40643000	32258000	17363000	11901000	5319600	5763700	4429100	5449900	3602100	3928400	2938300	1875600	1279200	842500	422630	624780	267260	363430	544590	338190	275950	299050	116840	208040	200030	216230	446100	1514600	8175600	9230200	6874400	4490600	2697400	3920200	5338200	4924000	6621300	12970000	38732000	61350000
P04951	3-deoxy-manno-octulosonate cytidylyltransferase	kdsB	27.614	30985000	30278000	466530	0	0	0	0	0	0	0	0	11188	0	0	0	0	0	0	0	0	0	0	0	0	0	0	0	15362	0	0	0	0	0	156210	0	0	0	0	57730	0	0	0	0	0	0
P04968	L-threonine dehydratase biosynthetic IlvA	ilvA	56.195	65967000	2020500	14016	12945	65340	35770	14329	17737	0	5472.3	20383	0	20354	11786	5575.7	10530	0	0	0	84877	59262	0	0	0	0	0	0	0	0	0	0	0	3280.6	0	0	0	0	2252800	8944500	10505000	8737100	7705600	5836900	9028200	10556000
P04982	D-ribose pyranase	rbsD	15.292	352630000	223490	345500	4032400	5514500	2149400	1489500	1010700	0	0	0	0	0	0	0	0	0	0	0	0	0	0	0	0	0	0	0	0	0	0	0	0	0	0	5332.8	0	0	0	98079	0	133210	44512000	69380000	135300000	88436000
P04983	Ribose import ATP-binding protein RbsA	rbsA	55.041	324000	131390	12467	69064	93103	17973	0	0	0	0	0	0	0	0	0	0	0	0	0	0	0	0	0	0	0	0	0	0	0	0	0	0	0	0	0	0	0	0	0	0	0	0	0	0	0
P04993	RecBCD enzyme subunit RecD	recD	66.902	59658000	49183	240780	543180	674330	388590	306130	425180	410790	88910	655800	3447800	169840	77930	572860	207510	116790	14439	13063	22565	0	0	44682	206370	953470	2063400	1391700	326950	213360	121230	219820	1466700	2479100	8853000	8972300	5164700	2451000	1931700	1321000	3279000	4567900	3489700	1151800	563250	0
P04994	Exodeoxyribonuclease 7 large subunit	xseA	51.832	61086000	149160	100380	135880	170490	82780	86369	94454	153270	37885	67321	119810	467430	1760500	4892900	5579700	4501600	2052700	1338300	649230	693580	1379900	1179700	934210	1410800	3878900	7637900	4992100	3396900	1403400	2909400	3896700	1777900	1571200	972810	500270	45730	46588	0	0	0	0	0	18175	0
P04995	Exodeoxyribonuclease I	sbcB	54.5	50190000	1651300	25013	27085	31167	18024	0	11448	0	9875.6	0	6396.4	0	0	0	0	0	0	0	0	0	0	0	0	0	0	16819	29111	0	715640	1124500	630720	126890	184390	130940	175280	147590	201800	185530	239790	197910	457570	899180	5182300	37763000
P05020	Dihydroorotase	pyrC	38.827	222960000	160070000	5744600	2305800	2003500	216680	401680	220550	149970	31422	56279	65531	0	28906	20810	0	27810	0	0	37937	44968	0	0	0	136230	537900	412890	40263	56421	10760	0	113490	9731.7	2804700	629260	402330	231200	847830	732050	706900	248470	178460	146020	103580	43182000
P05041	Aminodeoxychorismate synthase component 1	pabB	50.969	1839000	1839000	0	0	0	0	0	0	0	0	0	0	0	0	0	0	0	0	0	0	0	0	0	0	0	0	0	0	0	0	0	0	0	0	0	0	0	0	0	0	0	0	0	0	0
P05042	Fumarate hydratase class II	fumC	50.488	1053200000	292130	7629.2	9126.9	0	0	0	0	14294	0	0	7443.1	0	0	32206	25769	49816	60517	51552	0	0	98126	41604	0	0	57302	49213	0	0	0	0	0	2828.8	227840	91678	164930	86574	209030	2876900	7427500	20126000	152410000	258060000	358720000	251970000
P05055	Polyribonucleotide nucleotidyltransferase	pnp	77.1	3540900000	9121800	13628000	11456000	12988000	10848000	13060000	9707100	9351900	6244700	9373100	16634000	36230000	71738000	120470000	105010000	81231000	67023000	47380000	42304000	32549000	42964000	42532000	82316000	208130000	429740000	386840000	159990000	224100000	162820000	202790000	214780000	142280000	202460000	123070000	70707000	42165000	22820000	17425000	10295000	7303400	5075500	3433600	6660900	3887300
P05194	3-dehydroquinate dehydratase	aroD	27.466	20745000	19627000	221750	0	0	0	0	0	0	0	13303	0	57729	61925	0	0	0	0	762820	0	0	0	0	0	0	0	0	0	0	0	0	0	0	0	0	0	0	0	0	0	0	0	0	0	0
P05458	Protease 3	ptrA	107.71	8354000	4721300	300240	364130	381340	205930	245800	183690	88524	0	0	0	0	0	0	0	0	0	0	0	0	0	20051	0	0	0	0	0	0	0	0	8978.1	16024	131670	689830	707280	248040	0	0	0	41163	0	0	0	0
P05459	Erythronate-4-phosphate dehydrogenase	pdxB	41.367	58891000	50489000	485870	192530	23676	0	0	3708.1	0	0	14280	194220	901450	1040600	462280	0	192140	228350	537230	197090	100790	0	117910	45365	32107	262190	381030	465190	1016100	412260	231470	106660	25192	295950	40188	0	0	0	0	0	116220	0	0	0	280680
P05523	Formamidopyrimidine-DNA glycosylase	mutM	30.29	61968000	58664	0	0	0	0	0	0	0	0	0	0	59296	392220	531740	1201900	1970700	3131200	3874400	2576000	2751000	3852000	2066400	673720	109550	146450	66437	56386	147680	33895	17351	0	0	21173	11482	0	0	0	81625	0	582660	4355900	7503600	14501000	11193000
P05704	Methyl-accepting chemotaxis protein III	trg	58.898	69552000	3698600	9523100	12129000	11823000	6424100	6075200	4137500	3019400	1318300	917060	1136800	883890	822710	475540	354480	1174800	977130	985370	645060	490550	29542	61630	156420	152230	117930	38930	57292	9196.8	28248	36012	22096	21717	0	0	6273.3	1183600	169300	65763	122770	46065	93497	32696	48162	41254
P05707	Sorbitol-6-phosphate 2-dehydrogenase	srlD	27.858	43245000	1504100	17978	25683	0	0	0	0	0	0	0	0	0	0	0	0	0	100320	0	0	0	0	0	0	0	0	0	0	0	0	0	0	0	0	0	0	0	1619000	55223	0	695650	0	0	1253100	37973000
P05719	Type-1 restriction enzyme EcoKI specificity protein	hsdS	51.395	137870000	2836900	96993	168950	257010	185120	13529	7667.3	0	114600	127670	11935	0	29797	451130	1710500	3220600	5664100	9942400	15610000	14593000	14321000	6897900	3723700	2258900	2930800	1846000	418020	437530	231820	270890	386510	350600	707520	608060	1193300	1586800	1167800	859690	873030	1721100	9600800	12986000	11834000	5613600
P05791	Dihydroxy-acid dehydratase	ilvD	65.531	162460000	365190	1340500	948310	48428	28378	446220	372810	15527	0	0	3799.2	5617.9	11600	95924	0	6137.8	0	0	0	0	0	0	0	21015	3484900	3287100	2214400	3263800	2176200	2632600	3369800	1806600	3170000	3132800	796730	162380	0	0	153810	0	38502	5467500	44337000	79261000
P05793	Ketol-acid reductoisomerase	ilvC	54.068	648170000	397150	315550	352910	302870	241490	84313	392210	0	2713.4	78837	360820	543750	240730	0	25589	73431	408800	72569	0	30292	0	0	0	33694	762850	885390	1419600	4315600	4124900	2710200	1835200	1484800	7227700	8432900	4984300	44401	112770	5623800	70445000	187400000	193050000	85548000	48831000	14978000
P05804	Beta-glucuronidase	uidA	68.446	96342000	25975	24384	0	0	0	0	0	0	0	0	0	0	0	6690.2	0	0	0	0	0	0	392440	0	0	42017	0	0	0	0	0	0	0	0	0	0	0	0	2661300	23781000	35520000	23660000	7423400	1584800	791340	429480
P05827	HTH-type transcriptional regulator IlvY	ilvY	33.204	13527000	0	0	41235	80083	0	0	0	0	37715	226730	1488300	2674900	3375200	2629400	1219200	738210	179050	271860	226610	68561	139140	99544	30976	0	0	0	0	0	0	0	0	0	0	0	0	0	0	0	0	0	0	0	0	0
P05852	tRNA N6-adenosine threonylcarbamoyltransferase	tsaD	36.008	14764000	12818000	181300	240650	405760	207290	165940	197530	105170	122880	55135	62475	49929	34715	39281	0	0	0	0	0	0	0	0	0	0	27874	50171	0	0	0	0	0	0	0	0	0	0	0	0	0	0	0	0	0	0
P06129	Vitamin B12 transporter BtuB	btuB	68.406	1878800	0	331660	330120	329630	181860	153750	115820	78554	49306	41058	54924	16352	45766	0	19785	21079	23440	0	22242	15106	0	0	15064	17140	16155	0	0	0	0	0	0	0	0	0	0	0	0	0	0	0	0	0	0	0
P06134	Bifunctional transcriptional activator/DNA repair enzyme Ada;Methylphosphotriester-DNA--protein-cysteine S-methyltransferase;Methylated-DNA--protein-cysteine methyltransferase	ada	39.323	4590800	0	0	0	0	0	0	0	0	0	0	0	65784	10390	56514	64523	300310	71952	181720	103570	576860	984060	620510	344890	130850	0	0	4163.3	82355	0	0	0	0	0	0	0	0	98878	231770	0	0	0	51316	43783	566560
P06149	D-lactate dehydrogenase	dld	64.612	255300000	10877000	22069000	35137000	40671000	26613000	27848000	16309000	10784000	5427200	6562900	6219100	6759700	6205200	6032900	4582300	3970100	4438500	3412900	1050600	885770	2679600	910090	936890	663340	741070	701640	400420	458970	225730	250890	358720	147740	353140	254150	165300	122110	58537	0	0	15265	0	0	0	0
P06282	CDP-diacylglycerol pyrophosphatase	cdh	28.45	3297800	372440	382090	712350	667220	391840	242010	274280	216070	39533	0	0	0	0	0	0	0	0	0	0	0	0	0	0	0	0	0	0	0	0	0	0	0	0	0	0	0	0	0	0	0	0	0	0	0
P06611	Vitamin B12 import ATP-binding protein BtuD	btuD	27.081	7864600	0	62383	130650	164310	92607	0	86582	41151	37295	66364	0	87590	61159	0	97768	61928	146400	182900	358210	287500	402740	564640	441700	658580	1695200	1426900	387900	231440	23347	30860	36502	0	0	0	0	0	0	0	0	0	0	0	0	0
P06612	DNA topoisomerase 1	topA	97.349	594400000	400890	163390	153250	264350	634920	165970	787350	401010	160760	175630	242380	735420	580970	909970	2106600	3898300	6352400	7687800	9149900	14924000	26215000	19593000	12720000	5816500	5815400	8676200	4544400	8079700	6046700	9649200	12802000	8063400	12329000	10829000	12657000	15230000	15851000	19959000	24513000	30633000	57677000	66701000	88493000	61615000
P06616	GTPase Era	era	33.81	9746300	2034500	251220	181400	211670	276110	420430	123390	232780	318240	322100	192410	200540	127580	207930	98999	173630	186880	118320	298800	88905	229260	52478	162010	77661	103330	95187	75859	0	72107	33901	73418	66826	80191	166140	72525	58843	57896	114310	79036	0	97109	410940	1301500	199980
P06709	Bifunctional ligase/repressor BirA	birA	35.312	2389500	1298800	0	0	97550	67777	132240	70863	62936	54065	56120	0	0	0	0	0	0	0	0	0	0	0	0	0	45883	6685.9	0	0	0	0	0	0	0	0	0	0	0	0	0	0	0	108030	108650	205310	74521
P06710	DNA polymerase III subunit tau	dnaX	71.137	187170000	25802	824920	1091600	1223100	1012800	427990	621540	250210	182570	206850	487010	633020	1770100	4321900	7154200	11188000	12204000	7910000	5461400	4164000	9835500	4696500	4847800	4932500	8754900	8044300	3642300	4661000	2545900	3250600	3828800	2119600	4411100	12348000	18639000	12089000	4159800	3450100	2089600	1394300	1222700	930660	2343900	1774800
P06715	Glutathione reductase	gor	48.772	364830000	4266800	58281	18528	0	0	2653.6	0	22404	0	0	0	0	0	17036	0	0	0	0	0	0	0	0	0	0	0	0	0	0	0	0	22722	55972	881660	105980	14987	58200	0	0	58254	162700	285700	729310	74503000	283570000
P06720	Alpha-galactosidase	melA	50.657	208160000	27047	0	0	0	0	0	0	0	0	0	0	0	0	0	0	0	0	0	0	52805	0	0	0	0	0	0	0	0	0	0	0	0	0	28990	0	0	0	0	644350	24051000	66251000	47932000	51202000	17967000
P06721	Cystathionine beta-lyase MetC	metC	43.212	267460000	16444	45540	59990	52103	14294	0	0	0	16984	170070	425230	243650	33720	0	0	0	0	0	0	0	0	0	0	13377	140100	207940	39562	8880.7	0	0	0	0	0	0	0	0	0	5457.6	182860	5863600	59257000	69302000	84276000	47083000
P06864	Evolved beta-galactosidase subunit alpha	ebgA	117.88	24974000	107470	12720	28607	27566	0	15758	0	0	0	0	493910	930950	1755700	0	2051400	2301800	2206700	0	0	0	0	0	0	12790	0	312110	2131100	6425700	2636400	1206800	303810	16672	11979	0	0	137280	404400	337530	193230	267370	0	214080	0	430210
P06959	Dihydrolipoyllysine-residue acetyltransferase component of pyruvate dehydrogenase complex	aceF	66.095	9589700000	1475500	9044700	25811000	187090000	1532500000	3453000000	1856700000	848890000	289650000	204630000	156180000	128610000	109390000	100260000	87376000	80263000	66091000	92481000	78541000	58926000	47006000	20196000	12369000	8949800	8122200	6009600	3235300	4398600	2714200	3896900	3867500	2503400	9441500	9580200	18762000	22125000	12034000	6067400	3448600	2634000	3318200	3865100	5164000	3047800
P06961	Multifunctional CCA protein;CCA-adding enzyme;2-nucleotidase;2,3-cyclic phosphodiesterase;Phosphatase	cca	46.467	7648000	5695200	0	0	0	0	0	24746	0	0	0	0	0	0	0	0	0	0	0	0	0	0	0	0	0	0	0	0	0	0	0	0	0	178180	0	0	0	0	0	0	0	0	0	103530	1646300
P06966	HTH-type transcriptional regulator DicA	dicA	15.656	157120000	0	33909	0	85570	201780	51231	643190	1266100	909000	3037100	6488000	13631000	17821000	19632000	18425000	12936000	14843000	13377000	7681900	4972200	4328700	2483700	1235100	568840	128500	0	17327	0	28492	51555	30056	115500	100390	604310	2640000	2689200	4000000	1757300	303990	0	0	0	0	0
P06968	Deoxyuridine 5-triphosphate nucleotidohydrolase	dut	16.155	117190000	113940000	2243300	54745	0	0	28497	0	0	0	0	0	0	0	0	0	0	0	0	0	0	0	0	0	0	0	0	0	0	0	75032	82664	0	437160	258010	0	65109	0	0	0	0	0	0	0	0
P06971	Ferrichrome-iron receptor	fhuA	82.181	4916800	178210	803640	828720	624520	327250	178680	174210	107410	41522	0	110590	106090	74791	85089	43832	0	0	14351	0	0	0	6410.6	0	0	25561	32547	11559	8736.5	0	33604	0	0	0	0	35295	178230	456650	291730	101510	36077	0	0	0	0
P06974	Flagellar motor switch protein FliM	fliM	37.849	59371000	885870	1670500	1824500	1702900	617810	815610	388740	611470	386170	858720	378270	454400	493330	476400	387430	432580	159790	394480	201810	52972	160030	179240	204100	193880	181600	136730	47172	309390	37489	258420	380870	486010	803120	465570	29601	21682	0	329820	589230	887340	0	2834300	4884700	32757000
P06983	Porphobilinogen deaminase	hemC	33.851	4087800	4026900	60927	0	0	0	0	0	0	0	0	0	0	0	0	0	0	0	0	0	0	0	0	0	0	0	0	0	0	0	0	0	0	0	0	0	0	0	0	0	0	0	0	0	0
P06986	Histidinol-phosphate aminotransferase	hisC	39.36	14935000	6014300	0	0	0	0	0	0	0	69946	70440	168360	42529	0	69473	64806	87159	443820	569750	499030	398530	147420	90089	54375	64928	165380	252560	427600	860410	320550	211190	111590	22830	308030	22944	0	0	0	0	0	0	0	0	0	3377400
P06987	Histidine biosynthesis bifunctional protein HisB;Histidinol-phosphatase;Imidazoleglycerol-phosphate dehydratase	hisB	40.278	677430000	78803	1805600	885190	820980	658350	657460	463770	570480	309050	541510	1100100	6589400	3848800	6213000	14530000	33704000	60408000	62554000	64262000	53370000	55286000	31894000	23462000	14209000	25950000	36867000	22951000	23174000	13917000	15066000	13103000	7215000	14623000	11110000	12624000	13215000	9061100	8019000	4946400	3118200	1479900	1139800	881120	743420
P06988	Histidinol dehydrogenase	hisD	46.11	5009100	3205800	19919	0	0	7580.3	0	0	0	0	0	0	0	0	0	0	0	0	0	55202	0	0	89064	0	0	0	0	0	0	0	0	0	0	40227	0	0	0	0	0	0	0	0	0	0	1591300
P06989	Histidine biosynthesis bifunctional protein HisIE;Phosphoribosyl-AMP cyclohydrolase;Phosphoribosyl-ATP pyrophosphatase	hisI	22.756	54410000	1447000	42684	0	0	0	0	0	0	0	0	0	0	0	0	0	0	0	0	0	166630	0	0	0	0	0	0	0	0	0	0	0	0	0	0	0	0	0	0	0	0	318210	4947700	17577000	29911000
P06992	Ribosomal RNA small subunit methyltransferase A	rsmA	30.42	589220000	0	408910	0	389490	777060	0	0	69704	0	0	494080	595550	1174300	834040	10569000	2169200	4635800	7759700	22990000	69444000	197280000	157750000	69127000	17520000	5812300	1887700	828090	1432500	600970	499790	525040	260360	1541900	1069000	178310	716000	4105300	1596900	234550	428610	1096200	2424600	0	0
P06993	HTH-type transcriptional regulator MalT	malT	103.12	40733000	177670	751710	1541600	2056900	1762100	2017800	1477200	1170300	886870	1011000	849060	1836300	3003700	4208400	500030	319240	6813900	362890	3097400	2908100	166350	95645	204270	445330	771780	681300	225080	161700	74108	101510	78829	16227	33012	45788	73520	77129	39672	0	43198	68118	0	184570	233030	161120
P06996	Outer membrane protein C	ompC	40.368	657650000	5830400	16512000	26603000	30579000	26275000	29865000	24096000	21009000	15930000	17428000	21276000	22137000	26447000	33871000	38632000	37231000	28655000	26577000	20598000	15641000	17949000	12911000	12708000	10604000	9600700	9052800	5764800	7061300	4951000	5609600	5476500	3069100	4325300	3651200	4481400	4404600	5827000	9787100	9647600	12073000	6191600	3104400	2486800	1717400
P06999	ATP-dependent 6-phosphofructokinase isozyme 2	pfkB	32.456	92276000	70319000	350860	58327	63715	42962	32437	22980	45019	12491	11248	0	1230800	2328700	4030200	0	3473800	5989700	3876400	0	0	0	20629	0	0	0	0	0	0	0	0	0	0	131890	54552	107960	0	0	0	0	0	0	0	0	72743
P07000	Lysophospholipase L2	pldB	38.978	16884000	760270	2356200	3643800	3953500	1634600	1181600	708790	749120	335840	184970	264640	154330	171730	82261	179920	117440	88761	82018	0	0	119990	48132	36190	18326	11947	0	0	0	0	0	0	0	0	0	0	0	0	0	0	0	0	0	0	0
P07001	NAD(P) transhydrogenase subunit alpha	pntA	54.623	168570000	13872000	23995000	23839000	25503000	14459000	14723000	8040700	6564300	4161800	5050800	3892700	3871400	3630000	3662500	2528700	1755500	1670100	1588000	773830	326620	266050	184510	406640	372350	282910	262250	78294	52308	57178	24501	29444	34601	25780	29533	0	1286200	360720	622090	144460	112540	0	31222	0	0
P07003	Pyruvate dehydrogenase [ubiquinone];Alpha-peptide	poxB	62.011	2540100000	8774600	4251900	6093700	6706300	4547700	5276400	2660400	3147800	1626500	2220800	2612300	3189700	3181700	5064900	2884500	6745000	2209600	5193300	2351300	2043700	4923600	3437300	3652500	3201100	4328200	4807300	3116900	5259000	4566000	7269800	7840500	6669300	14416000	14869000	21028000	28879000	39496000	63568000	187010000	512000000	655710000	402140000	336240000	124870000
P07004	Gamma-glutamyl phosphate reductase	proA	44.63	835170000	1028000	34716	15568	65169	10792	22098	21912	8255.9	11174	11998	0	0	314020	0	113770	0	313630	170120	127480	448000	7920.4	0	23519	94225	0	0	17950	62998	24177	46610	152190	186740	680950	410960	1205900	1562500	1294800	1087400	616900	1575900	53117000	163510000	321180000	285600000
P07012	Peptide chain release factor 2	prfB	41.25	219380000	209730000	1874700	244680	158360	128950	63258	38222	119590	0	32683	31600	33367	0	0	30523	0	0	0	0	0	0	10425	0	0	0	6585.1	12015	0	147740	210110	0	0	1032200	256580	212500	0	360160	1980800	1752900	672600	112110	0	0	126840
P07013	Primosomal replication protein n	priB	11.442	40031000	0	0	0	0	0	0	0	30951	0	0	259240	1278100	2234000	2655900	4969500	6448600	5395200	3937700	3260400	3069900	2827800	2339200	290330	240740	243250	238120	53010	0	0	0	0	0	0	0	0	0	0	0	258970	0	0	0	0	0
P07014	Succinate dehydrogenase iron-sulfur subunit	sdhB	26.77	730020000	64363000	80563000	84469000	93810000	67217000	61204000	42817000	31367000	21075000	26566000	23051000	20846000	17794000	13320000	14631000	11290000	10277000	7691600	4210800	3188500	4122000	3302200	3480000	3193700	3446200	1531600	518060	1485100	438560	544000	541350	164220	482980	226060	341690	259010	121410	239800	444320	333890	819050	849790	1266600	2120200
P07017	Methyl-accepting chemotaxis protein II	tar	59.943	438660000	32321000	54118000	68226000	63309000	33809000	36784000	23350000	18536000	8152100	7871300	11590000	10027000	9760900	8963700	8242900	6839700	5303800	4900900	2706800	2343100	3306000	1923200	1338100	1140700	1802500	1717500	806900	1233500	805050	1074500	999900	395550	745190	549260	673780	608170	140510	131630	724470	113180	804720	275700	0	193690
P07018	Methyl-accepting chemotaxis protein IV	tap	57.511	18899000	646230	2905600	3023300	3287100	1896100	2235500	1245800	937240	373690	394230	493860	242120	235300	293610	336190	91592	136250	0	0	16909	40085	31814	36103	0	0	0	0	0	0	0	0	0	0	0	0	0	0	0	0	0	0	0	0	0
P07023	T-protein;Chorismate mutase;Prephenate dehydrogenase	tyrA	42.042	11384000	228080	16189	66371	33749	70777	37946	31112	80273	25620	21250	37005	56619	19508	0	61528	0	0	0	0	14049	0	0	15468	7435.8	20846	18535	0	0	0	0	0	0	0	0	0	27968	0	61731	233820	329790	477600	609720	1336900	7444500
P07024	Protein UshA;UDP-sugar hydrolase;5-nucleotidase	ushA	60.823	731030000	2012100	164080	124520	146730	200980	64583	140860	9890.1	514420	814430	182590	27222	0	0	37883	46369	130150	366470	1037000	161820	482380	338800	31832	32315	396040	256630	192080	281210	209730	188730	258680	0	327470	284860	9215.3	46405	0	856000	14180000	95819000	132850000	116010000	191100000	170690000
P07026	Regulatory protein SdiA	sdiA	28.117	498570	498570	0	0	0	0	0	0	0	0	0	0	0	0	0	0	0	0	0	0	0	0	0	0	0	0	0	0	0	0	0	0	0	0	0	0	0	0	0	0	0	0	0	0	0
P07109	Histidine transport ATP-binding protein HisP	hisP	28.653	21414000	1362400	2532700	2483100	2215600	1869500	1786000	1280100	710080	337590	106430	232710	213770	0	0	0	0	0	0	0	0	0	0	0	117630	340290	412060	139050	0	0	544170	975280	1098500	669070	260930	134280	0	0	0	0	0	378240	677840	409860	127300
P07117	Sodium/proline symporter	putP	54.344	37547000	4369000	5839000	6241900	6334400	3471400	2673400	1863800	1550900	367880	323230	931080	790960	681440	520350	444260	124250	232340	248560	0	72354	0	106300	0	143280	126700	44930	44808	0	0	0	0	0	0	0	0	0	0	0	0	0	0	0	0	0
P07118	Valine--tRNA ligase	valS	108.19	2326300000	638520	202190	244720	249570	214690	188090	96692	152660	90176	102250	85584	82432	185950	92087	77787	389670	790200	242790	225820	358810	409250	113120	109820	125930	39847	41495	12701	14277	8031.3	59247	26473	42980	442020	669160	752280	353940	149110	267430	38280000	409760000	783270000	536440000	393340000	156860000
P07363	Chemotaxis protein CheA	cheA	71.382	164330000	1068900	5575800	6705600	8433700	6618700	7586200	5577900	3997900	3262300	3756400	3618300	3892800	2894800	2992500	2029000	1831700	2246500	2314200	1375500	1222100	1714300	1434400	1939100	1903500	2101700	1831100	1340700	1887200	1802100	1865800	2159300	1174300	2775800	4685100	5565400	6122100	7532100	9811600	13921000	9154000	3772100	1556900	1093000	188480
P07395	Phenylalanine--tRNA ligase beta subunit	pheT	87.377	4940900000	4711300	658970	650510	1143000	676960	616260	559520	469110	458620	528630	516590	180850	528190	425410	408220	452600	398590	1092600	880600	1155900	1550400	1383200	979590	1908100	1609400	2995400	4501700	7708700	8175000	9919100	17360000	169320000	1495400000	1646300000	885590000	399120000	101890000	43160000	26805000	16276000	12266000	9252200	27775000	33083000
P07604	Transcriptional regulatory protein TyrR	tyrR	57.655	288490000	1536100	220990	298650	519630	144900	199480	289030	438380	170850	118150	121150	183800	168030	199850	92533	732170	288690	839730	136620	145810	106970	16049	58755	16580	80442	99720	29335	62095	94272	83764	55381	10039	28185	133270	857860	99473	0	11768	281550	7847300	17482000	61546000	114600000	78052000
P07639	3-dehydroquinate synthase	aroB	38.881	24659000	24159000	218630	36991	31402	0	56605	0	0	6622.3	7957.6	16158	0	0	44347	0	0	0	0	0	0	0	0	0	0	0	0	0	0	0	0	0	0	36083	45166	0	0	0	0	0	0	0	0	0	0
P07648	RecBCD enzyme subunit RecC	recC	128.85	43571000	619030	20715	7949.2	0	6798.9	0	0	0	0	0	0	0	0	0	0	0	0	0	0	0	0	0	0	0	6763.3	0	3888.4	6880	26347	142500	732820	1524200	6255000	7170500	6045500	4541000	2139200	1279400	3132400	4842900	2822500	807400	145620	1292000
P07649	tRNA pseudouridine synthase A	truA	30.399	14760000	722520	0	0	0	0	0	0	0	0	0	33620	0	76981	0	115560	219250	399330	414090	106110	119600	169760	291540	97552	86522	100210	105250	62132	117520	98880	107030	0	141300	248420	281600	399880	288880	654070	649570	1005200	1247500	1264800	1114100	2129000	1892000
P07650	Thymidine phosphorylase	deoA	47.207	281230000	613250	45946	21911	33516	15346	11105	9186.3	13054	0	0	0	21264	0	21710	0	0	41226	15143	9447.4	0	0	0	0	3416.2	142680	0	0	0	34488	32469	9323.9	0	179170	8318.6	0	0	0	28805	40803	0	0	6655600	92372000	180850000
P07762	1,4-alpha-glucan branching enzyme GlgB	glgB	84.336	12782000	36221	0	4243.7	0	0	0	0	0	0	0	0	0	10302	200770	316610	493970	577690	594340	12777	0	578130	319380	23068	14579	15433	19326	0	0	0	0	0	0	200260	0	0	0	0	29961	349280	521100	1046000	1253600	2370400	3795000
P07813	Leucine--tRNA ligase	leuS	97.233	2156000000	1981600	118990	109830	62458	66922	103280	41175	50314	56906	8054.7	28650	331760	755800	1100200	939990	107690	135760	931740	261520	77769	385130	49160	9135.1	24725	19785	5106.1	47898	20549	0	26015	8687.3	38413	769280	528370	639720	287670	217270	200870	411100	2943900	139860000	488020000	838570000	675670000
P07821	Iron(3+)-hydroxamate import ATP-binding protein FhuC	fhuC	28.886	4657000	366600	657250	722730	839850	472130	511850	347880	254380	112660	38270	131460	34097	25751	44443	27779	0	0	0	0	0	0	0	0	0	20810	49045	0	0	0	0	0	0	0	0	0	0	0	0	0	0	0	0	0	0
P07862	D-alanine--D-alanine ligase B	ddlB	32.839	21117000	10019000	102860	0	0	0	0	0	0	0	6757.7	0	0	0	293050	737340	1619000	1075000	1433700	0	0	0	0	0	0	97785	221650	184790	633280	0	275360	158120	31982	87940	0	2408400	1602200	0	129310	0	0	0	0	0	0
P07913	L-threonine 3-dehydrogenase	tdh	37.239	2095400000	8187900	177100	95401	90124	39951	35323	28925	0	25590	0	42834	51992	98259	0	68752	0	830090	726950	0	0	0	0	50881	0	40746	0	0	21935	127750	355450	432990	218420	1179600	743710	1277700	11322000	29775000	35857000	33869000	39497000	63833000	211960000	708170000	946200000
P08142	Acetolactate synthase isozyme 1 large subunit	ilvB	60.44	254810000	810500	33080	148790	155790	60627	61857	59834	83898	13547	42250	15354	16877	0	27932	0	0	0	0	0	0	0	0	0	0	0	19970	13169	0	8997.3	0	8922.5	0	96801	238540	432030	203300	162950	275510	506400	14502000	36059000	34036000	64191000	102520000
P08178	Phosphoribosylformylglycinamidine cyclo-ligase	purM	36.854	95961000	36132000	1081300	1295700	1834600	1355600	882750	986980	1010700	709120	636510	966210	512990	752480	670070	688400	349990	272990	389480	201160	131330	60396	152160	238940	144390	607560	658210	93273	103990	86570	812870	135790	140480	1164200	244840	84071	0	153970	0	0	0	150360	484260	0	39584000
P08192	Bifunctional protein FolC;Folylpolyglutamate synthase;Dihydrofolate synthase	folC	45.405	7985200	7281100	181360	164240	138330	39516	16653	15415	0	17690	45626	21220	0	0	0	0	0	0	0	0	0	0	0	0	0	0	0	38801	0	0	0	0	0	0	25239	0	0	0	0	0	0	0	0	0	0
P08194	Glycerol-3-phosphate transporter	glpT	50.31	14604000	0	1689000	1565800	1740500	1085800	1176400	294870	575140	31091	68577	307180	301490	213640	179920	218200	182540	205590	188620	24175	21155	449720	0	0	0	23451	0	0	0	0	0	0	0	0	0	0	0	17706	529580	0	0	0	83554	881470	2548400
P08200	Isocitrate dehydrogenase [NADP]	icd	45.756	1907600000	369610000	7687500	2498900	1853400	1684100	1527400	1087000	980040	437800	534590	594550	443350	767450	688420	451280	416340	252240	190160	205310	83317	80929	263480	224420	515590	1317300	1546200	1313400	1406100	627310	611460	1342000	605430	22738000	6429800	2854900	2498800	1925700	1821200	2396200	2531200	3705700	5893500	56095000	1396900000
P08201	Nitrite reductase (NADH) large subunit	nirB	93.12	143510000	171960	4807.4	32026	113190	16546	25651	38663	21515	10455	24022	29370	8305.7	23246	29962	28522	35078	3932.8	5419.1	4691.2	19441	0	0	0	1845.7	3704.3	13759	4688.8	0	10548	37801	117130	67268	266340	842400	6865400	36634000	43431000	33050000	12465000	3833400	2043000	1275900	1178300	721390
P08244	Orotidine 5-phosphate decarboxylase	pyrF	26.35	53140000	49496000	435790	69759	164660	66736	51678	57648	88233	32736	0	0	0	0	0	0	0	106330	146030	0	0	0	228860	0	0	567040	288490	13757	13351	7542.4	0	0	0	108830	26322	0	0	0	175900	0	0	0	121360	0	873280
P08245	Uncharacterized protein YciH	yciH	11.396	19221000	0	0	0	0	0	0	0	0	0	0	0	0	0	0	0	0	0	0	0	0	0	0	0	0	0	0	0	0	0	0	531240	0	702470	988190	1351600	1120500	1509700	1715100	1664400	552470	2194200	1933300	1504200	3453000
P08312	Phenylalanine--tRNA ligase alpha subunit	pheS	36.831	5604900000	514220	355820	596730	707310	376170	193140	486940	434590	190350	243980	357940	310530	299770	158000	515800	270580	555610	219500	323260	97472	47300	0	28016	240390	543100	552150	597420	782370	1114800	2525000	10139000	172390000	1744500000	1836900000	1153700000	442550000	105620000	42873000	28016000	16977000	12700000	8406600	7951500	8520200
P08331	2,3-cyclic-nucleotide 2-phosphodiesterase/3-nucleotidase	cpdB	70.831	21597000	20669000	261150	5938.1	0	0	0	0	0	0	0	0	0	0	0	0	0	0	0	0	0	18761	0	0	0	0	0	0	0	0	0	0	0	0	0	0	0	37311	0	36800	30440	35623	39952	150950	311980
P08390	USG-1 protein	usg	36.364	374770000	1550100	321510	1484300	1254700	1202300	1871700	1305400	1497300	476390	862740	1382200	803990	632580	1435000	1405300	1171600	1650400	2552400	3420700	5517000	5802100	3161100	2792500	2831400	2138900	2409800	1724600	3163000	2411000	2362800	2939100	1683600	3432300	3403700	3007000	3553600	2049900	4717100	9177800	9715600	12546000	14171000	95927000	147850000
P08394	RecBCD enzyme subunit RecB	recB	133.96	41459000	5455900	0	0	4517.2	0	0	0	0	10350	0	0	0	0	0	0	0	0	35089	0	96523	0	23817	0	3463.5	6774.9	23423	0	66240	188220	326420	1095800	2046100	7639200	9077600	6475200	4593100	2623300	1169100	272420	0	0	137260	37911	51541
P08395	Protease 4	sppA	67.219	9006200	68229	1429100	1268700	1699100	967230	1002900	689100	542950	183950	192320	186820	94917	80341	84894	65506	43366	49968	21748	22981	0	0	13650	8754.2	10287	20640	31827	0	16374	10466	0	0	0	0	0	0	0	0	0	0	0	105870	94371	0	0
P08506	D-alanyl-D-alanine carboxypeptidase DacC	dacC	43.608	215090000	12857000	25405000	31923000	34219000	20916000	18955000	11453000	9300000	5786600	6407100	5970700	4994600	4345800	4416000	3461500	2481000	2245000	1655000	1641800	893370	942530	524770	531570	481870	465970	309140	184650	357790	214250	304620	164690	119960	92411	102280	79204	111070	0	0	0	0	0	0	282750	490550
P08622	Chaperone protein DnaJ	dnaJ	41.1	269010000	2789700	12572000	22241000	29089000	20943000	25122000	17326000	16934000	9607300	10579000	16381000	16103000	12170000	12657000	8440700	7220500	4574400	4420800	3030700	1580400	1347500	1253000	1067200	926050	1159700	1524900	717710	1198800	817830	986730	989430	496430	753580	556950	343470	260570	97088	60166	33440	66676	524420	52292	0	0
P08660	Lysine-sensitive aspartokinase 3	lysC	48.531	16152000	205470	0	0	62119	0	0	15361	0	0	0	0	0	0	0	0	0	0	0	0	0	0	0	0	0	0	0	0	0	0	0	0	570070	267580	0	0	0	0	0	0	36426	889710	3004900	5890700	5209600
P08839	Phosphoenolpyruvate-protein phosphotransferase	ptsI	63.561	3346300000	34037000	1117000	832910	1145600	672810	1063200	365590	455510	239780	343910	242660	386800	524230	650720	492300	362220	376040	243860	89697	175660	6418600	2531900	225540	436070	531940	755660	756110	1277300	1552800	2863900	4445200	4877100	13687000	24469000	146100000	434630000	446180000	390830000	359680000	285790000	284510000	212720000	289370000	387830000
P08956	Type I restriction enzyme EcoKI R protein	hsdR	134.09	3743900	70661	0	24490	0	32063	0	36377	0	5755.7	0	47769	133800	180580	167320	246020	160460	497670	339580	4389	0	0	0	0	0	0	0	0	0	0	0	3346.9	56798	192250	97756	4696.1	53051	0	0	0	0	101110	248560	577260	462150
P08957	Type I restriction enzyme EcoKI M protein	hsdM	59.306	212280000	660730	22487	51766	105500	59572	40940	40827	63349	28246	68315	26941	65528	264770	793560	2257100	4218200	8066300	12673000	18206000	16302000	18144000	9136100	4894200	1777200	1683400	1457700	909510	1198500	857120	1246200	2040500	1703900	3881900	2978500	3321100	3715800	3976200	7601300	10818000	11819000	13219000	10683000	14792000	16409000
P08997	Malate synthase A	aceB	60.273	1270700000	1224300000	14728000	1787200	1910300	1338200	1485500	948180	841620	565780	548760	794030	745150	1011800	1212700	977460	921570	668380	255580	302840	404570	420320	333930	422760	297830	761150	735970	293670	677990	315220	489660	544450	290150	2554600	875700	495270	787250	1126000	673200	380900	256890	316010	467900	553380	877470
P09029	N5-carboxyaminoimidazole ribonucleotide synthase	purK	39.461	9424500	5817100	68087	0	0	0	0	0	0	0	0	1569800	1029900	0	0	0	0	0	0	0	0	0	0	0	0	45710	0	0	0	0	0	98097	62231	39547	0	0	0	0	0	55097	35965	0	0	0	602960
P09030	Exodeoxyribonuclease III	xthA	30.969	78489000	68461000	403080	97588	7258.6	7941.9	0	98667	0	11502	0	0	0	0	0	0	0	0	0	0	0	0	14217	0	0	0	0	0	30872	0	0	0	21675	8841.2	67862	1855200	1051600	4218600	885210	296350	0	0	95801	118240	737970
P09053	Valine--pyruvate aminotransferase	avtA	46.711	11489000	7941800	167310	152690	266180	232400	134490	146660	135310	71475	81280	59907	42999	25006	27318	53405	0	0	0	28500	0	0	24789	40429	77887	196860	124090	63765	27489	0	22590	12227	32110	297530	394930	174310	0	0	0	201070	0	114260	28452	0	89392
P09099	Xylulose kinase	xylB	52.618	55970000	83137	0	0	0	0	0	0	0	31392	0	0	0	0	0	0	33606	0	0	0	0	0	0	0	0	0	0	0	0	0	0	0	36127	81959	109400	1015800	1686400	1541800	707100	531840	314210	2132600	9102300	19412000	19150000
P09126	Uroporphyrinogen-III synthase	hemD	27.798	19967000	0	0	8300.4	0	0	10731	0	0	0	0	0	0	0	0	0	0	0	0	0	0	0	0	0	16219	0	33676	0	0	0	0	0	0	0	0	0	0	1540400	6265300	6113500	3303500	1843600	574190	56003	201130
P09127	Putative uroporphyrinogen-III C-methyltransferase	hemX	42.962	115830000	7168300	17309000	21485000	19869000	11913000	10621000	6790800	5548700	2514300	2442600	2023400	1687000	1586800	1232500	1087200	773660	327620	326930	214350	100120	53307	45067	149590	48720	73780	64446	19174	20650	29781	0	14240	0	18687	0	0	0	10234	0	0	76726	179360	0	0	5218.4
P09147	UDP-glucose 4-epimerase	galE	37.265	60349000	59734000	525430	15460	0	0	0	0	0	0	0	0	0	0	0	0	0	0	0	0	0	0	0	0	0	0	0	0	0	0	0	0	0	73646	0	0	0	0	0	0	0	0	0	0	0
P09148	Galactose-1-phosphate uridylyltransferase	galT	39.645	8689300	8646600	17654	0	0	0	0	0	0	5716	12178	0	0	0	0	0	0	0	0	0	0	0	0	0	0	0	0	0	0	0	0	7211	0	0	0	0	0	0	0	0	0	0	0	0	0
P09151	2-isopropylmalate synthase	leuA	57.297	294580000	1147500	1839500	1935500	97209	1022000	1218400	673440	47899	165190	128360	316030	257100	340590	278720	0	0	0	237160	43653	0	0	14005	12071	35873	28087	13072	7195.6	0	14233	0	8652.3	0	0	33501	0	0	0	129290	136380	191850	29774000	79369000	105430000	69634000
P09152	Respiratory nitrate reductase 1 alpha chain	narG	140.49	244710000	10297000	21572000	23654000	23267000	14858000	14948000	9718600	7356600	4177200	4335600	4247000	4790100	4638000	5189900	4311900	4780800	3164100	2967400	2014600	1139000	1513900	1158300	1379500	1032400	1118900	991160	435780	418180	285080	297250	464850	383800	446240	556870	647750	628130	743820	1783600	3662300	7098300	16151000	12450000	13022000	6615500
P09155	Ribonuclease D	rnd	42.734	669480	451620	0	0	0	0	0	0	0	0	0	0	0	0	0	0	0	0	0	0	0	0	0	24229	0	0	0	0	0	0	0	0	8796.1	0	0	0	0	0	0	33358	0	0	44998	106480	0
P09158	Polyamine aminopropyltransferase	speE	32.321	289140000	282950000	2892300	88444	73265	29802	0	15374	0	0	0	0	14519	0	0	0	0	0	0	0	18802	0	0	0	0	29644	106120	0	0	0	0	0	9229.8	1315000	265090	54354	45816	0	0	0	353060	530220	350690	0	0
P09169	Protease 7	ompT	35.562	125450000	5060100	14305000	15131000	12715000	7963100	7353400	5606200	4436200	2158500	2393000	4106300	4231900	4306200	4847900	4349700	3450600	2693600	2607700	1107100	920210	1462300	1109700	1979000	1152400	1568600	1238300	722170	927480	624640	631740	527710	276740	365680	258280	174250	111310	0	0	137320	817710	1029300	411650	107780	74122
P09184	Very short patch repair protein	vsr	18.015	2412300	0	0	0	0	0	0	0	0	0	0	0	0	0	97832	306390	425580	493440	401940	186710	200580	159500	140320	0	0	0	0	0	0	0	0	0	0	0	0	0	0	0	0	0	0	0	0	0	0
P09323	PTS system N-acetylglucosamine-specific EIICBA component;N-acetylglucosamine permease IIC component;N-acetylglucosamine-specific phosphotransferase enzyme IIB component;N-acetylglucosamine-specific phosphotransferase enzyme IIA component	nagE	68.346	195270000	10390000	27847000	28769000	26416000	17091000	19702000	11692000	9069200	3636900	3633200	4089500	3865300	3653200	3636600	2444500	2149600	1358800	1213200	472610	568090	575830	455970	589030	240200	362180	349980	161830	176930	156840	153150	7828300	1436000	112760	94166	163660	0	0	0	0	0	0	712410	0	0
P09348	Motility protein A	motA	32.011	8718000	285630	1781400	1947400	2113800	1280100	0	438130	414300	197790	109680	93308	0	56487	0	0	0	0	0	0	0	0	0	0	0	0	0	0	0	0	0	0	0	0	0	0	0	0	0	0	0	0	0	0	0
P09372	Protein GrpE	grpE	21.798	13170000000	4791000	2266300	1812100	2937700	1708800	2584500	2654000	4105500	717230	883650	1486600	4351300	2578900	1489300	1002500	2763000	4422800	434140	1449100	2238600	1189500	4242400	1111900	2968100	2616300	2279600	125090000	307150000	238270000	168020000	165640000	102120000	235030000	502620000	2278100000	4203500000	2757800000	1370500000	422010000	125960000	46916000	23558000	19603000	17033000
P09373	Formate acetyltransferase 1	pflB	85.356	14775000000	16887000	2150800	3050400	4094900	3464000	4129400	3437200	3251400	1841400	1825700	3513800	4025700	3742200	4070100	2860600	1497400	1719900	1050500	607980	599790	692350	568140	1038800	845960	1872400	1712900	1126000	1166600	1287500	3107600	5563800	6042800	15283000	15991000	43461000	315510000	696760000	1379200000	3709700000	4326500000	2793100000	846780000	400450000	139580000
P09391	Rhomboid protease GlpG	glpG	31.306	3507300	0	232970	488730	285250	258440	139130	0	56894	0	0	30313	0	0	0	0	0	55091	0	60728	0	0	0	0	0	0	0	0	0	0	0	0	0	0	0	0	0	0	0	0	550190	0	0	601340	748230
P09394	Glycerophosphoryl diester phosphodiesterase	glpQ	40.843	48032000	40953000	684540	231030	266430	177880	0	6070.7	114330	11902	0	154780	0	0	0	0	0	86525	0	0	0	0	0	45081	0	0	36816	0	0	22673	30142	26026	0	596910	0	152410	198500	0	154590	487350	640420	68101	2483500	403410	0
P09424	Mannitol-1-phosphate 5-dehydrogenase	mtlD	41.139	64659000	63912000	491340	32010	38336	19909	18843	16729	0	15187	0	0	0	0	0	0	0	0	0	0	37099	0	0	78088	0	0	0	0	0	0	0	0	0	0	0	0	0	0	0	0	0	0	0	0	0
P09546	Bifunctional protein PutA;Proline dehydrogenase;Delta-1-pyrroline-5-carboxylate dehydrogenase	putA	143.81	399490000	6136700	18737000	32197000	40867000	31320000	32483000	23716000	17794000	11618000	11416000	11607000	11464000	10625000	9546000	7887300	7718000	7027700	7350800	4451700	3634000	5094800	4639800	5276800	4769800	5188100	4991100	2969700	4557100	9283600	13859000	10379000	3362400	4454400	3688800	3099000	1937600	1070900	959710	712620	470330	482860	176510	384450	87666
P09549	Cell division protein DedD	dedD	22.938	10886000	174990	858880	774240	914080	638030	241750	272870	425510	0	0	274170	227480	194240	57225	81455	43421	376430	120890	0	0	0	0	0	0	0	0	0	0	0	0	0	155920	2141800	1879800	1032400	0	0	0	0	0	0	0	0	0
P09831	Glutamate synthase [NADPH] large chain	gltB	163.3	3349900000	979380	367250	794800	1248000	2373900	766340	679060	3517900	425820	457520	526450	494550	454740	537910	604120	361710	336690	299280	187870	148100	219560	240760	408300	835480	328720	337690	195540	258890	272070	433150	802230	754240	1761300	3449200	14260000	215100000	847800000	880560000	643810000	343270000	196520000	82577000	66221000	33874000
P09832	Glutamate synthase [NADPH] small chain	gltD	52.015	2785400000	16612000	340250	295320	244330	164960	40104	95202	111110	61033	109580	564390	55162	65906	181320	100070	53198	94501	81851	536920	420520	218940	155260	41134	97512	195650	319520	56574	293040	81397	238750	582330	520530	1593600	2701900	11712000	198440000	696710000	782720000	524530000	276000000	154230000	53739000	40265000	19703000
P09833	Molybdenum import ATP-binding protein ModC	modC	39.102	10534000	124940	885920	1117300	1263800	848350	840230	407520	375620	324630	622950	377990	523830	343950	380130	335950	163210	44031	0	0	79878	0	123200	0	231460	421710	389980	143020	95277	0	0	0	0	0	0	0	0	0	0	0	0	0	0	0	68964
P09980	ATP-dependent DNA helicase Rep	rep	77.023	52047000	279520	288590	255580	346470	238500	306290	157580	112640	3030.4	33395	135820	203910	384580	809190	1676300	1929400	2313200	3131200	4083700	5806300	12928000	7876200	3181900	933920	331190	232030	308490	343840	131450	212770	274110	92206	268290	198600	220050	380140	177540	115960	65710	29384	0	170360	355390	724490
P0A698	UvrABC system protein A	uvrA	103.87	559850000	1246100	292650	666650	1057100	938810	2030000	3148200	5848600	7258000	11455000	14538000	14254000	13969000	15437000	15526000	15369000	14966000	17387000	20012000	22763000	31592000	22007000	19976000	15620000	17563000	19235000	13018000	19205000	11726000	15875000	18069000	9608600	17628000	21222000	26098000	26574000	20426000	15026000	7979700	4401800	3177800	2572500	2124700	963100
P0A6A0	Probable protein kinase UbiB	ubiB	63.202	5228300	176110	444930	716410	932130	547440	329290	82053	79021	42143	127960	67558	66416	63974	32107	38204	19333	8304.7	13286	8520.6	0	0	0	0	0	0	0	0	0	0	36563	0	0	0	0	16296	65733	150430	432160	526720	205170	0	0	0	0
P0A6A3	Acetate kinase	ackA	43.29	213350000	96255000	1300000	172620	330040	661270	523440	399100	308590	169820	39341	58826	191100	30829	89839	0	0	0	0	0	18164	11099	0	0	66218	0	0	23633	0	0	51325	49323	0	1304000	346210	189790	127180	144170	0	146070	251820	280710	508530	1090600	108210000
P0A6A6	3-isopropylmalate dehydratase large subunit	leuC	49.881	39298000	38648000	453810	22712	39538	7654.3	0	0	0	0	0	7186.8	0	0	0	0	0	0	0	0	0	0	0	0	0	0	0	0	0	0	0	0	0	15778	0	0	0	0	0	0	0	0	0	11593	90772
P0A6A8	Acyl carrier protein	acpP	8.6394	271130000	18150000	4624600	3144900	2322200	1350100	1457700	536180	594070	1453600	1243600	4063500	12151000	21543000	36893000	30495000	18768000	4367600	4246000	10029000	10459000	3823700	706890	860120	668790	884890	501300	965140	1823300	432890	0	0	0	0	0	139900	2730500	4942900	6153900	5404000	4212700	4200200	6262200	11318000	27211000
P0A6B4	Alanine racemase, biosynthetic	alr	39.152	3535000	520580	0	0	0	18095	0	0	0	0	0	0	0	0	0	0	0	0	0	0	0	0	0	0	0	0	0	0	0	0	0	0	0	0	0	0	0	0	0	0	74674	398180	626520	692240	1204700
P0A6B7	Cysteine desulfurase IscS	iscS	45.089	3495200000	19639000	739450	886840	998050	1551000	2487900	1605900	918050	438000	526550	706630	940160	619720	825010	1527900	896310	769830	1220600	1223800	1161900	1339700	677900	424480	428460	509830	477350	378340	432290	332970	654050	1299100	1010700	3759400	3778300	7012400	15302000	26906000	42531000	64393000	108260000	207970000	391540000	1234700000	1341400000
P0A6C1	Endonuclease 4	nfo	31.479	38928000	7171400	146920	0	0	0	0	0	0	0	54267	0	0	107000	87612	400510	878460	882410	999150	1012500	722770	1456900	1101400	614750	225300	342550	185880	160620	231690	388740	415050	385520	309520	792940	448180	808390	1313300	1158600	1390700	2419900	1903600	2083100	1037800	2412200	4878900
P0A6C5	Amino-acid acetyltransferase	argA	49.195	13291000	0	133070	222650	755240	0	251530	464110	646980	429830	0	966070	0	0	746980	942310	0	0	0	0	0	2207300	1739900	0	1666100	320150	5054.1	0	0	0	0	0	0	0	0	0	0	0	0	0	0	0	196560	748050	849390
P0A6D0	Arginine repressor	argR	16.994	86047000	0	0	0	0	0	0	0	0	0	0	0	62814	0	0	0	0	0	191050	0	0	0	42769	0	0	0	0	0	0	0	0	0	0	0	0	0	0	1081700	0	0	0	0	1896400	19801000	62971000
P0A6D3	3-phosphoshikimate 1-carboxyvinyltransferase	aroA	46.095	25849000	22934000	287210	553840	146580	31746	0	0	68794	32598	275220	64175	82975	0	0	0	0	0	0	0	0	0	70240	0	114590	107710	62721	207460	356060	7459.2	50499	72859	64883	89321	133100	34886	0	0	0	0	0	0	0	0	0
P0A6D7	Shikimate kinase 1	aroK	19.538	415520000	11728000	143780	138400	173030	76834	39358	23825	20195	0	0	0	0	31872	0	0	0	0	0	0	111800	3567400	11915000	16385000	7459600	6531800	6873200	5480800	5462000	9321600	12273000	13761000	8741100	17077000	15656000	21754000	27934000	29172000	31275000	32444000	24257000	23386000	17751000	29447000	25103000
P0A6E4	Argininosuccinate synthase	argG	49.898	1314100000	921630	112240	116610	203870	38782	60357	0	8241.3	0	73804	27212	6260.3	0	178250	0	0	91163	0	30414	0	62653	0	85673	18099	29558	44306	14127	20041	0	7737.3	16531	45351	289500	528780	630250	794040	1261400	6310300	127300000	296880000	410890000	225920000	173700000	67406000
P0A6E6	ATP synthase epsilon chain	atpC	15.068	1793000000	69169000	138150000	145360000	144280000	108120000	96818000	54599000	47771000	17211000	26150000	23047000	22789000	23398000	17141000	9592300	13234000	6139000	8456500	6023300	5400400	3249900	1261000	1811800	1034400	923460	1067900	415920	3011400	2303000	1001500	1373200	4913700	44092000	180950000	274810000	171080000	80134000	24870000	5297300	2345300	1725200	740540	932620	811440
P0A6E9	ATP-dependent dethiobiotin synthetase BioD 2	bioD2	24.981	10203000	4130800	44115	0	0	0	0	0	0	0	0	0	0	0	0	0	0	0	0	0	0	0	0	0	0	0	0	0	0	0	0	0	0	0	0	0	0	0	0	388990	1171600	2746200	1207300	514070	0
P0A6F1	Carbamoyl-phosphate synthase small chain	carA	41.431	6077700000	25466000	1290100	1661100	2316600	1519500	1617800	1115300	1083900	939340	1174800	1278700	784370	1392700	1439500	778800	678710	1102600	506660	504210	1569400	852140	596970	950090	1070600	3902200	13955000	12242000	19476000	17023000	32658000	41522000	38726000	97453000	132910000	206540000	503590000	1221600000	1305900000	983030000	593910000	385480000	167230000	164420000	84464000
P0A6F3	Glycerol kinase	glpK	56.23	3137200000	2297600	814510	390960	346670	194020	138440	73516	104380	20242	84323	93882	34305	76675	164480	477770	599240	1662800	1592600	1026000	489890	227500	239340	95943	98523	63832	52753	19061	29591	0	10608	84301	1136600	6004200	4625300	1417300	105640	87976	3822100	170410000	1023600000	959940000	452480000	339170000	162810000
P0A6F5	60 kDa chaperonin	groL	57.328	23634000000	4244400	5962300	7994000	10920000	8927700	9619300	10727000	12023000	10795000	13361000	15513000	17065000	18727000	22822000	25475000	31263000	38684000	58078000	95962000	198220000	396930000	645940000	1812600000	4048100000	6704000000	5710700000	1632800000	904830000	259420000	205820000	138010000	61398000	92761000	76218000	78149000	70198000	51204000	42795000	29036000	15368000	10662000	5265500	5760000	19315000
P0A6F9	10 kDa chaperonin	groS	10.387	10362000000	933760000	25321000	2080200	1566900	1334700	1652800	1808600	1496900	857510	1455700	2059500	1889700	2022500	4462700	3344800	7300600	5779700	8801000	18016000	34279000	75380000	123150000	544440000	1247700000	2835700000	2178700000	394630000	213650000	100530000	84825000	78696000	41384000	68703000	92447000	107670000	116890000	97644000	112610000	113370000	106200000	105060000	99489000	147550000	216430000
P0A6G7	ATP-dependent Clp protease proteolytic subunit	clpP	23.186	6250800000	1157000	600710	485220	500160	316530	413780	262670	291100	0	188980	142120	245910	125280	244770	337250	190740	136260	128130	79813	81378	129670	295360	293040	859090	1297400	2031900	1821200	5845200	6514100	11307000	22384000	51365000	153350000	124260000	136100000	145910000	311260000	1060000000	1392100000	1227200000	823870000	347160000	285270000	134140000
P0A6H1	ATP-dependent Clp protease ATP-binding subunit ClpX	clpX	46.355	1403200000	2255400	2283400	3735000	4517700	4202400	4163300	3165800	3170200	1836100	1501700	2374300	2585700	2185000	2415000	2318400	2175300	2105700	1462200	1127100	929080	1217000	517470	673640	496350	361450	373580	220570	236560	237350	307210	472040	280330	787510	1733900	2351900	2581700	2856700	9525800	169690000	427130000	339470000	162220000	141140000	87802000
P0A6H5	ATP-dependent protease ATPase subunit HslU	hslU	49.593	1392400000	3158800	982600	1712000	1992500	1721200	1814500	1557600	1581500	1195000	1940100	1920600	2440800	2423900	2798400	3691700	4209600	3568100	3746800	2278600	1721700	3434600	4173800	5835500	6287000	9893200	12024000	8212500	15034000	12090000	19693000	24287000	18762000	43506000	44122000	40197000	43113000	34652000	54892000	78195000	92005000	139860000	164880000	232200000	238590000
P0A6H8	Cardiolipin synthase A	clsA	54.822	15382000	1293400	2010600	2633100	2529200	1503700	1063700	828260	593010	415530	325550	383330	364990	228930	260550	168480	44008	30207	31472	26129	20316	13967	17707	10541	0	17916	22642	108160	245840	152520	38450	0	0	0	0	0	0	0	0	0	0	0	0	0	0
P0A6I3	Pantothenate kinase	coaA	36.359	17601000	14218000	0	0	0	0	0	0	0	0	0	0	0	14795	17937	66144	15883	25994	20593	0	31355	0	0	14187	0	0	10362	0	123870	698020	1524000	730920	88721	0	0	0	0	0	0	0	0	0	0	0	0
P0A6I6	Phosphopantetheine adenylyltransferase	coaD	17.836	42268000	3322300	27378	0	0	0	0	0	0	0	42254	0	0	0	0	0	0	0	0	0	0	0	0	0	0	0	18316	0	0	0	0	0	0	687780	0	0	0	0	0	0	0	0	0	2053100	36117000
P0A6J1	Adenylyl-sulfate kinase	cysC	22.321	524020000	3994900	6179700	8294400	12227000	8560400	10521000	10119000	9171100	5970500	5981600	8122700	6908600	7254500	7003600	7414400	7168400	5670300	6495500	3034800	2098800	8051500	8357500	3482000	3526300	202040000	2362700	1224300	29217000	8699500	8229800	9201500	5061300	11178000	9676800	8856100	7786900	8440300	8290400	906600	1467200	1691500	6554700	12423000	15107000
P0A6J3	Sulfate transporter CysZ	cysZ	29.305	17582000	1196400	1752000	3896600	1907400	881270	2888600	1320800	1206100	369060	397530	661380	681600	423320	0	0	0	0	0	0	0	0	0	0	0	0	0	0	0	0	0	0	0	0	0	0	0	0	0	0	0	0	0	0	0
P0A6J5	D-amino acid dehydrogenase	dadA	47.607	455210000	11263000	34043000	56499000	68296000	48920000	47583000	28012000	19872000	12433000	13033000	11745000	10141000	9682500	8938300	6592200	4840100	3989900	4807300	4225700	3396000	2791900	1960000	3244900	3586300	3118700	4014200	1623000	779030	480150	608780	441430	308040	190100	211740	204820	15678000	6765200	70507	0	0	0	0	236540	582060
P0A6J8	D-alanine--D-alanine ligase A	ddlA	39.315	53602000	50764000	404030	0	0	0	0	0	0	0	0	0	0	0	0	0	0	159430	0	0	0	0	0	0	0	0	142710	0	898320	577900	265550	167500	39150	94803	88509	0	0	0	0	0	0	0	0	0	0
P0A6K1	Diaminopimelate epimerase	dapF	30.208	159800000	4454000	108510	28762	0	130540	80784	88787	253680	567820	1127300	1287800	4734500	7359600	13405000	15843000	13037000	13629000	15544000	16892000	13907000	10837000	4534600	2946400	1083400	756030	668260	630110	353450	353020	1118400	975700	755000	804500	1469400	3553300	3817400	1766000	168640	88594	334460	0	138860	0	173980
P0A6K3	Peptide deformylase	def	19.328	7204100	4989900	26091	0	0	0	0	0	0	0	0	0	0	0	0	0	0	0	0	0	0	0	0	0	0	0	0	0	0	0	0	0	0	0	0	0	0	0	0	0	79033	142420	349530	1099100	518050
P0A6K6	Phosphopentomutase	deoB	44.369	392660000	383860000	5483800	534990	339670	103720	198950	78610	159320	6937	8937.7	0	0	106780	11090	0	15908	0	0	68133	47788	0	8475.3	0	4641.3	0	0	0	0	0	0	52606	0	720520	217150	116260	0	0	30971	33114	126450	51139	51858	35278	187380
P0A6L0	Deoxyribose-phosphate aldolase	deoC	27.733	55210000	54133000	825910	40921	24668	0	20827	9472.3	4758.8	0	25136	0	0	0	0	0	0	0	0	0	0	0	0	0	0	0	0	0	0	0	0	0	0	0	0	0	0	0	0	0	0	0	0	0	125770
P0A6L2	4-hydroxy-tetrahydrodipicolinate synthase	dapA	31.27	859410000	7463900	116380	72617	261360	169140	93249	95428	15616	0	67027	0	0	23223	11843	0	0	0	0	79096	340260	0	0	387570	360370	509760	866900	81885	51772	15017	0	0	23915	1083500	450520	133840	165090	966270	2282400	6080100	5809300	11589000	18230000	221370000	580140000
P0A6L4	N-acetylneuraminate lyase	nanA	32.593	379400000	1346200	0	30923	0	0	0	0	14239	0	0	0	16857	0	0	0	0	0	0	0	0	0	0	0	12055	0	32852	0	0	0	0	0	0	131630	0	0	97578	0	672390	288940	181530	0	6609200	128320000	241640000
P0A6L7	Altronate oxidoreductase	uxaB	54.808	488740	488740	0	0	0	0	0	0	0	0	0	0	0	0	0	0	0	0	0	0	0	0	0	0	0	0	0	0	0	0	0	0	0	0	0	0	0	0	0	0	0	0	0	0	0
P0A6L9	Co-chaperone protein HscB	hscB	20.137	4549400	1687600	46724	0	0	0	0	0	0	0	0	0	0	0	0	0	0	0	0	0	0	0	0	0	0	0	0	0	0	0	0	0	0	0	0	0	0	0	0	0	402370	1708300	704450	0	0
P0A6M8	Elongation factor G	fusA	77.58	2962800000	215400000	9168300	11568000	14223000	10610000	11341000	9855900	8219800	5998200	7504600	8500700	8398100	7904000	8886600	8367200	6614200	5210900	5635000	4344600	3308700	3922500	3505700	4480800	3813800	6268000	5668500	2945100	3478000	3478100	3761900	5167300	3166200	23174000	8767800	8261200	10179000	7255200	11919000	12668000	11728000	19603000	32903000	119680000	2275900000
P0A6P1	Elongation factor Ts	tsf	30.423	998910000	499020000	9782000	1569800	1901300	1221200	892750	857820	765580	132570	211800	742380	318420	401090	572520	158730	358730	298290	135410	153060	188050	479610	426030	755430	425750	481730	529480	519270	443170	844640	1031200	1369300	1612700	11082000	3058200	2354300	3354200	1707800	5231700	4807500	22800000	43825000	36275000	29542000	306280000
P0A6P5	GTPase Der	der	55.035	96407000	6527500	150480	241820	188340	74629	82523	184090	69924	187050	299920	400480	802570	1089000	1709400	3018900	6153800	8682700	11833000	7159500	5287700	4588600	3309600	2189600	1440200	709660	1528700	543700	622090	564030	609780	745150	408150	887080	835610	646220	820630	555300	837110	973500	1018200	989780	1709200	4238300	11493000
P0A6P7	Probable GTP-binding protein EngB	engB	23.561	772130000	0	74637	82901	317210	98342	432740	711270	1345800	1563100	3953400	10467000	30711000	47041000	65333000	89936000	109200000	110210000	79857000	55693000	34307000	58290000	31560000	18224000	6537000	3426700	2544300	1450400	1590400	550110	1060400	1027100	464970	585130	429630	354550	301760	0	99945	98242	135410	291610	93429	1117700	569640
P0A6P9	Enolase	eno	45.654	4029700000	1911800000	70612000	33541000	47950000	39455000	46080000	27121000	15009000	11041000	13648000	27168000	93391000	196850000	232810000	149910000	68287000	33607000	23925000	16966000	9501400	10384000	9954900	33736000	137260000	258710000	225110000	77456000	56536000	15219000	9946300	8513700	5544300	27909000	9309500	9677400	8482500	7138000	6357500	6254200	5489500	6998600	7635200	7161000	10243000
P0A6Q6	3-hydroxyacyl-[acyl-carrier-protein] dehydratase FabZ	fabZ	17.033	831350000	49450000	39903000	23719000	16056000	11839000	12485000	10175000	9917800	15363000	31587000	53566000	94748000	105570000	109490000	81065000	46253000	35105000	24852000	13809000	6732400	6945400	5210800	5122900	2650000	1623900	1645900	814730	1039500	228970	391620	577420	550690	956480	1081800	4740400	1199000	756660	656000	598140	445700	537300	320980	723570	840220
P0A6R0	3-oxoacyl-[acyl-carrier-protein] synthase 3	fabH	33.515	85414000	83337000	1144500	0	80258	13577	23318	0	0	0	0	22796	0	0	0	0	0	0	0	0	0	0	0	0	0	0	0	0	0	0	0	0	0	550670	157290	21918	0	0	0	0	0	62023	0	0	0
P0A6R3	DNA-binding protein Fis	fis	11.24	5049500000	547910	275100	1204600	1213100	1257700	3739900	5003500	3028000	2592900	4240400	53745000	132670000	197860000	368230000	544930000	597610000	538520000	658650000	348900000	241280000	489960000	366530000	186530000	81744000	42272000	31500000	14035000	17696000	8779400	14829000	10751000	7584500	20500000	14599000	12935000	5256800	2737700	3138900	4067800	2585200	618220	0	2580400	2820300
P0A6S0	Flagellar L-ring protein	flgH	24.615	6238600	180670	386070	760040	1035700	684920	568730	366970	385220	203730	207270	335420	172440	189200	133620	157120	126730	141500	0	0	0	0	71134	0	0	29225	34590	26272	0	0	0	0	0	0	42103	0	0	0	0	0	0	0	0	0	0
P0A6S7	Glycerol-3-phosphate dehydrogenase [NAD(P)+]	gpsA	36.361	22034000	19454000	50192	25541	151340	127140	140510	168480	92295	131990	27289	0	0	0	0	0	0	0	0	0	0	0	0	0	0	0	0	0	0	0	125350	0	0	92434	0	0	0	988610	0	0	85479	0	373410	0	0
P0A6T1	Glucose-6-phosphate isomerase	pgi	61.529	448130000	95948000	1087800	402340	709420	290640	128600	356890	270750	240820	229520	244270	319850	124310	220830	111200	129260	27888	0	47029	94611	80093	180190	245880	119100	108470	113440	105890	127910	129420	167420	261920	361280	3996700	1736000	1648000	2823500	3584100	5803000	10039000	7211200	5768800	3220500	8093200	291220000
P0A6T3	Galactokinase	galK	41.442	41850000	39248000	241400	103180	0	12373	0	0	0	0	44715	24041	12814	0	0	0	0	0	0	0	0	0	0	0	0	0	0	0	0	0	0	0	0	0	0	0	0	0	0	655020	172720	717750	276030	133200	208650
P0A6T5	GTP cyclohydrolase 1	folE	24.83	2898200000	2098500	177370	403480	499610	375830	475660	965750	1179200	1848000	4953800	7459700	12844000	18794000	27453000	29864000	32303000	32526000	24448000	17293000	8937000	7509500	3495400	3789200	3568000	4274300	4369200	3059300	4254800	2408300	4316600	6046800	5471100	13506000	21675000	54992000	63286000	55576000	85381000	179200000	427080000	706190000	498420000	364040000	151410000
P0A6T9	Glycine cleavage system H protein	gcvH	13.811	744000000	675160000	4138600	0	0	0	205640	0	0	0	0	0	596220	0	0	0	0	924710	945790	628680	641760	0	0	0	0	0	0	0	0	0	0	171420	99253	1078000	0	752830	1434800	1891900	6883200	18400000	15498000	8564700	2788400	833280	2364600
P0A6U3	tRNA uridine 5-carboxymethylaminomethyl modification enzyme MnmG	mnmG	69.52	465880000	37391	44305	9600.8	0	5216	0	35946	9939.5	0	0	0	11900	71602	67230	97233	165520	271040	376850	677730	789800	2242200	2901800	5211600	6090400	10407000	11219000	10199000	18317000	16998000	27596000	35246000	22360000	36384000	33486000	29422000	31902000	26416000	31398000	32589000	24917000	20958000	12151000	9791600	5001500
P0A6U8	Glycogen synthase	glgA	52.822	2986600	0	16298	0	0	47889	35655	26084	16605	0	0	0	0	0	0	0	0	0	0	40121	0	22360	0	26721	164030	234980	113910	42577	45841	52496	40470	124350	97461	459250	456500	367970	139080	60756	203960	44347	57572	0	0	49335	0
P0A6V1	Glucose-1-phosphate adenylyltransferase	glgC	48.697	867110000	0	104160	100370	120330	39655	85212	40631	50027	19547	0	35837	0	0	0	128470	27824	0	0	182660	0	773820	441130	100820	44150	182510	132100	34488	44466	56985	104330	253450	205180	517920	535110	1129100	1554600	2133300	6331800	40735000	199530000	279690000	176580000	117240000	37837000
P0A6V8	Glucokinase	glk	34.723	119510000	25191000	0	29189	43549	17693	25119	20800	29351	0	0	0	31370	70137	31567	0	58093	383870	0	1371400	3852400	0	0	591430	219560	24513	33050	15128	23213	52384	197830	139500	36596	149710	130670	103360	0	155500	632600	270460	68949	1105800	9668800	28192000	46546000
P0A6W0	Glutaminase 2	glsA2	33.515	9133500	143950	0	0	20120	0	0	28154	0	0	25189	53403	32538	0	0	0	0	0	0	0	0	0	0	0	0	0	0	0	0	0	0	0	0	0	0	0	125980	0	0	0	0	0	132210	602360	7969600
P0A6W5	Transcription elongation factor GreA	greA	17.641	12939000	4247100	89265	47601	21538	0	0	0	0	0	0	0	0	0	0	0	63613	91792	125720	0	0	75357	0	0	13284	55034	206000	109160	78691	40059	39979	65927	31754	128560	145840	455560	528410	215090	144800	0	0	585680	457310	1320300	3555100
P0A6W9	Glutamate--cysteine ligase	gshA	58.269	28467000	27737000	93159	0	14441	11034	0	0	0	0	0	0	0	0	0	0	0	294290	0	0	0	0	0	74216	0	98343	90994	0	0	0	0	0	0	0	0	0	0	0	53281	0	0	0	0	0	0
P0A6X1	Glutamyl-tRNA reductase	hemA	46.306	1736800	97304	200050	267060	226130	151620	159150	140410	101230	17127	32597	26025	0	0	50518	0	0	0	0	0	0	0	0	0	0	0	0	0	0	0	0	0	0	0	0	0	0	0	0	0	267610	0	0	0	0
P0A6X3	RNA-binding protein Hfq	hfq	11.166	173900000	0	125190	353500	440830	1091400	1877100	1781300	2209200	2317400	3871100	6100700	5874900	5933400	10231000	10096000	13959000	7994800	21013000	25425000	20323000	9945000	4502100	4412500	991200	2029100	1313900	811530	1281600	922640	910410	797350	385170	1228800	1322600	1346600	684420	0	0	0	0	0	0	0	0
P0A6X7	Integration host factor subunit alpha	ihfA	11.354	14530000000	36531000	1478400	1883400	1483400	1578500	4087900	3002400	3844300	6762000	17296000	86491000	266070000	456450000	797690000	863320000	1148900000	1447100000	1565500000	1411900000	1255200000	1933200000	1378500000	901980000	318230000	149220000	67807000	30173000	32499000	23851000	24549000	25330000	12267000	27986000	19750000	23144000	28768000	20991000	22763000	29061000	25223000	19471000	12738000	11873000	13719000
P0A6Y1	Integration host factor subunit beta	ihfB	10.651	26255000000	39306000	4023900	4053200	11733000	8460800	13822000	10864000	8846600	8758100	29829000	168420000	474420000	841900000	1358300000	1621600000	1874200000	2297100000	2806000000	2282800000	2730100000	3830100000	2696000000	1361200000	564270000	283820000	158020000	71263000	95173000	51841000	57250000	58683000	25348000	52697000	36553000	50659000	38316000	31856000	24913000	32744000	39596000	31207000	22536000	23131000	23366000
P0A6Y5	33 kDa chaperonin	hslO	32.534	205010000	8418800	154670	26427	89203	50978	25363	26359	52140	32734	30396	390380	46938	175210	114580	27235	122330	140150	97184	0	35668	5617500	4328600	29270	132730	0	38707	69654	204750	227600	476050	325420	211330	763100	864310	1154900	1315800	1447100	2168800	3088300	8082600	22922000	23362000	41657000	76466000
P0A6Y8	Chaperone protein DnaK	dnaK	69.114	10397000000	16775000	12256000	16231000	21523000	15042000	20506000	14842000	12333000	9640400	10858000	14313000	17003000	20107000	22270000	19173000	18207000	17981000	18122000	13333000	15543000	23857000	18140000	18083000	18400000	18589000	24959000	23950000	46874000	32697000	82459000	186820000	139400000	219290000	290600000	844970000	1430700000	1032800000	651580000	547730000	607110000	900610000	862840000	1146900000	901440000
P0A6Z1	Chaperone protein HscA	hscA	65.652	395110000	737000	157830	221610	334780	202450	230630	220000	221340	63002	130510	214000	257850	129690	180350	41202	72163	67941	9405.9	0	108260	8656.4	0	36740	54034	247660	222380	187460	552470	356700	321850	240790	203930	1397700	1593700	966600	3647500	980730	1946400	16280000	4972100	15595000	51033000	122740000	167930000
P0A6Z3	Chaperone protein HtpG	htpG	71.422	3224400000	1020700	360070	368850	473040	235840	263210	218090	170880	100210	144460	953070	136090	152060	160860	1608500	114790	13054	33562	38673	42987	13147	397040	78688	83602	337720	557350	981020	4129000	2379500	1837000	1682200	1672300	1584600	2435400	3843800	13385000	426040000	1171700000	942140000	390230000	153900000	47401000	30256000	20744000
P0A6Z6	Nickel-responsive regulator	nikR	15.094	110000000	0	103640	95965	0	0	227200	0	405290	0	128560	2600100	4694900	213020	0	1253900	6554600	15269000	14468000	8366800	3505500	1509700	2699500	3751900	2701500	975920	409790	0	0	201810	275260	672870	54938	847890	534030	589270	830700	653640	2083900	1978800	1390800	3958400	4797200	10106000	11086000
P0A705	Translation initiation factor IF-2	infB	97.349	3181200000	583230	1015200	1439400	2157200	1252900	1469000	1491600	1552000	1588200	3214100	11798000	33087000	52031000	64004000	60609000	68763000	76588000	133680000	314260000	674590000	866540000	455290000	224600000	53477000	15275000	8931200	3138900	3912300	2786200	3545700	3635500	2245200	3866900	2118400	1734000	1397500	1189900	915380	1425700	1133600	2719000	3008800	5170300	7978200
P0A707	Translation initiation factor IF-3;Translation initiation factor IF-3, N-terminally processed;Translation initiation factor IF-3S	infC	20.564	11126000000	1057000	2636000	2149500	2087000	1590200	2406500	2936600	4742500	5000000	11065000	24871000	51148000	82140000	143070000	220150000	310430000	421280000	673920000	938280000	1459900000	2748500000	1956800000	1199700000	338890000	145850000	76575000	35278000	48087000	26869000	33989000	34623000	15493000	30122000	21956000	13419000	10373000	6393300	4746100	4753000	3902200	3268500	1959500	1733000	1368300
P0A715	2-dehydro-3-deoxyphosphooctonate aldolase	kdsA	30.832	306790000	63969000	877210	319080	493700	137850	162190	82119	137360	60672	0	9323.9	0	0	10793	0	0	0	0	0	0	0	0	10605	0	45347	21279	0	267590	0	0	53118	0	1752300	298640	73030	31300	0	0	0	0	222430	258980	5686200	231810000
P0A717	Ribose-phosphate pyrophosphokinase	prs	34.218	8170200000	10063000	6399900	12004000	17803000	14321000	19966000	25060000	28963000	35047000	50905000	59677000	68857000	68162000	82610000	68714000	43532000	31601000	27917000	25481000	19438000	27124000	22426000	32380000	41605000	73314000	113310000	138280000	466920000	387350000	330520000	190230000	169280000	917150000	1198700000	798840000	462950000	628880000	737570000	388280000	172460000	71767000	28973000	27744000	27702000
P0A720	Thymidylate kinase	tmk	23.783	9160300	6950800	38978	0	0	0	0	0	0	0	0	0	22449	0	0	0	0	0	0	0	0	0	0	0	0	0	0	0	0	0	0	0	0	0	0	0	0	0	0	0	0	0	542890	555460	1049700
P0A722	Acyl-[acyl-carrier-protein]--UDP-N-acetylglucosamine O-acyltransferase	lpxA	28.08	708660000	5861900	2454700	3215700	4819500	1483300	3007900	2262400	1107200	601520	504620	732720	626330	849910	1893100	2371000	2567400	4126300	6255600	11356000	15924000	27825000	38396000	33955000	18136000	11883000	9848300	6156300	9372600	9131600	10187000	10289000	5836500	13267000	11939000	18775000	20948000	23520000	25984000	24754000	32358000	42443000	43239000	79463000	108930000
P0A725	UDP-3-O-[3-hydroxymyristoyl] N-acetylglucosamine deacetylase	lpxC	33.956	2072800	974070	38391	78642	87071	152280	86208	37560	154730	0	69283	110860	115030	20300	40031	0	0	0	0	0	0	0	0	0	39396	0	26352	13384	0	0	0	0	0	0	0	29266	0	0	0	0	0	0	0	0	0
P0A729	Maf-like protein YceF	yceF	21.691	127530000	3655200	119030	293100	0	0	0	361690	346470	127740	99673	139710	232250	690700	5009500	0	0	30639000	24550000	18717000	11904000	5619800	2404000	1729600	629840	585600	416700	233210	340460	196420	300660	292970	187290	429630	310080	0	1289600	1719800	1591600	2331200	4249500	3511300	2275200	0	0
P0A731	Methylglyoxal synthase	mgsA	16.918	119030000	74636000	523060	0	0	0	0	0	0	0	0	0	0	0	0	0	0	0	0	0	0	0	0	0	0	0	0	0	0	0	0	0	0	119500	0	0	0	676870	3021200	7500900	9044200	9211500	5536600	5031300	3731300
P0A734	Cell division topological specificity factor	minE	10.235	32207000	306630	2194100	3112800	3235000	2723800	1657200	2248800	1957600	1085400	374450	933940	966650	1126500	885680	391510	549060	526590	151580	148360	509020	130810	254160	504120	401720	434850	794580	253840	303580	144380	176600	58312	201580	247700	211140	319530	120130	0	202370	84475	0	1143100	66228	0	1068900
P0A738	Cyclic pyranopterin monophosphate synthase accessory protein	moaC	17.467	32757000	3877100	46803	0	39743	0	0	0	0	0	0	0	0	0	0	0	0	0	0	0	0	0	0	0	0	0	0	0	0	0	0	0	0	160800	33619	0	0	213130	721410	122590	0	940560	758380	3441200	22401000
P0A742	Large-conductance mechanosensitive channel	mscL	14.957	18091000	711020	2169600	1510100	2120700	2586200	1754700	1219300	1084200	284630	379550	443120	209420	669480	508130	567030	329990	360060	340920	177950	204820	238790	130580	50113	0	40391	0	0	0	0	0	0	0	0	0	0	0	0	0	0	0	0	0	0	0
P0A746	Peptide methionine sulfoxide reductase MsrB	msrB	15.451	2656800	154280	0	0	56823	0	0	0	0	61772	0	0	238750	0	0	0	0	0	0	0	0	0	0	98256	650930	1073600	277450	44893	0	0	0	0	0	0	0	0	0	0	0	0	0	0	0	0	0
P0A749	UDP-N-acetylglucosamine 1-carboxyvinyltransferase	murA	44.817	64340000	36549000	531040	251020	331320	254140	290000	213880	205240	49311	98433	93501	95235	83136	146060	126980	34726	143940	42537	463830	1803900	4576200	4644000	1471100	104180	72249	27952	34593	69157	7474.2	38617	47889	30927	537440	701760	1000300	467980	214500	386100	677850	957870	1056200	925870	1660700	2821600
P0A759	Glucosamine-6-phosphate deaminase	nagB	29.774	2436300000	2285900	39096	31825	0	0	0	0	0	0	0	0	0	22725	0	0	0	0	0	0	52221	0	89653	0	0	394060	1714900	4926100	20553000	16042000	17957000	14790000	7310400	11577000	8337600	8071400	9375200	9985500	9952300	9715500	13785000	229530000	467790000	856240000	715750000
P0A761	Putative N-acetylmannosamine-6-phosphate 2-epimerase	nanE	24.073	14373000	5372600	0	0	0	0	0	0	0	0	0	0	0	0	0	0	0	0	0	0	0	0	0	0	0	0	0	0	0	0	0	0	0	9000600	0	0	0	0	0	0	0	0	0	0	0
P0A763	Nucleoside diphosphate kinase	ndk	15.463	981020000	921430000	13611000	772560	537400	118980	229180	144430	141060	18594	15941	78982	63407	59911	0	97818	0	0	0	0	0	0	102200	29485	17985	0	0	0	0	0	36413	103690	111460	5530300	1685500	971170	407380	117620	256700	267950	449300	230520	1673800	9391800	22318000
P0A776	RNA pyrophosphohydrolase	rppH	20.795	60870000	0	0	0	0	0	23875	0	161110	194370	458920	954440	1684000	4205500	6253000	8985300	7057700	5428300	5386900	4753600	4293500	4124400	1812700	922900	283260	195210	168990	99649	132200	194730	219960	154300	137520	148000	331640	831870	1040900	230920	0	0	0	0	0	0	0
P0A780	N utilization substance protein B	nusB	15.689	42794000	0	856340	1584600	2395200	1952800	2278600	2499300	1841300	1787600	2276000	1720700	822360	923940	932650	1764000	1782100	789350	2080800	1793800	1407200	1579800	1363100	1283500	910230	996950	1087800	549050	683310	262720	342500	371010	113040	212600	448370	244750	327020	198190	115440	0	89589	126770	0	0	0
P0A784	Oligoribonuclease	orn	20.815	40836000	38611000	318560	0	0	0	5645.1	14377	0	55803	0	0	145220	195770	253090	239620	279470	313140	294330	0	0	0	0	0	0	0	0	0	0	0	0	0	0	32167	33823	22828	0	0	0	0	0	0	0	0	21634
P0A786	Aspartate carbamoyltransferase catalytic chain	pyrB	34.427	21707000000	14674000	3854400	4709200	3575900	3295800	3611200	2987100	2663100	2439400	2222800	2682700	3500900	3756800	3725800	3062200	4336100	3024500	3269300	3201100	3021700	4736700	6789500	8936700	7728300	7060100	12676000	27543000	120920000	74917000	57261000	33085000	28112000	44778000	58895000	103950000	383520000	3626000000	6624300000	5749600000	2766100000	1133400000	319400000	252380000	177370000
P0A790	Aspartate 1-decarboxylase;Aspartate 1-decarboxylase beta chain;Aspartate 1-decarboxylase alpha chain	panD	13.834	482900000	22095000	847990	221650	146480	162860	154870	170790	163920	0	0	0	0	0	0	0	0	0	0	0	0	439430	810180	450070	3004600	16633000	23270000	26742000	48185000	27807000	35775000	53228000	27237000	37777000	26909000	20315000	22289000	10555000	8796300	8882200	11461000	9120300	6917200	13252000	19079000
P0A794	Pyridoxine 5-phosphate synthase	pdxJ	26.384	1924700000	514900	16752	0	34661	0	66623	0	0	53589	19824	0	0	0	0	0	0	0	0	62427	14685	0	0	0	0	132580	125010	51324	239850	180290	58480	166430	113680	329950	603660	254340	333020	1368200	21802000	327910000	577380000	571920000	232730000	141450000	46794000
P0A796	ATP-dependent 6-phosphofructokinase isozyme 1	pfkA	34.842	1969000000	4680600	316870	1027300	1323200	780120	843200	759720	554620	551100	537920	457500	735790	694090	465060	646700	606440	1484500	1777300	65459	35890	82483	1435900	774720	98654	473520	303580	157290	242010	220090	310340	303870	131980	702290	179860	533070	577690	379090	834590	1723100	3727800	57328000	383540000	719260000	777320000
P0A799	Phosphoglycerate kinase	pgk	41.118	2079600000	2009200000	28524000	2959100	2685600	1860800	2377400	1433600	1380100	1194100	1608400	1004400	819660	1467000	1393700	630150	835140	1007100	486850	268810	350700	290530	448110	417830	397650	242710	282160	218830	484990	278550	356230	451850	261300	5940200	1773500	850240	886570	429980	377250	476780	348470	414660	276700	368770	1776600
P0A7A2	Probable phosphoglycerate mutase GpmB	gpmB	24.065	21767000	21119000	420100	77670	25026	48620	35678	0	0	0	0	0	0	0	0	0	0	0	0	0	0	0	0	0	0	0	0	0	0	0	0	0	0	41028	0	0	0	0	0	0	0	0	0	0	0
P0A7A5	Protein-L-isoaspartate O-methyltransferase	pcm	23.257	2849200	1216300	24090	0	55991	0	0	0	0	0	0	0	0	0	0	0	0	0	0	0	0	0	46107	65080	61433	238570	311730	52517	57188	109510	0	113640	67014	91705	58250	0	80312	0	132920	0	0	0	66819	0	0
P0A7A7	Glycerol-3-phosphate acyltransferase	plsB	91.38	69832000	4430500	9934900	10150000	10734000	6433800	5554900	4156200	2515200	1688900	1889800	1301900	1364600	916190	937090	724030	514520	470300	108760	223630	94774	75133	74490	70797	237830	120840	58379	19341	12481	10336	22545	25448	404590	0	14155	11858	43198	399530	103630	56016	0	668540	918780	1690800	648920
P0A7A9	Inorganic pyrophosphatase	ppa	19.703	4370600000	59596000	1704700	304560	250240	128710	464210	46566	106150	21461	0	0	0	53518	22065	34116	0	133320	0	0	141990	0	54347	0	52550	17372	49048	2771900	0	0	41449	284130	165020	10651000	2487300	2238100	1083500	1188600	3496300	2807800	2171200	3005100	39778000	993490000	3241800000
P0A7B1	Polyphosphate kinase	ppk	80.431	301800000	0	104840	226610	491390	570290	2437700	4695500	8342800	9085100	12597000	15267000	17195000	18124000	21343000	19210000	15871000	10740000	8307700	5843700	4115900	3850400	3108300	2874300	2350800	3027500	2802000	2315700	4704600	4356400	6957900	8606300	5046600	10115000	12908000	21765000	21413000	7930300	1921900	460520	242610	201520	0	82284	186040
P0A7B3	NAD kinase	nadK	32.566	105820000	6107200	418400	785490	0	23359	16698	0	0	683300	1024900	4767200	8057700	9575000	14916000	0	20582000	0	13453000	977910	557730	9621100	1893400	802190	802540	952400	624690	185280	29397	249600	305310	291070	165590	516970	241220	1241500	1414800	0	0	0	1878300	2423800	237610	0	0
P0A7B5	Glutamate 5-kinase	proB	39.056	560190000	2194900	129480	179550	220220	70378	158080	34095	54639	10149	34593	0	24736	0	12373	0	0	0	0	0	0	0	0	0	3385.1	45945	38393	72351	16881	28212	10771	54917	55405	15458	20041	0	0	135690	1915500	9008100	18639000	95961000	146350000	184130000	100560000
P0A7B8	ATP-dependent protease subunit HslV	hslV	19.093	2030900000	2045100	1508900	202330	217920	21406	379920	353500	1321900	2091600	26480000	84397000	75447000	21191000	7894900	2664500	838470	1168500	961380	586490	1620400	823200	1601400	1126300	969500	4266000	2849100	1047200	766410	1158300	1974400	3177700	3230900	4448600	6355800	6608300	5494600	7327000	56515000	411300000	578170000	458600000	138580000	75639000	27517000
P0A7C2	LexA repressor	lexA	22.357	151800000	1095700	16228	45399	74618	60297	54930	33637	30093	11078	31732	0	131170	33068	354690	747170	3174600	5879900	9622300	11073000	10943000	14520000	9839400	9884500	4731900	4920500	5172000	2107400	3442400	2793800	2566300	4189000	2025000	2146700	2811900	2846800	5763200	3716600	5260000	3578200	2960200	3334300	3306600	2942200	3527700
P0A7C6	Peptidase E	pepE	24.57	11107000	10890000	167490	0	0	0	0	0	0	0	0	0	0	0	0	0	0	0	0	0	0	0	0	0	0	0	0	0	50094	0	0	0	0	0	0	0	0	0	0	0	0	0	0	0	0
P0A7D4	Adenylosuccinate synthetase	purA	47.344	408350000	200530000	2794900	1165200	1634500	1525600	2591800	1854900	1068900	460720	1385800	1317100	1470400	919060	762300	947490	1157900	828890	892810	238380	245230	189160	261780	545900	697760	863050	664110	345890	152960	201310	172120	291490	185590	5813700	2082500	3760300	1812100	2545700	129270	279120	393480	442780	154970	843020	161730000
P0A7D7	Phosphoribosylaminoimidazole-succinocarboxamide synthase	purC	26.995	224510000	211060000	3582300	1415100	1226100	1249300	1190200	738270	489830	374630	128170	193750	218510	157820	278630	253900	184100	31208	99722	47877	0	0	10423	0	46516	78192	85396	44799	78301	38187	45763	77681	23917	571160	111780	169150	156390	0	17748	29419	0	0	0	0	0
P0A7E1	Dihydroorotate dehydrogenase (quinone)	pyrD	36.774	228570000	14236000	29364000	32280000	33759000	20887000	18159000	12397000	9080900	5723000	5326000	5882500	5768200	4621600	4537000	3665900	3284400	2306700	3811800	1090900	855270	1283000	2239600	1426000	948850	1141300	766070	534010	634150	370190	407020	481140	260580	272460	195990	319080	144160	38719	13589	44625	0	9496.4	0	0	0
P0A7E3	Orotate phosphoribosyltransferase	pyrE	23.567	3769100	3769100	0	0	0	0	0	0	0	0	0	0	0	0	0	0	0	0	0	0	0	0	0	0	0	0	0	0	0	0	0	0	0	0	0	0	0	0	0	0	0	0	0	0	0
P0A7E5	CTP synthase	pyrG	60.373	1904700000	10711000	488690	402760	340570	194300	327810	165720	138500	154180	786590	517070	232650	56474	15836	8902.3	0	0	0	0	16004	0	18731	37890	13747	133230	0	8170.4	71516	5701.3	56002	71724	24733	481990	126050	183790	347220	650240	474230	404740	445070	7207500	200770000	751480000	927170000
P0A7E9	Uridylate kinase	pyrH	25.97	957590000	2785300	1706100	1909900	1726800	812710	1173100	870780	698510	569140	859070	1387200	1093800	640830	732200	418180	2961000	3619700	2732500	1187100	1138000	725560	1018600	571100	668570	1372400	1337800	863700	1202200	977100	1315200	1513800	1758800	3745500	4657600	11626000	9713200	11888000	6211000	6644600	5432000	8452400	55439000	303370000	488060000
P0A7F3	Aspartate carbamoyltransferase regulatory chain	pyrI	17.12	35493000000	23469000	3368600	5308900	7167000	3185300	6863500	2121200	2777200	2265600	2661500	2406300	3973500	1528000	2332500	5818400	2224700	2533300	2091500	2791600	2040600	7038700	16138000	10970000	9709100	6890000	14724000	46095000	184190000	121650000	74762000	35572000	16354000	30767000	40176000	86376000	499490000	5758300000	11777000000	9624500000	4291800000	1721200000	452900000	377790000	201510000
P0A7F6	S-adenosylmethionine decarboxylase proenzyme;S-adenosylmethionine decarboxylase beta chain;S-adenosylmethionine decarboxylase alpha chain	speD	30.384	839490000	10244000	348770	0	27808	0	56980	0	23784	0	31360	31554	0	0	0	0	0	0	0	0	0	0	0	0	0	0	0	0	0	0	0	0	0	571920	118690	25515	364580	220280	495560	893010	2269100	15757000	64460000	241750000	501800000
P0A7F9	S-adenosylmethionine:tRNA ribosyltransferase-isomerase	queA	39.43	14037000	13785000	69667	0	0	0	0	0	0	0	0	0	0	0	0	0	0	0	0	0	0	0	0	0	0	0	19727	35108	74282	52534	0	0	0	0	0	0	0	0	0	0	0	0	0	0	0
P0A7G2	Ribosome-binding factor A	rbfA	15.154	1482400000	475260	9365600	1691100	2262100	14677000	1313500	1416500	1947700	3733200	8050500	15677000	25369000	36164000	50301000	66421000	67487000	77217000	109050000	141550000	140200000	266470000	218430000	123600000	44502000	11395000	3968000	1271900	1782700	1041100	1511100	1777400	990850	2221600	1564600	3075800	3555700	3566600	3125000	2454400	2345300	2295400	1841200	2850800	2384700
P0A7G6	Protein RecA	recA	37.973	1934000000	32355000	52178000	102750000	136110000	99004000	124250000	93025000	73675000	61930000	57561000	74487000	78275000	82060000	94563000	71406000	62186000	54138000	54205000	41828000	34185000	39947000	29900000	29853000	21468000	28373000	27519000	16343000	25471000	18565000	21664000	20043000	11333000	20023000	16864000	19609000	21537000	12599000	16025000	15722000	11613000	8464800	5776200	8030200	7079600
P0A7H0	DNA replication and repair protein RecF	recF	40.514	2970400	0	38556	124230	158920	83294	0	0	61692	57951	64695	43326	81945	73286	74781	91122	96648	94603	111900	0	46464	151170	148880	90125	88274	195110	168120	48991	0	0	0	0	0	0	0	0	0	67842	42508	92562	219750	212200	141460	0	0
P0A7H3	DNA repair protein RecO	recO	27.39	9186000	1967900	1552700	1028800	648840	0	0	0	0	0	0	0	53493	73369	117910	174220	235970	364720	443460	644650	625530	628590	347300	200850	62811	0	0	14913	0	0	0	0	0	0	0	0	0	0	0	0	0	0	0	0	0
P0A7H6	Recombination protein RecR	recR	21.963	10372000	7692600	0	0	0	0	0	0	0	0	0	0	0	0	0	0	0	0	0	0	0	0	0	0	0	0	0	0	0	0	0	0	0	0	0	0	52044	84544	468410	506250	934150	633900	0	0	0
P0A7I0	Peptide chain release factor 1	prfA	40.517	15970000	14828000	49841	24567	14769	0	0	0	0	0	0	0	0	0	0	0	0	74149	65569	122270	228050	0	0	0	0	0	0	0	0	0	0	0	0	0	0	0	0	0	0	0	0	0	149790	282250	130550
P0A7I4	Peptide chain release factor 3	prfC	59.573	77166000	44211000	614710	274020	398340	238220	525500	420500	0	0	1641700	3260600	5792000	3746800	3707300	592510	66821	190780	4454900	2451500	535960	373780	596690	179960	1306100	459820	60259	268390	363670	215450	29650	40536	27560	21450	9385.8	23404	0	42471	0	0	23481	0	0	0	0
P0A7I7	GTP cyclohydrolase-2	ribA	21.836	21060000	19131000	118340	0	22254	0	0	0	0	0	0	0	0	0	91356	0	0	0	0	0	0	0	0	0	0	0	168290	0	0	0	0	0	0	0	0	0	0	0	0	290920	210480	391400	314850	0	321310
P0A7J0	3,4-dihydroxy-2-butanone 4-phosphate synthase	ribB	23.353	40221000	8725200	21283	0	0	0	0	0	0	0	0	0	0	0	0	0	0	0	0	163800	0	0	0	150370	0	0	0	0	0	0	0	0	0	0	0	3409200	2538700	3567500	0	0	3359000	2862000	3713600	3476100	8234100
P0A7J3	50S ribosomal protein L10	rplJ	17.711	16260000000	12807000	19182000	24431000	24183000	23693000	34747000	40322000	58362000	60051000	113640000	397030000	934720000	1304000000	1724900000	2142800000	2340100000	2757200000	2062200000	853160000	252050000	206730000	85156000	63611000	47668000	54871000	48155000	27074000	43566000	25261000	27596000	25621000	10199000	23296000	14414000	11915000	12326000	8893400	20525000	82691000	69957000	34647000	32676000	57689000	45935000
P0A7J7	50S ribosomal protein L11	rplK	14.875	11431000000	26253000	8231800	10111000	14154000	17494000	14795000	20371000	40155000	36547000	75702000	267080000	647710000	783340000	1303200000	1622100000	1725600000	1699100000	1636600000	672160000	247690000	124540000	54084000	41835000	36366000	22613000	19952000	16755000	20053000	10986000	8445600	11203000	4979300	11738000	7076700	5835300	6535800	5544500	13583000	42041000	37495000	19356000	12334000	12358000	16658000
P0A7K2	50S ribosomal protein L7/L12	rplL	12.295	20855000000	72238000	20158000	23921000	22194000	28292000	33095000	35751000	75664000	58744000	81957000	313470000	949410000	1791300000	2076600000	2946200000	4190100000	3028500000	2734200000	773990000	412830000	324900000	77456000	51422000	25574000	28031000	26429000	14274000	23179000	20528000	23049000	25722000	10903000	23787000	18089000	27264000	29893000	24044000	28262000	58571000	47582000	46636000	52360000	109720000	68253000
P0A7K6	50S ribosomal protein L19	rplS	13.133	10721000000	6661700	13627000	14748000	21323000	16626000	24274000	28374000	36908000	32949000	68373000	235440000	578420000	861410000	1170700000	1477300000	1861500000	1518700000	1312900000	565040000	239130000	253950000	140940000	75755000	41047000	21057000	15291000	9700100	13390000	7568600	8447900	6957600	3559800	9339200	3357700	3176900	2549700	1207100	4803000	4093900	2987900	1662200	2119700	2517500	642960
P0A7L0	50S ribosomal protein L1	rplA	24.729	8424100000	185240000	10685000	8436200	10693000	8290000	12263000	16126000	19615000	17112000	34080000	132690000	292360000	455330000	634170000	804120000	998430000	991680000	639380000	281900000	157950000	148770000	109840000	74611000	72283000	68453000	65764000	39081000	58379000	52619000	63165000	79402000	42679000	83607000	105710000	126960000	132830000	132480000	152610000	156760000	138190000	149780000	139340000	253200000	267080000
P0A7L3	50S ribosomal protein L20	rplT	13.497	10594000000	335280	1729400	3752900	2804900	3958500	7247700	9279800	11441000	13838000	34845000	159180000	509530000	809590000	1134000000	1555700000	1944400000	1760600000	1433500000	619550000	274350000	141050000	50583000	31462000	22294000	6581500	6390700	5267000	6316000	3854500	3547300	3746300	1603400	4470500	1639200	2185200	3174300	2240700	2186800	1871200	1063500	316150	166560	2268200	299850
P0A7L8	50S ribosomal protein L27	rpmA	9.1244	13680000000	760470	8842200	11033000	12536000	15015000	21101000	28555000	41582000	33419000	69120000	311980000	747450000	1197500000	1626400000	1817800000	2292300000	2370200000	1808700000	533590000	241640000	157460000	86512000	35594000	27756000	29102000	23676000	15548000	23705000	12742000	16124000	13511000	5046100	15356000	3786200	895470	1128000	834820	3991700	10629000	4872800	1696500	582590	0	336950
P0A7M2	50S ribosomal protein L28	rpmB	9.0064	11496000000	6250800	4547800	7817900	9566600	10066000	18884000	19379000	25194000	42751000	80952000	201600000	615290000	922740000	1322500000	1238900000	1915700000	2125100000	1558400000	749730000	241800000	100820000	49056000	60099000	32299000	24786000	22981000	10892000	12779000	11172000	11347000	7707400	5899400	8188900	4074700	2885300	4259900	2794300	2108400	2473200	1285300	769650	285730	158560	73725
P0A7M6	50S ribosomal protein L29	rpmC	7.2734	29466000000	23814000	50562000	66097000	69136000	67429000	113440000	124480000	139220000	169140000	290470000	610680000	1590600000	2217200000	2970200000	3208400000	4283300000	5254700000	3861700000	1802500000	548960000	383610000	185370000	143350000	100030000	140590000	109350000	76502000	93301000	47665000	45378000	47900000	21123000	32464000	25034000	20354000	17252000	12798000	16392000	32416000	35683000	44881000	35980000	58127000	278520000
P0A7M9	50S ribosomal protein L31	rpmE	7.871	6450100000	5692400	8620400	10544000	12771000	14176000	24090000	26471000	31224000	22970000	40947000	162740000	452740000	579830000	763280000	756560000	876380000	1021200000	814540000	288140000	86627000	63830000	37969000	24863000	26370000	44971000	46519000	21155000	31143000	20476000	22635000	22069000	8202100	16964000	13729000	10494000	6507200	2244300	3993700	4796200	3352000	6366900	4623800	4260800	2982600
P0A7N1	50S ribosomal protein L31 type B	ykgM	9.9201	3269300	0	0	0	0	0	0	0	0	0	0	146200	188090	272130	527530	950300	597400	326160	261510	0	0	0	0	0	0	0	0	0	0	0	0	0	0	0	0	0	0	0	0	0	0	0	0	0	0
P0A7N4	50S ribosomal protein L32	rpmF	6.4463	15034000000	8016000	21454000	32898000	42756000	36667000	56205000	61082000	89980000	68335000	115880000	399030000	1083600000	1502900000	1746900000	1756400000	2217900000	2482500000	1940100000	619800000	125010000	147260000	75306000	39948000	60504000	53323000	48035000	25063000	42476000	24728000	29087000	23171000	8649600	18228000	9875400	6662700	4282600	3540000	3239900	3135200	0	0	0	0	0
P0A7N9	50S ribosomal protein L33	rpmG	6.3715	69198000000	0	58153000	83844000	84448000	73596000	144210000	175660000	223910000	157470000	307550000	1544600000	4194300000	6215800000	8341200000	8861700000	11212000000	12814000000	9345700000	2393700000	931410000	532690000	277280000	137560000	161660000	162240000	139250000	90730000	140310000	80556000	85409000	48867000	19659000	70746000	22144000	23602000	6356100	7830500	4454600	9249800	6824900	5285800	0	2220200	0
P0A7P5	50S ribosomal protein L34	rpmH	5.3803	18466000000	9325200	6690800	8301300	40993000	35467000	58288000	59085000	75826000	60832000	102070000	394550000	949650000	1484900000	2095000000	2391700000	2986000000	3339800000	2557100000	704330000	217870000	184810000	86634000	42322000	36348000	70553000	57036000	36244000	51486000	38312000	45807000	35741000	17656000	49694000	41214000	32876000	21456000	15920000	16923000	1300100	998940	2794700	1963000	0	0
P0A7Q1	50S ribosomal protein L35	rpmI	7.2888	7889300000	496110	9165400	9116400	11676000	9370300	15880000	21891000	27570000	70170000	111140000	220810000	477770000	671920000	1112900000	2217800	1450500000	1529300000	1141800000	559060000	262300000	2221200	4214600	15563000	15343000	20813000	25894000	15673000	25575000	16209000	12283000	9087900	2869000	6079800	2372300	0	0	0	146160	0	0	0	0	0	0
P0A7Q6	50S ribosomal protein L36	rpmJ	4.3643	21474000000	0	15868000	20922000	25665000	41900000	43683000	53665000	78048000	0	58595000	527760000	1364300000	1852300000	2280500000	2558000000	2805900000	3127900000	2810700000	604350000	527300000	1463100000	777040000	36809000	65720000	65693000	56195000	34463000	49730000	29754000	33387000	28653000	9747900	19470000	6597700	0	0	0	0	0	0	0	0	0	0
P0A7R1	50S ribosomal protein L9	rplI	15.769	12240000000	4565600	10113000	12566000	17648000	13915000	20235000	25276000	40649000	58182000	89209000	261860000	622900000	937020000	1299700000	1693700000	1893000000	1991300000	1568200000	836640000	284950000	159340000	82795000	54662000	40605000	32218000	27674000	15210000	21590000	14616000	15181000	12712000	5801300	14120000	8212600	5999100	5008900	14468000	2881500	8845400	6229600	3496200	1931000	2515700	2034800
P0A7R5	30S ribosomal protein S10	rpsJ	11.735	19189000000	21610000	57115000	96001000	116400000	87623000	110830000	115030000	125860000	97842000	134660000	212370000	294750000	363580000	552340000	701060000	779110000	925490000	1579900000	1785700000	1961900000	3641800000	2529400000	1294500000	435080000	287530000	156150000	71100000	97544000	56523000	75534000	72590000	39506000	88878000	65660000	46138000	32957000	14398000	12621000	15662000	8256400	10115000	5361700	7143500	5745000
P0A7R9	30S ribosomal protein S11	rpsK	13.845	16277000000	5572600	11818000	19335000	36637000	30984000	46630000	60056000	79443000	50586000	76982000	191320000	267060000	270710000	408070000	623520000	717080000	1059900000	1322800000	1277100000	1404700000	3304200000	2606400000	1097900000	370880000	285770000	174710000	64640000	72388000	40615000	53498000	55143000	29315000	58875000	36392000	23544000	13640000	5994200	7348300	4105600	2105100	1918300	2858300	2026200	1958000
P0A7S3	30S ribosomal protein S12	rpsL	13.737	25102000000	8607900	17171000	34861000	40467000	38084000	63748000	98344000	115020000	61366000	89564000	275320000	444490000	589300000	808490000	974310000	1113700000	1505300000	2230400000	1679800000	2448800000	4557300000	3680100000	1521300000	861640000	554150000	320050000	135650000	132440000	92763000	75006000	97589000	56108000	91457000	61976000	52896000	35234000	31025000	35118000	35146000	24306000	6133800	2572300	2376700	2225500
P0A7S9	30S ribosomal protein S13	rpsM	13.099	19708000000	5448700	10270000	15333000	25552000	25177000	27664000	31998000	46616000	52975000	95671000	191060000	245680000	399770000	553240000	868650000	983730000	1268600000	1727200000	2004100000	2349400000	4069400000	2510200000	1177000000	323360000	166440000	86077000	39020000	48901000	31335000	37854000	48662000	25562000	59475000	41715000	35047000	29889000	14764000	14749000	7417500	4467600	3694800	1650300	884100	2388500
P0A7T3	30S ribosomal protein S16	rpsP	9.1904	29718000000	9585900	21923000	37708000	54779000	47361000	84294000	95665000	123000000	125700000	173990000	320500000	549330000	711310000	1077500000	1257400000	1659400000	1834400000	2419900000	2374900000	2685800000	5753400000	3715600000	2121000000	824450000	438380000	293220000	112560000	130950000	99324000	102450000	111760000	54016000	104330000	50086000	48824000	30447000	6859700	7077800	10535000	11010000	11095000	7410800	7496600	1255800
P0A7T7	30S ribosomal protein S18	rpsR	8.9863	25443000000	7886800	15941000	32718000	52093000	45416000	63095000	71938000	94866000	92218000	163280000	249790000	385900000	519750000	713120000	883410000	1121700000	1608700000	2192300000	2173700000	3287500000	4439000000	3225700000	1654900000	614730000	348170000	216970000	95636000	97366000	49397000	62581000	56818000	39838000	71017000	50287000	45044000	74408000	117820000	187480000	133950000	45087000	24373000	5992000	6146900	5283600
P0A7U3	30S ribosomal protein S19	rpsS	10.43	18119000000	3935900	8904400	21143000	28433000	26636000	58840000	56689000	72446000	78702000	118530000	148760000	417530000	518380000	512890000	581180000	1084200000	1365700000	1523600000	1871200000	1919300000	2709800000	2009600000	1714300000	553900000	167830000	84705000	36346000	50167000	33669000	45425000	49984000	27539000	65408000	43094000	34432000	28106000	13309000	13224000	10312000	5829800	2858300	713770	911570	558590
P0A7U7	30S ribosomal protein S20	rpsT	9.6843	34538000000	12349000	36152000	54955000	82533000	84006000	96798000	148350000	216500000	102030000	151510000	458310000	731520000	760170000	1036700000	1346900000	1560300000	2195600000	3082200000	2503100000	2529300000	6191000000	5759700000	1975400000	867390000	736130000	495780000	208060000	261920000	128980000	160470000	166360000	64304000	133090000	75251000	41167000	23477000	13217000	18456000	7335700	10056000	4823600	1917000	2784000	2042800
P0A7V0	30S ribosomal protein S2	rpsB	26.743	18434000000	4806800	7536400	13038000	18227000	18627000	34757000	37909000	42764000	49944000	86987000	156480000	268020000	395640000	587120000	729730000	936090000	1074200000	1658500000	1990700000	2258200000	3681300000	2111000000	1204500000	395540000	190810000	99772000	44840000	60506000	32703000	40707000	40478000	21159000	47785000	32393000	19585000	13525000	8928600	6553200	4788300	2736700	1864600	1043900	1078300	944140
P0A7V3	30S ribosomal protein S3	rpsC	25.983	23464000000	6702800	12735000	19798000	33705000	29589000	45974000	62681000	89219000	77526000	133240000	281710000	398540000	514160000	741940000	907410000	983520000	1384300000	2153500000	2499300000	2771100000	4344600000	2898500000	1603000000	630630000	250620000	126220000	52695000	62314000	43755000	40681000	50071000	27862000	65388000	32802000	26952000	14391000	10791000	6832500	5960100	2213100	8273300	2692600	7688000	2034500
P0A7V8	30S ribosomal protein S4	rpsD	23.469	21491000000	6632000	14931000	25849000	37539000	34660000	54002000	62258000	78834000	72967000	112090000	215850000	326400000	449970000	677190000	761850000	1050300000	1351600000	1877100000	1925700000	2320000000	4025500000	2733300000	1495700000	559190000	314570000	222210000	88103000	103360000	69685000	79814000	87626000	39252000	68580000	42401000	28043000	21466000	11929000	10103000	8570800	6124900	4844900	2379200	7449400	5180300
P0A7W1	30S ribosomal protein S5	rpsE	17.603	21335000000	10738000	20927000	33432000	42647000	40912000	69224000	80245000	102200000	75663000	114970000	225880000	339120000	427430000	661770000	782380000	984760000	1086800000	1866400000	2051500000	2424100000	3681600000	2647500000	1484300000	576160000	427240000	273170000	96448000	117650000	68188000	78908000	77412000	38384000	79019000	54854000	56969000	62825000	26467000	24435000	9206900	5873400	3001100	1420500	1266600	1703700
P0A7W7	30S ribosomal protein S8	rpsH	14.126	12511000000	8121700	5993500	14842000	21816000	22118000	21911000	37418000	54866000	34521000	49772000	124460000	192270000	264050000	348110000	460610000	561240000	750210000	1140000000	953490000	1253100000	2404900000	1909700000	757190000	280790000	233990000	145950000	59874000	71416000	37456000	41927000	36436000	17517000	42751000	31684000	31005000	36253000	21340000	15113000	5302100	3327000	3367900	1317000	1461400	2441800
P0A7X3	30S ribosomal protein S9	rpsI	14.856	25618000000	8570700	28533000	38424000	55203000	50744000	80386000	96866000	113030000	86578000	120030000	250420000	433280000	587070000	815170000	1092700000	1275900000	1755100000	2318300000	1937600000	2714500000	4811800000	3535200000	1480000000	584380000	368760000	201820000	85104000	98487000	76469000	94510000	94027000	47856000	98782000	64107000	46373000	30067000	10007000	8891100	6299400	5412500	4043400	2177600	3043800	2173300
P0A7X6	Ribosome maturation factor RimM	rimM	20.605	133760000	14600000	252770	57841	39444	60585	92711	27492	54281	19773	97878	0	64730	86116	190310	75773	148700	233680	229030	830260	936740	1627300	1911300	5557600	4003000	3013900	1873500	734550	1585500	1431200	2511000	3031100	1955000	4306200	4426400	5620500	5407300	6313900	7271700	8462900	5406800	10468000	6532300	11047000	11168000
P0A7Y0	Ribonuclease 3	rnc	25.55	321390000	4914800	76244	98946	51835	60298	123060	196450	288540	211790	515530	1008200	856700	1655100	4348800	10095000	18248000	20869000	20587000	15118000	13073000	14276000	13282000	9157500	8253700	5016500	5890900	3917900	5881000	4091200	5447000	6320700	4063500	7595300	5918800	7969300	7725900	7452900	9026600	8450000	5744400	20798000	13800000	17960000	10952000
P0A7Y8	Ribonuclease P protein component	rnpA	13.789	235820000	180660	224210	289450	265390	284350	1029100	777450	1049300	1657800	2551100	3465500	4174800	6681200	13541000	12643000	15628000	19890000	19833000	14808000	8924400	18968000	11816000	11727000	8001600	8605100	9781600	4406800	7015100	3367500	3883700	3994200	2229200	3987600	2732500	2346700	2000200	1656100	603260	456490	198710	145790	0	0	0
P0A7Z0	Ribose-5-phosphate isomerase A	rpiA	22.86	198110000	194040000	2965500	96489	66406	159320	135290	106160	82556	98536	75378	0	81381	49356	0	0	0	0	0	0	0	0	0	0	0	162150	0	0	0	0	0	0	0	0	0	0	0	0	0	0	0	0	0	0	0
P0A7Z4	DNA-directed RNA polymerase subunit alpha	rpoA	36.511	15519000000	13378000	3123700	6152800	7858100	6562700	11416000	14472000	24464000	21858000	33883000	57937000	81685000	95990000	161140000	302820000	462540000	737910000	1154000000	854330000	550620000	613750000	366630000	221770000	244380000	372260000	720690000	1130800000	2848900000	1760900000	1180800000	571330000	186500000	155760000	87119000	57211000	49783000	35696000	40131000	40296000	34220000	33609000	29393000	42663000	91970000
P0A800	DNA-directed RNA polymerase subunit omega	rpoZ	10.236	4099200000	1097900	445680	793460	833470	227510	254340	2797900	3775000	1609200	5380500	10971000	13542000	21427000	33895000	73227000	107290000	208950000	308720000	255780000	173710000	220460000	113100000	87055000	69480000	96448000	166750000	258650000	666310000	444860000	263730000	125610000	28739000	42425000	23763000	34521000	29953000	23365000	26347000	32638000	26771000	27706000	21050000	23230000	21532000
P0A809	Holliday junction ATP-dependent DNA helicase RuvA	ruvA	22.085	331190000	0	0	0	0	0	0	0	0	0	0	0	35134	110840	0	617570	2386600	4660700	5212000	7439500	6252400	19460000	14406000	6949000	1524800	649850	2738900	569090	948780	762090	1130000	1316000	1676400	14596000	49606000	54917000	54132000	6553200	12534000	11250000	9978600	12033000	10735000	8161700	7845900
P0A812	Holliday junction ATP-dependent DNA helicase RuvB	ruvB	37.173	14725000	6482800	365160	318070	702930	596520	481110	548390	368410	278690	380570	230460	203430	122410	164220	78223	137300	43690	0	95452	27539	85688	32327	77650	484010	935730	987320	160100	81069	27616	0	106480	86352	0	0	35568	0	0	0	0	0	0	0	0	0
P0A814	Crossover junction endodeoxyribonuclease RuvC	ruvC	18.747	7330500	0	0	0	0	0	0	0	96576	0	22163	348310	272200	1228000	1267600	1663800	1188100	532100	180820	0	0	530810	0	0	0	0	0	0	0	0	0	0	0	0	0	0	0	0	0	0	0	0	0	0	0
P0A817	S-adenosylmethionine synthase	metK	41.951	3198800000	30532000	6805600	15001000	23478000	19998000	30728000	23737000	19774000	9798800	13005000	13354000	13883000	20507000	15622000	14963000	14333000	27525000	12755000	11343000	17515000	26578000	30627000	115450000	271110000	261450000	156770000	31627000	17099000	8622200	7801400	7319700	2614900	4761400	4345900	6688100	3908100	3836400	7202400	194410000	520910000	567860000	303110000	196580000	93461000
P0A821	L-seryl-tRNA(Sec) selenium transferase	selA	50.607	63519000	0	17729	22144	51051	37520	0	36428	13558	0	14619	18824	0	12003	51115	22566	130430	85610	0	304310	292680	111920	48997	166940	10629	54199	244200	1324300	10317000	15851000	17331000	8494900	2134200	2225000	1518000	1104100	535810	249900	202550	245460	136970	101770	0	0	0
P0A823	Sugar fermentation stimulation protein A	sfsA	26.228	1450600	260320	0	0	0	0	0	0	0	0	0	0	0	0	0	0	0	0	100440	42508	54297	404100	337640	135140	0	0	0	13129	0	0	21694	0	0	0	0	0	0	0	0	0	81308	0	0	0	0
P0A825	Serine hydroxymethyltransferase	glyA	45.316	1035300000	826310000	16102000	6104300	5620100	7595900	9687800	6534400	4293000	1229000	2598000	1171100	1212800	1310000	1653600	712620	991600	1406300	1223400	548320	1156700	410980	491970	685570	1365100	2400300	2067600	774810	765030	358140	603400	936490	712160	16428000	5048600	3142100	3227600	1379200	2189600	3144100	2862000	2921700	2694000	2995500	80263000
P0A828	Protein Smg	smg	18.51	3184300	0	0	0	0	0	0	0	0	0	117560	0	233200	553380	909200	191140	193920	622680	363250	0	0	0	0	0	0	0	0	0	0	0	0	0	0	0	0	0	0	0	0	0	0	0	0	0	0
P0A830	Aerobic C4-dicarboxylate transport protein	dctA	45.436	4666600	0	588680	780660	856470	562710	682060	349970	327700	161730	195320	161310	0	0	0	0	0	0	0	0	0	0	0	0	0	0	0	0	0	0	0	0	0	0	0	0	0	0	0	0	0	0	0	0	0
P0A832	SsrA-binding protein	smpB	18.269	1196400000	0	1156800	533030	357590	2335000	3226300	3006800	4729800	3407000	8022900	23775000	59918000	56396000	79729000	103920000	117440000	111930000	101550000	81230000	72657000	102090000	78713000	36149000	27158000	37950000	28984000	6217400	4496000	3258600	1681400	1263600	364580	1203700	1335100	1489400	1898900	1375000	340660	278870	160160	686860	4462800	12126000	7401200
P0A836	Succinyl-CoA ligase [ADP-forming] subunit beta	sucC	41.392	9866700000	12477000	2185000	2767200	3295100	2437900	2912400	2259100	2204200	1414600	1852900	1929600	1636500	1732000	2358100	1482500	1465500	921800	1661500	894070	1038500	755750	633000	736400	445860	260640	458310	411980	281430	314330	417390	668800	526510	6191500	4311100	2523300	1896000	1094100	1198600	3065900	22634000	1311200000	2186500000	3637100000	2634100000
P0A840	5/3-nucleotidase SurE	surE	26.9	30365000	850050	0	12641	0	0	0	0	0	0	0	0	0	0	0	0	0	0	0	0	0	0	0	0	0	48638	65913	0	533260	0	794570	1898500	3695600	11935000	10531000	0	0	0	0	0	0	0	0	0	0
P0A847	Queuine tRNA-ribosyltransferase	tgt	42.593	429260000	240200	14175	62045	29213	226900	342820	112420	135100	137860	614010	2770400	9706300	20020000	34089000	46011000	67698000	64202000	50295000	23034000	13997000	16903000	10604000	9002700	5360700	4115000	4359800	1886600	2322500	1158100	1026200	1089900	675950	1057500	714630	2909000	4762900	4865900	2516100	1652600	4182900	5069000	3517900	3214800	2559400
P0A850	Trigger factor	tig	48.192	4262600000	299170000	7050400	4547800	4912800	3243000	3727400	3057800	3189200	2670800	4655500	5237700	12036000	17788000	13890000	12946000	14228000	23707000	37570000	13258000	28031000	7211800	6848000	7793700	5888200	7273000	7486300	4547100	8074100	7217300	11504000	14076000	8398900	22517000	24744000	30128000	40013000	41363000	71574000	124870000	205530000	375590000	481770000	1034000000	1199300000
P0A853	Tryptophanase	tnaA	52.773	42786000000	132580000	7734200	5579300	4752500	3095400	3306100	1720900	2115100	1305500	1003300	1379500	877150	947970	976980	1038000	912680	733180	857010	512760	437620	622310	1086200	882300	764290	1746600	1715900	1162200	935320	1082700	1628800	3215300	3050200	29584000	12602000	9867100	12658000	14255000	21472000	61111000	988130000	6477600000	10095000000	14133000000	10741000000
P0A855	Protein TolB	tolB	45.955	229450000	4306000	12274000	14601000	20391000	14501000	14551000	11912000	9461800	6604700	6461900	7275400	6954900	5808300	7809700	5987000	4815000	4193400	5301100	3568900	1718700	2915300	3336700	3631100	4296100	4092200	3644700	2419700	3115900	2183000	2807600	2996300	1858100	3051900	3275000	3353900	2998100	958600	1270600	1976600	2511500	1125400	429880	953750	1750000
P0A858	Triosephosphate isomerase	tpiA	26.972	6287900000	957660000	22856000	14039000	17854000	13509000	12657000	15862000	12697000	10793	0	8485900	9364700	470260	1045200	0	0	0	0	0	0	0	3158600	0	46351	3851700	2487800	61592	0	93377	98794	191910	272490	6911900	2239000	3626200	4505400	4624600	16673000	471310000	1448000000	1181700000	612990000	692450000	746120000
P0A862	Thiol peroxidase	tpx	17.835	562770000	541350000	12628000	1170700	893830	294500	588150	217590	202600	58257	131450	47375	46249	0	62744	0	0	0	0	0	0	0	0	0	0	189570	0	32955	0	0	0	0	0	873090	415670	90056	68945	0	0	85765	0	0	105520	1131500	2089400
P0A867	Transaldolase A	talA	35.658	372020000	361340000	4047300	142370	107130	21917	56801	69022	36890	29579	17323	53262	14691	40795	0	312640	0	600580	734440	516180	0	32975	0	19926	0	11140	15730	15522	0	11435	0	9278.4	11464	1163700	195900	21390	61640	0	30461	66817	149300	309220	538780	1013800	198960
P0A870	Transaldolase B	talB	35.219	905060000	872010000	12679000	707950	540980	263700	429510	215990	263660	70333	181190	102730	72585	139680	66926	78295	17942	31922	0	0	0	18533	87510	13970	28976	12917	15919	4224900	55442	0	43172	209160	91711	6902100	1658100	791930	274590	214950	389590	224480	104260	78444	204990	550790	992120
P0A873	tRNA (guanine-N(1)-)-methyltransferase	trmD	28.422	27681000	27111000	183900	38754	38769	27925	0	0	0	0	0	0	0	0	0	0	0	0	0	0	0	0	0	0	0	0	0	0	0	0	0	0	0	14008	0	0	69394	0	182250	0	14944	0	0	0	0
P0A877	Tryptophan synthase alpha chain	trpA	28.724	1073600000	11403000	185590	149800	223570	114900	88687	114970	36408	20435	0	0	24355	0	32141	17466	0	1442100	0	347770	118790	0	0	0	12157	22440	0	45898	186940	253310	222680	238500	189290	1399200	1037700	358990	276530	211300	519660	855270	632050	29294000	183210000	445100000	395200000
P0A879	Tryptophan synthase beta chain	trpB	42.983	1470000000	6032400	1979200	3350700	5354700	4414100	4483800	3819600	3541700	2559400	3085500	3027100	2860700	2803000	3282700	3377700	3350300	1867700	2019200	1820900	1000400	1257300	691280	707850	1181900	1566800	1505100	532980	907750	450580	629230	478980	203350	1578200	1053600	1690500	1601100	1011700	1379900	2339300	3716300	44498000	232210000	579860000	524910000
P0A884	Thymidylate synthase	thyA	30.479	30727000	29596000	418420	169640	137810	97101	12708	54434	35039	0	0	0	0	0	0	0	0	0	0	0	0	0	0	0	0	0	8552.8	0	0	0	0	0	0	197160	0	0	0	0	0	0	0	0	0	0	0
P0A887	Ubiquinone/menaquinone biosynthesis C-methyltransferase UbiE	ubiE	28.073	1219100000	4995900	36392000	148950000	357650000	188450000	121820000	52767000	41336000	20922000	20551000	21629000	21594000	21133000	21495000	19463000	16836000	11995000	14807000	12794000	9854900	15985000	11401000	10155000	5516800	3287800	2752400	1465500	1166500	356160	404060	282840	202490	241600	106100	133310	0	0	243770	0	0	0	0	0	0
P0A890	Sulfurtransferase TusA	tusA	9.0945	202000000	0	0	0	0	0	0	0	0	0	0	56868	0	0	0	0	0	0	0	0	0	0	0	0	0	0	0	0	0	0	0	0	0	0	0	0	150140	452160	0	825200	1192600	4547100	18148000	77982000	98643000
P0A894	RNase adapter protein RapZ	rapZ	32.492	264600000	144520	389200	422160	524590	255350	235550	322900	200160	383320	600850	808400	1437900	1806700	2311200	3433900	3275400	3086200	4128300	3004600	2445300	2648100	1763000	1161700	1000400	1270500	1156900	562770	543250	323320	613870	665350	620530	1157100	1642800	1965200	2949700	3421100	7344000	22019000	44038000	38420000	24308000	36492000	39302000
P0A898	Endoribonuclease YbeY	ybeY	17.525	36656000	35521000	0	0	0	0	0	0	0	0	0	0	0	0	0	0	0	0	0	0	0	0	0	0	0	0	0	0	144360	0	0	0	0	382690	299920	307320	0	0	0	0	0	0	0	0	0
P0A8A0	Probable transcriptional regulatory protein YebC	yebC	26.422	9052100	8047100	57283	0	0	0	0	0	0	0	0	0	0	0	0	0	0	294970	276380	0	255140	0	121140	0	0	0	0	0	0	0	0	0	0	0	0	0	0	0	0	0	0	0	0	0	0
P0A8A4	Phosphoenolpyruvate synthase regulatory protein	ppsR	31.211	28401000	21147000	265180	67390	74051	84401	0	30915	24583	242250	319520	0	493670	500660	890820	0	444200	470050	512150	541970	0	0	0	458250	319560	243010	165860	12681	57847	0	0	0	0	0	0	0	0	237540	0	0	465600	331560	0	0	0
P0A8A8	Ribosome maturation factor RimP	rimP	16.651	120940000	611910	0	0	0	0	0	0	0	65612	50195	310960	439910	972850	1828500	3305000	5226800	9609300	10281000	10655000	12708000	23853000	12282000	5938600	1391300	1326700	760330	533810	435650	163130	313920	390540	436650	571050	590770	849410	1607600	2793000	2268300	1419800	1465100	1503100	541700	1378100	2058200
P0A8B2	UPF0115 protein YfcN	yfcN	21.013	93081000	83000	0	0	68925	0	0	0	35750	14532	138910	474390	1152400	2438200	5020100	5766700	7866500	8649800	14368000	12939000	9581800	12716000	6144600	3595300	784000	136060	36563	20889	0	18326	13504	39692	25124	0	0	28981	0	305200	143400	0	0	0	0	0	474910
P0A8B5	Nucleoid-associated protein YbaB	ybaB	12.015	159210000	14591000	1143600	838800	1068100	366040	1363700	1214400	605000	1633900	2222400	1938000	2645800	3350700	4029800	3678900	3531000	8034000	8529000	4941300	3891400	5053200	3052100	1721900	3977900	3253700	4248300	3114300	5504300	4181500	5935300	5071700	3329500	4405000	3841200	2884300	2356200	1236900	1447400	2927000	3282000	4444600	3537500	4758600	6033800
P0A8C1	UPF0145 protein YbjQ	ybjQ	11.437	5392100	0	0	0	1598700	317990	576450	263440	182010	0	404320	0	315060	0	0	644510	0	0	0	0	0	391050	308330	0	0	0	208000	0	0	182150	0	0	0	0	0	0	0	0	0	0	0	0	0	0	0
P0A8C4	UPF0149 protein YgfB	ygfB	21.229	130560000	21949000	1828200	679500	414690	0	0	0	0	0	0	0	0	305860	483520	757000	516330	0	0	0	0	0	0	351760	0	0	456860	0	0	98825	0	178680	0	352120	157190	342090	2647800	2789800	2570800	3440600	8127800	11900000	12083000	24815000	33313000
P0A8D0	Transcriptional repressor NrdR	nrdR	17.229	110790000	35250000	529390	216260	170660	116080	63482	37923	99273	122430	0	131080	242720	1057700	909530	1211000	1690000	4696000	4426000	3849100	5552600	5167500	5147800	3252800	1730900	1429000	1471400	661480	1195600	804710	1478300	1924200	1676100	2548200	1930300	2031300	1883100	654210	294280	2559200	813420	2960200	1731600	2169500	4906000
P0A8D3	UPF0178 protein YaiI	yaiI	16.969	15934000	0	0	0	0	0	0	0	0	0	0	0	0	0	0	0	0	0	0	0	126380	259030	702580	599440	231340	220460	363250	299440	552130	393430	428520	455450	371190	781290	713220	861140	326540	304190	341560	560480	570320	1549300	1093900	1983700	1845500
P0A8E5	UPF0231 protein YacL	yacL	13.941	492190000	0	0	0	0	0	0	0	0	0	0	0	0	0	0	0	0	0	0	0	0	0	89862	106590	131640	536170	5640900	59447000	231750000	118170000	52203000	13311000	1714400	2697000	1583900	448790	874420	1060600	602780	911400	257580	280130	231420	0	140930
P0A8F0	Uracil phosphoribosyltransferase	upp	22.533	2443800000	85883000	5878900	6987100	7857200	4343800	6012400	5280400	3708400	2933800	3798300	3985700	4447500	3744100	4455600	2965000	2170300	3686700	3787700	2668200	1199300	1191500	1192200	1556800	1282200	1201600	1451400	927030	997360	693600	997840	1307800	593130	2589300	1819700	995590	756460	513690	550950	1429400	2257400	2701200	34232000	469720000	1747100000
P0A8F4	Uridine kinase	udk	24.353	273390000	1179700	9734900	18069000	22732000	17426000	21106000	18620000	15963000	8558200	10002000	11397000	10413000	6774100	6639800	8008800	5088600	4145200	4263100	3750500	2686600	2894100	2755000	3424600	3674800	9372000	9259000	3717700	5198800	1869400	3227500	2051200	1403600	2347300	2311400	2056300	1526300	1055000	547400	1158200	1477200	883880	640910	1460800	2519400
P0A8F8	UvrABC system protein B	uvrB	76.225	40556000	479140	42714	14502	14658	27287	55577	22528	83968	16034	34220	43363	99433	821420	1036500	3550700	834140	1445400	460490	261840	67866	117440	59539	425130	27440	0	0	0	0	8334.5	89806	90433	62409	136940	151880	452490	875910	1023400	673620	1503000	1505900	1189600	1413200	2844600	18493000
P0A8G0	UvrABC system protein C	uvrC	68.187	129040000	313300	11879	0	64161	46373	250740	473090	762390	1150100	2289400	4465000	9206300	13993000	18379000	21728000	19925000	15989000	9999500	4790800	1689500	1355300	472010	357130	245940	120260	99208	44412	32476	295030	268030	40620	11134	0	30119	20819	17249	0	0	33328	0	0	0	0	71120
P0A8G3	Uronate isomerase	uxaC	53.987	919940000	390060	50301	16493	33811	0	18879	8326.3	0	83232	33732	0	119980	106670	0	0	0	0	0	0	85503	48930	0	10358	49048	30285	27887	23948	85360	74729	0	0	0	59739	0	0	0	0	0	46835	18132000	202980000	235800000	294560000	167060000
P0A8G6	NAD(P)H dehydrogenase (quinone)	wrbA	20.845	986710000	934410000	20819000	1463400	1733800	888290	974070	1172000	819330	432180	249920	538190	448970	409620	397920	398040	279840	87914	118220	0	0	60046	107620	454500	172440	452090	353800	153470	124590	492740	1172100	1766200	395280	7063500	2261400	769450	610600	94965	579680	1213100	925750	542230	196590	575240	529530
P0A8G9	Exodeoxyribonuclease 7 small subunit	xseB	8.9518	592590000	20139	0	0	0	0	0	42856	0	0	399630	1717700	1871200	16202000	57199000	43325000	44855000	15460000	12339000	7561000	8521200	12485000	9860800	10287000	8917300	35401000	55017000	54529000	33336000	8013900	36575000	51138000	21931000	20497000	10399000	8595600	4839000	466500	449050	0	0	0	0	0	339320
P0A8H6	Der GTPase-activating protein YihI	yihI	19.059	301250000	2445500	228980	267440	551150	390710	1033900	672250	1067600	1523300	1505300	2361000	4246600	7194600	15488000	34449000	43833000	35311000	41479000	34580000	27837000	20987000	9606800	5383700	1763700	276950	347930	0	143840	201710	685060	368590	261470	572520	266790	448510	237170	528080	179030	349700	478230	10184	0	785780	898240
P0A8H8	DNA gyrase inhibitor YacG	yacG	7.3061	171050000	694210	0	0	0	0	0	0	0	0	0	0	0	0	0	0	0	0	0	0	0	0	0	0	0	168590	183250	161970	514340	2136200	26727000	38194000	20762000	36722000	15349000	6407900	5100600	1690300	1691600	2912200	3206600	1993000	1942300	1954700	2535800
P0A8I3	UPF0246 protein YaaA	yaaA	29.585	201870000	5897800	144340	0	0	0	0	0	0	0	0	0	19866	139220	1785500	7148700	14853000	21539000	22188000	19634000	18418000	27063000	16581000	9777400	3474200	2107200	2146200	1352100	2934200	1528600	1630700	1652500	922100	951250	1340700	1842100	1680200	1763700	1660200	2118000	1730200	1865800	701510	1321900	1953800
P0A8I5	tRNA (guanine-N(7)-)-methyltransferase	trmB	27.307	647380000	2631000	533710	437970	427920	355810	176940	177570	368240	210910	506090	1011400	2697900	6147700	12870000	23139000	44611000	60347000	65291000	66349000	70382000	137890000	72581000	38155000	10785000	4357100	2737100	1525100	1485500	1062100	1516000	1221800	646700	1628400	1487600	1887500	1201400	1200700	2587900	1748500	941850	743440	0	514360	800040
P0A8J2	Primosomal protein 1	dnaT	19.455	2067100	2029000	0	0	0	0	0	0	0	0	0	0	0	0	0	0	0	0	0	0	0	0	0	0	0	0	0	0	38084	0	0	0	0	0	0	0	0	0	0	0	0	0	0	0	0
P0A8J4	UPF0250 protein YbeD	ybeD	9.8272	283080000	98360000	11410000	11817000	12688000	9029200	12406000	8793600	6515700	6277700	6361300	6290400	6200400	3915500	6545500	3257400	2198500	2544300	725900	1279000	920940	2783900	1483300	3267800	3305700	1731800	1783500	1295300	1321200	479510	1371400	950220	425340	1019600	939150	1091500	1330200	1364900	0	769400	959310	2475800	3582500	9924100	21889000
P0A8J8	ATP-dependent RNA helicase RhlB	rhlB	47.125	612990000	7997400	20412000	37218000	60184000	52364000	58278000	32778000	20797000	12972000	14418000	20143000	29707000	31782000	32276000	22896000	32290000	29872000	26315000	19089000	15645000	10340000	6250200	3732700	1514300	859850	818160	352240	426350	251240	369600	589310	282000	719290	692570	590680	532310	350640	421440	698370	799690	856540	1110600	1429500	1573500
P0A8K1	Phosphatidylserine decarboxylase proenzyme;Phosphatidylserine decarboxylase alpha chain;Phosphatidylserine decarboxylase beta chain	psd	35.934	54625000	2258500	6320900	10164000	7288200	5077800	6042500	3974900	2322200	1558600	1634800	1507500	1408300	1229300	1201200	986280	602620	247960	0	0	121230	26847	52355	109620	179760	196520	76771	0	0	0	36287	0	0	0	0	0	0	0	0	0	0	0	0	0	0
P0A8L1	Serine--tRNA ligase	serS	48.413	2883200000	6449900	426020	368680	320260	392120	200350	892690	131560	247610	412170	141090	630320	222620	122870	453040	66380	45611	184680	188720	153720	26749	176790	241160	363150	250250	207240	199390	76748	0	103320	334950	155760	1166300	620180	462030	535950	171380	480600	772570	5431500	245080000	631640000	1080200000	902480000
P0A8M0	Asparagine--tRNA ligase	asnS	52.57	678700000	18151000	995210	766140	660270	322550	360560	211980	183710	140140	296030	258800	312570	382500	176020	196570	0	57114	94555	168260	11186	54861	142190	161760	289710	302190	184920	50881	0	99826	1987500	3459200	1238500	2469100	681380	286020	394760	259680	577530	1114400	1089600	1582100	2091700	54466000	581970000
P0A8M3	Threonine--tRNA ligase	thrS	74.013	3607500000	814670	589800	753960	989720	1616700	3244200	1801800	777840	709270	518730	211480	378080	515560	569470	377380	779160	870060	2614100	183600	131900	40783	167240	177630	217890	201040	1272600	88142	313330	156820	166010	236140	174070	388620	390300	361190	866110	1736400	21047000	529040000	1238100000	1058500000	416750000	239090000	79544000
P0A8M6	UPF0265 protein YeeX	yeeX	12.778	5221100000	11573000	11001000	12928000	36977000	37551000	64689000	59385000	64601000	52505000	69030000	87097000	104010000	174240000	209710000	258510000	287130000	256730000	266570000	244160000	294910000	279020000	181620000	121290000	120720000	58481000	53945000	30803000	51096000	55126000	57240000	61910000	31497000	71362000	100770000	126200000	310990000	256080000	225370000	157930000	92216000	65244000	30805000	46570000	31509000
P0A8N0	Macrodomain Ter protein	matP	17.693	308040000	0	0	0	0	41875	0	67633	225360	468030	2217200	8517900	36325000	43760000	49588000	33120000	22310000	17075000	9537000	8666400	5990800	12800000	6965900	4910300	2179100	433420	649930	1211500	122480	65510	406710	233420	390060	758310	574690	2130900	2053900	4273100	6534600	8791200	5052900	5020600	1916000	313050	2345700
P0A8N3	Lysine--tRNA ligase	lysS	57.603	4374500000	6331100	299780	219260	307230	232420	193680	112450	85391	190380	64244	436710	546320	360020	301600	168870	238540	1854300	2663300	3338200	2030500	3038900	2409800	1068800	291140	634190	152100	80417	31506	6015.6	47834	19163	36192	1192000	402850	507260	678810	1604300	6700900	6969700	5355200	148070000	853390000	1665900000	1655900000
P0A8N5	Lysine--tRNA ligase, heat inducible	lysU	57.826	2485000000	2849300	234250	135100	297260	254420	182120	143520	101600	66677	123540	118060	433060	695000	0	22558	0	0	0	691480	607580	575890	304890	98092	26453	66103	22609	21551	49194	8214.9	12632	34484	112230	830880	526660	792660	927120	877790	1426300	1344200	2161100	73701000	480510000	940370000	973270000
P0A8P6	Tyrosine recombinase XerC	xerC	33.867	42395000	0	80776	197200	243370	280880	291870	71124	231170	107890	218440	454440	1297700	1963700	3393300	4456200	3750000	4048800	3585000	2555100	1765500	2471100	1720000	333060	151320	207240	149990	44583	134740	38468	0	0	54753	25643	388140	1165400	1587300	1339600	1505600	840080	181980	92682	0	508160	463230
P0A8P8	Tyrosine recombinase XerD	xerD	34.246	17716000	0	0	0	0	0	0	0	0	0	0	61078	0	233070	326720	719410	1022400	1418900	1176200	2254600	2655600	3338100	1510200	1242000	228070	37448	0	0	0	16423	0	0	0	46332	179980	480420	271550	272720	167130	57410	0	0	0	0	0
P0A8R0	Regulator of ribonuclease activity A	rraA	17.36	1702700000	9992900	13324000	14288000	20446000	13626000	10073000	7715200	5211500	2717000	2995700	3993300	2642800	2474100	3673600	3385500	3515300	2952300	2658300	919520	1042800	3949600	4966200	3434200	4207000	8632300	11291000	9124900	19842000	17334000	32576000	43170000	44462000	102530000	134560000	128070000	81483000	48832000	47941000	36768000	42450000	70371000	158130000	266930000	253990000
P0A8R4	Protein SlyX	slyX	8.2142	20540000	13479000	908430	320230	80340	91954	0	0	0	92727	93598	231490	273190	442220	0	161240	0	0	0	0	29732	0	0	66865	66186	176280	148720	0	159380	0	0	0	0	0	0	0	0	0	0	0	0	0	393740	1409900	1915200
P0A8R7	UPF0283 membrane protein YcjF	ycjF	39.392	14142000	1348400	2301000	2293400	2398200	1396300	1149900	918200	752200	239740	212400	313620	223180	218480	277530	0	99104	0	0	0	0	0	0	0	0	0	0	0	0	0	0	0	0	0	0	0	0	0	0	0	0	0	0	0	0
P0A8R9	HTH-type transcriptional regulator HdfR	hdfR	31.746	54058000	0	51361	110220	165900	150280	228590	165220	215000	328030	1197200	2933700	7566300	10145000	8112400	6027900	4682700	2847700	2648400	1929400	1513300	1098200	640740	380890	181350	107790	86245	47234	51855	0	85649	32725	0	40105	12549	0	0	0	0	0	0	0	273640	0	0
P0A8S1	HTH-type transcriptional regulator ArgP	argP	33.471	103510000	966810	176310	275610	241820	145820	240710	152850	376150	720750	1488300	4079100	9520700	12642000	12776000	11410000	7388600	3967600	3561300	2127800	2454100	2231600	1016800	1108800	1023100	1307300	1321400	706810	1115200	980560	1435900	1316800	733430	917750	1140200	1596600	1460400	1037800	1120100	1412900	1180900	1275700	1382900	136530	1842400
P0A8T1	Ribosomal protein L11 methyltransferase	prmA	31.877	5242300	5193000	49307	0	0	0	0	0	0	0	0	0	0	0	0	0	0	0	0	0	0	0	0	0	0	0	0	0	0	0	0	0	0	0	0	0	0	0	0	0	0	0	0	0	0
P0A8T7	DNA-directed RNA polymerase subunit beta	rpoC	155.16	7198400000	3864900	1683200	2651100	3282300	2601000	4725000	6517700	10936000	11442000	18271000	29372000	37508000	48807000	83970000	138700000	229200000	383320000	586680000	504010000	328090000	307760000	165990000	132210000	115520000	184210000	332530000	489450000	1350300000	808230000	490640000	187540000	39123000	37890000	23503000	18446000	16051000	11453000	11740000	12243000	9453500	7706600	4371300	3010600	3375800
P0A8U2	UPF0294 protein YafD	yafD	29.991	159130000	0	0	13346	14923	62342	0	11722	0	0	142670	184150	308080	286900	694700	847430	1097500	1454200	2674500	2991700	6045800	9990600	6743400	5076600	15576000	40755000	46626000	11081000	3372100	634430	136030	177500	50222	34808	31104	165220	56659	0	0	0	1796000	0	0	0	0
P0A8U6	Met repressor	metJ	12.141	1009200000	44644000	137880	0	0	0	0	0	0	0	0	0	0	0	0	0	91116	392730	3563100	15469000	30137000	68755000	63896000	83463000	44272000	29481000	32393000	21552000	33533000	19867000	31071000	33371000	18274000	37746000	36350000	30541000	32925000	31661000	33787000	42558000	37248000	40226000	31060000	34503000	46198000
P0A8V0	Ribonuclease BN	rbn	32.929	3632600	309450	0	0	0	0	0	0	0	0	0	0	0	0	0	0	0	0	0	0	0	0	0	0	0	0	0	0	0	0	685210	1326000	367670	157740	0	0	0	0	55034	0	0	0	0	0	731440
P0A8V2	DNA-directed RNA polymerase subunit beta	rpoB	150.63	7132100000	580080	1146300	2753500	1916900	2087300	4030400	6175300	9158400	10662000	16970000	24443000	34518000	43293000	77411000	134640000	234250000	388240000	578560000	523110000	348680000	294120000	159560000	139570000	118830000	169630000	289370000	474130000	1267200000	737600000	491410000	253810000	75028000	55683000	30705000	22390000	18833000	14924000	17451000	22369000	13339000	8450000	4107200	5853300	5126200
P0A8V6	Fatty acid metabolism regulator protein	fadR	26.968	26584000	497680	31996	63698	97714	152040	231040	0	76922	0	13421	141580	200260	82719	326220	286430	92260	0	0	0	0	631800	764970	174070	143710	357520	231100	244260	330160	179920	159870	229060	156140	438560	338730	851600	991890	1577900	2311200	1947100	1733100	2114000	2049300	2563000	3771500
P0A8W0	Transcriptional regulator NanR	nanR	29.524	229280000	0	32802	66178	15735	16854	29562	22468	59847	31717	57146	207620	99712	701860	2318100	3717200	6434600	10506000	15644000	20309000	25628000	46751000	28542000	14292000	4271100	1923500	1132700	706480	751430	860660	1270500	2345200	1853800	3337900	4056300	4716500	6154600	4097300	4854900	5657300	2663700	1795200	548530	269670	528210
P0A8W5	UPF0301 protein YqgE	yqgE	20.686	58017000	0	298870	51550	343320	223120	315600	322690	261490	29286	277260	668980	941890	1393900	2075500	2035500	1115100	492840	0	0	71807	0	0	85021	0	162150	217710	112310	158230	126160	201310	180230	83873	135280	217880	113950	53121	100360	361480	9665900	14609000	0	12376000	8138600	0
P0A8W8	UPF0304 protein YfbU	yfbU	19.536	1788700000	6659900	150520	275060	453610	228170	127510	102260	165110	66822	0	147940	89287	81737	0	32144	0	44287	0	0	0	0	0	0	0	0	15200	14833	41601	0	0	0	0	663160	0	40992	0	0	81990	0	133640	2692500	140140000	725860000	910370000
P0A8X0	UPF0307 protein YjgA	yjgA	21.359	328490000	10864000	30560	18823	0	19945	24016	227010	712600	1102000	3996400	9144400	14100000	23013000	36062000	51625000	49787000	48891000	36023000	15871000	5146600	3607400	1443100	786630	783950	255290	78450	51410	132730	117440	140570	172170	169270	665610	220020	880600	1308800	1088900	617720	1289500	1551300	1136800	888410	1494200	2948300
P0A8Y5	Sugar phosphatase YidA	yidA	29.721	36092000	35365000	297660	0	0	95546	0	0	14708	0	0	0	0	64446	0	0	0	128350	0	0	0	0	0	0	14171	0	0	0	0	0	0	0	0	0	0	0	0	0	0	0	0	0	0	111630	0
P0A8Z0	Acyl-CoA thioester hydrolase YciA	yciA	14.23	22080000	8118000	205570	72631	52840	0	0	0	0	0	0	0	0	0	0	3937200	0	2703600	3569500	0	0	2409800	1011000	0	0	0	0	0	0	0	0	0	0	0	0	0	0	0	0	0	0	0	0	0	0
P0A8Z3	Acyl-CoA thioester hydrolase YbgC	ybgC	15.562	49038000	821890	25162	26014	0	0	0	0	0	0	32388	788210	4392500	9269600	13141000	10840000	4500400	2318100	1641700	439010	194550	313260	37797	0	0	28129	0	20562	70481	28260	0	0	0	31757	0	76212	0	0	0	0	0	0	0	0	0
P0A901	Outer membrane lipoprotein Blc	blc	19.851	35934000	2284500	3676200	4222000	4635200	3557000	4078500	2923700	2253000	1432600	1275500	1451900	1094700	882760	564350	249890	133030	218000	119320	160260	64720	75242	179150	229670	108770	40408	0	0	0	0	0	24095	0	0	0	0	0	0	0	0	0	0	0	0	0
P0A903	Outer membrane protein assembly factor BamC	bamC	36.842	33187000	1704200	3179700	3644400	3511700	2297300	2031700	1875900	1167300	912970	1478400	816610	1016400	842580	852380	901350	505740	569060	367140	360610	338660	328640	287660	413680	525160	540200	478360	299730	479190	241890	296440	172500	80881	106320	28850	72421	0	0	0	0	0	0	182680	278370	0
P0A905	Outer membrane lipoprotein SlyB	slyB	15.601	497600000	12731000	33429000	45159000	49285000	30911000	23985000	18659000	20044000	13254000	17399000	20755000	22197000	22523000	29655000	23641000	22610000	16053000	7401900	4996700	8188800	11891000	6981300	7569400	5118800	3399300	2528700	1629800	1895000	1399200	891200	1550200	793960	1073700	685720	666650	703200	690340	441310	0	0	0	285740	2339300	2190900
P0A908	MltA-interacting protein	mipA	27.831	51210000	1677200	6468500	6948300	5523800	3743500	3381300	2332300	1517700	1790600	2365400	905190	1274300	1593200	2156600	1914500	1332700	1118000	1131500	914760	533370	277420	241130	276470	379090	264560	336920	126480	159520	176810	218130	47947	25790	0	57362	0	0	0	0	0	0	0	0	0	0
P0A910	Outer membrane protein A	ompA	37.2	2359000000	163710000	260500000	284470000	249110000	129430000	102180000	71037000	61405000	42720000	43092000	55558000	56740000	59970000	65617000	58003000	52774000	53174000	47639000	31031000	23502000	30968000	20509000	23506000	18825000	19038000	20020000	10448000	14152000	10211000	12740000	11185000	6402000	11375000	9889400	9317800	6664400	4783500	12820000	70960000	65948000	34715000	11627000	7635900	3573800
P0A912	Peptidoglycan-associated lipoprotein	pal	18.824	235480000	7906400	16183000	16239000	17403000	10133000	7863800	5318700	4745000	2844800	7343900	10156000	9492200	17862000	17953000	17603000	11679000	9724500	11144000	8674500	6527300	5809300	3376200	2577900	1729600	603830	393120	420160	740530	0	188210	220330	367000	466810	303730	271520	598660	615710	0	0	0	0	0	0	0
P0A917	Outer membrane protein X	ompX	18.602	202880000	1735900	6061300	6653000	4766400	4401700	5403700	4526800	5064900	5635400	4606600	4080600	4117300	5949000	8007400	4633700	4582600	4008800	5406100	3800400	2663700	2847000	2392100	3238900	3794600	3849600	5043700	1956800	3525200	2584900	2327500	3124800	1178900	2191200	1668500	1636700	880180	259620	356800	624470	7209400	23212000	16584000	11562000	4730200
P0A927	Nucleoside-specific channel-forming protein tsx	tsx	33.589	48873000	3247800	5338800	4917100	5842900	3061400	3682900	2446300	1723900	1665900	2203700	1504600	1245500	1175100	1118200	1178600	1012100	695330	1022800	600760	449370	535130	470150	684440	551550	587240	509130	162130	294800	160010	207310	217530	69149	78779	93165	74255	0	45455	0	0	0	0	0	0	0
P0A937	Outer membrane protein assembly factor BamE	bamE	12.302	10941000	0	621570	0	699850	581650	576450	384480	291970	187840	380330	599510	533550	0	0	1035500	1053700	614360	588720	840970	496490	649310	379850	284800	0	0	0	139770	0	0	0	0	0	0	0	0	0	0	0	0	0	0	0	0	0
P0A940	Outer membrane protein assembly factor BamA	bamA	90.552	30569000	1615500	2582100	3366500	3096400	1567400	1374000	1153300	1065000	523960	610880	937750	889540	931500	1033400	1018900	731570	584830	541650	303000	305490	366100	308600	324110	352020	304240	291820	156650	193550	144960	141320	528990	1654100	974850	284650	113400	119070	46788	0	14319	16245	0	0	0	0
P0A948	Ribosomal-protein-alanine acetyltransferase	rimJ	22.688	16707000	0	0	78006	141830	32187	39857	24597	25339	0	48404	478740	2221100	3651600	3607900	2094600	1269200	440020	255190	762810	576650	586140	283760	0	45455	39290	0	0	0	0	0	4707.2	0	0	0	0	0	0	0	0	0	0	0	0	0
P0A951	Spermidine N(1)-acetyltransferase	speG	21.887	65764000	0	100460	179980	483440	990570	2074300	3141300	4472100	3567600	4744000	5331100	6103700	6221400	5886800	5038800	3735800	2777400	1381100	853010	699990	937840	544840	236900	105580	32816	34627	18286	0	30443	89979	86649	0	0	45429	0	0	0	699850	1728800	2042900	1008300	338170	0	0
P0A953	3-oxoacyl-[acyl-carrier-protein] synthase 1	fabB	42.613	754000000	481720000	10395000	1890700	1554900	1289000	1457200	927140	970110	598120	543180	766210	428280	245130	395880	272200	185010	194110	183830	43636	0	53263	330080	340390	288830	520020	932270	92489	232140	51079	114240	515120	215150	9640500	1904300	1423200	995770	443880	478110	452680	687000	660440	2107300	19090000	208370000
P0A955	KHG/KDPG aldolase;4-hydroxy-2-oxoglutarate aldolase;2-dehydro-3-deoxy-phosphogluconate aldolase	eda	22.284	391500000	317170000	5835600	163920	287850	32145	110930	84546	126730	0	0	101160	85823	0	0	176030	0	151570	2299000	0	123020	0	8982200	0	0	3101700	2512900	1997400	3072300	1922600	2277400	4192200	2752300	1894000	499960	4931900	5416700	0	6341200	8127000	6576300	0	0	0	159170
P0A959	Glutamate-pyruvate aminotransferase AlaA	alaA	45.517	112380000	12157000	1147700	1364200	2275700	2217000	2363200	1948800	1681700	1240500	1465000	1426100	1056100	987600	1228800	848710	634060	337040	311710	464640	468710	422120	461260	2173200	11939000	27708000	21527000	5286800	1856300	604710	308920	155480	103330	140720	920790	104450	57621	90299	0	68271	0	50176	211020	369200	2194100
P0A962	L-asparaginase 1	ansA	37.127	229850000	302400	9635.8	0	0	18999	0	0	148100	17583	25814	16491	34434	0	18654	0	0	0	0	0	0	0	21884	9123.2	0	0	0	0	0	0	0	0	0	119760	0	0	193610	0	0	0	0	2394000	26744000	79563000	120220000
P0A964	Chemotaxis protein CheW	cheW	18.084	72786000	2106300	3037700	4432500	5105500	3439800	3129900	2077100	1948100	1061100	1910800	1578300	2475200	2342200	2166400	1359400	860810	1562700	1408100	1147600	1049400	573930	492470	618080	541440	377780	477470	279930	404550	146000	272440	334620	250510	540120	732750	731270	1084900	1008600	639790	971950	1046400	2988000	4082600	6813300	3178300
P0A968	Cold shock-like protein CspD	cspD	7.9689	46147000	6684600	114050	0	0	0	0	0	0	0	0	0	0	0	0	0	0	0	0	0	0	0	0	0	0	0	0	0	0	108370	0	0	0	0	859150	654510	2463900	3837200	4283300	4934500	3835400	3262800	3264700	4863400	6981300
P0A988	DNA polymerase III subunit beta	dnaN	40.586	929020000	2119900	215010	252670	209640	128250	302750	176860	152720	40688	49559	59392	38871	0	101600	87558	206100000	36328	203380000	0	0	283830	847270	115480	57953	7755700	192120	83937	107090	55587	0	77268	2309500	5541900	13416000	26177000	26791000	8668500	24332000	11076000	29519000	14353000	12947000	65996000	264860000
P0A991	Fructose-bisphosphate aldolase class 1	fbaB	38.109	9068400000	3113000	372020	460650	770060	638360	685530	616080	533540	363910	317600	200810	409050	447630	3498600	595940	684060	1059200	884880	580030	470460	586440	622480	1136800	2370700	4331200	3751500	1074400	1148400	1182000	2703400	5064200	6584000	14021000	13050000	19792000	40601000	386880000	2090400000	3248400000	1832200000	985270000	240520000	100040000	49975000
P0A993	Fructose-1,6-bisphosphatase class 1	fbp	36.833	4395500	2562600	204330	183630	107900	204600	116700	141720	95953	88461	52060	81417	50554	0	0	102670	40453	0	0	0	0	0	0	0	47861	66819	48856	22537	47042	0	0	32734	22393	0	74227	0	0	0	0	0	0	0	0	0	0
P0A998	Bacterial non-heme ferritin	ftnA	19.424	5653800000	0	657240	1951300	3153100	2296600	2284800	1875400	4456200	841250	777520	2218400	4245200	9980400	0	3933000	9069500	5100800	5813100	0	0	2953000	3440400	0	175510	49066	68673	0	64894	93928	1400400	15808000	324800000	1815800000	1786300000	974770000	453770000	116200000	38716000	24102000	12978000	6316200	3907800	6244200	7109300
P0A9A6	Cell division protein FtsZ	ftsZ	40.323	2787000000	9870100	26286000	51238000	77545000	65241000	78444000	61877000	51812000	37961000	51077000	60508000	56500000	63059000	67298000	65048000	57904000	51034000	49186000	36004000	27936000	34807000	27218000	27858000	20725000	21109000	19006000	11026000	18480000	10884000	15031000	15668000	9203300	16463000	16948000	22850000	64201000	184160000	240780000	168860000	89246000	62208000	51342000	211640000	381420000
P0A9A9	Ferric uptake regulation protein	fur	16.795	792630000	185340000	2358100	125230	127210	73718	135350	59395	49841	0	0	0	0	0	18330	215630	152490	338000	702860	905910	2152600	6358300	5722800	6291900	6410800	5477000	7266300	5218200	11626000	10460000	17130000	19726000	13590000	28396000	31683000	33566000	37849000	35058000	36993000	45180000	39631000	36079000	33008000	56822000	70328000
P0A9B2	Glyceraldehyde-3-phosphate dehydrogenase A	gapA	35.532	8378200000	127160000	5640600	3697600	3620300	2660000	3432500	2914400	2456400	1691800	1438300	1478400	1714500	2042000	1887200	2205200	1819600	1499300	1162900	422670	712060	798870	734430	1126700	597770	532970	455660	476470	546850	648250	574210	1438600	1018800	25111000	8152900	7548600	4049400	4886000	6071900	12821000	17067000	33686000	167420000	2429400000	5483300000
P0A9B6	D-erythrose-4-phosphate dehydrogenase	epd	37.299	6889100	2036500	12436	25888	20495	48475	14192	72816	41457	924200	326690	51136	6924.6	2447.9	0	0	0	0	0	96293	29181	0	0	0	147080	244260	272650	6305.2	0	0	0	0	7099.9	0	0	0	0	0	0	0	0	0	0	0	2502500
P0A9C0	Anaerobic glycerol-3-phosphate dehydrogenase subunit A	glpA	58.958	5269100	0	7886.9	13860	25588	14250	48283	40142	20466	9662.7	0	0	44274	5608.7	0	0	0	0	3188.6	0	0	0	16127	242720	582470	940960	467150	93095	32422	0	0	0	0	0	2768.6	0	40804	9032.5	5999.5	8979.9	12946	48947	247720	548020	1735700
P0A9C3	Aldose 1-epimerase	galM	38.19	72687000	71131000	757390	0	111850	92360	0	15964	0	65700	0	0	31954	0	0	36412	61896	0	0	0	0	0	0	0	0	0	0	0	0	0	0	0	0	334900	47362	0	0	0	0	0	0	0	0	0	0
P0A9C5	Glutamine synthetase	glnA	51.903	8250900000	1037000	1111300	577650	754690	1776800	1642700	608100	809800	362830	2268100	679300	12023000	23337000	8777600	27189000	250850	572360	681130	368630	262650	3183100	684370	624160	716590	1174300	1431200	1438000	5049600	9022500	122320000	1300700000	1961900000	2722400000	1222800000	461910000	142430000	61978000	45671000	27299000	20193000	14502000	10227000	15325000	12746000
P0A9D2	Glutathione S-transferase GstA	gstA	22.868	65565000	45013000	3349000	3314000	3567700	1695500	2556100	1894700	905440	209700	111080	192690	126010	12241	0	0	0	0	0	0	0	0	0	0	0	171580	238580	57574	95219	86408	136330	100820	69515	111810	145110	0	0	0	0	0	0	699880	495310	0	209160
P0A9D4	Serine acetyltransferase	cysE	29.316	784080000	1306600	10979	0	41415	0	0	0	0	0	0	0	0	19123	129780	169360	682030	210020	507850	314140	319950	1026800	879770	303540	114200	25712	26676	250560	420210	953250	2272300	25713000	66782000	145090000	83261000	43816000	35283000	27009000	33876000	43462000	47074000	63133000	56417000	65381000	37792000
P0A9D8	2,3,4,5-tetrahydropyridine-2,6-dicarboxylate N-succinyltransferase	dapD	29.892	542240000	526940000	7173900	340450	279180	152660	181780	108050	74378	16799	63395	227730	79358	534680	67360	35603	0	0	26394	0	0	0	35346	0	51593	77987	92207	15170	0	0	0	0	0	3306100	589540	440840	220570	0	82831	133320	72295	311160	240790	0	272260
P0A9E5	Fumarate and nitrate reduction regulatory protein	fnr	27.967	502210000	12511000	129180	389060	427470	176980	333260	571290	800890	791950	1936100	3963700	7422500	15068000	19766000	30154000	52419000	53874000	41815000	32789000	22559000	26266000	18427000	14775000	7502600	6846200	6375300	3030900	5294700	2832100	4501900	5629700	3688100	6835300	6258800	8291000	9230600	7149400	7014400	10791000	6009700	10375000	7338000	10340000	9508400
P0A9F1	Transcriptional regulator MntR	mntR	17.64	169160000	96395	0	0	0	0	0	0	0	0	18180	256310	1261200	2596800	5973200	8152700	36785000	18075000	24507000	14461000	12504000	21626000	12199000	6073300	1425400	982480	420640	34793	170130	94851	44954	339270	225270	342760	251300	32625	0	0	0	0	211650	0	0	0	0
P0A9F3	HTH-type transcriptional regulator CysB	cysB	36.15	1527900000	554420	1578000	2901000	3845900	4744500	11554000	20599000	38016000	44649000	73724000	124050000	150280000	162880000	180820000	169140000	144440000	117470000	93789000	52781000	24770000	20693000	11736000	9816700	6814200	7705100	8954600	3220400	4148100	2561300	3092600	3693100	3578300	8404900	3830400	3431000	1466600	416140	308790	218890	284720	232250	208300	40127	501440
P0A9F6	Glycine cleavage system transcriptional activator	gcvA	34.401	75384000	0	13525	101720	115160	261740	194410	143570	250040	389600	1491300	4354000	10988000	13832000	13731000	9951500	6746700	4746200	2781500	1817900	713540	683770	189060	224020	250220	183200	100880	23844	41438	0	0	0	0	0	0	0	0	0	195660	85156	382580	198400	201210	0	0
P0A9F9	HTH-type transcriptional regulator MetR	metR	35.629	14416000	0	0	28255	77874	31741	0	0	0	10353	0	0	0	0	21920	306930	705800	1401500	1603100	1657500	2151000	2898000	1396900	709300	178990	263670	119660	137060	46249	0	0	13929	0	26981	0	17600	0	0	0	0	317700	30401	234270	29394	0
P0A9G2	Transcriptional activator protein NhaR	nhaR	34.284	575770000	321390	94572	351120	206100	26943	164870	186260	105020	83609	77964	159170	177080	199720	371460	750340	996750	1684400	2262700	2685600	1917800	1696500	777700	993270	675980	472010	518510	260130	623940	695330	5561000	92712000	132980000	206180000	75960000	31886000	4237100	797980	807830	866890	687070	1369700	816350	1375200	0
P0A9G4	HTH-type transcriptional regulator CueR	cueR	15.235	18120000	1816900	60086	0	0	53835	0	71506	0	0	60740	0	73104	0	0	0	0	0	0	0	148650	970920	1050800	749890	294160	507180	178360	117090	192880	312280	454160	537170	249800	437750	659680	757400	727030	258380	681620	0	0	695810	1050700	1667400	3285000
P0A9G6	Isocitrate lyase	aceA	47.521	53125000000	100460000	11282000	8850100	6540100	4193600	6953500	4860500	3006000	2109800	1746200	2013500	2115800	1695300	2047600	1784300	1577800	1974800	1986800	1756300	1008500	2984500	3322800	3348900	3118100	4505600	4430500	4282300	3735800	4672100	7430700	10052000	13539000	41930000	28014000	26613000	34194000	44320000	83039000	817150000	7561400000	13229000000	12191000000	11935000000	6899600000
P0A9G8	Transcriptional regulator ModE	modE	28.281	73341000	4510600	428640	605290	548260	333180	349380	247620	162070	68188	82759	0	201310	298060	385680	385460	337410	270350	349200	0	0	78170	54769	441720	244160	561260	416190	464480	696840	406960	398790	800330	816420	1904000	2228500	2909900	3861600	3908700	5730100	4285300	4423000	6399800	5498500	7641500	9606400
P0A9H1	G/U mismatch-specific DNA glycosylase	mug	18.673	6306000	3059100	145940	107190	220180	123800	56140	157530	91150	15385	0	111080	65019	77754	74228	0	0	99515	111500	0	0	91678	47620	87448	113390	418880	287620	110610	102560	24623	37540	32474	0	0	60853	48065	87880	0	0	239290	0	0	0	0	0
P0A9H3	Lysine decarboxylase, inducible	cadA	81.259	20967000	0	0	27718	106540	63390	393930	181220	190590	106580	186990	181380	394770	475310	466960	297580	540400	1630700	1890400	1032800	388990	190820	270880	694930	1114600	2446900	2759400	1805000	1806300	295850	249720	118410	0	0	0	0	0	0	0	0	0	56843	129100	337690	134350
P0A9H5	Cob(I)yrinic acid a,c-diamide adenosyltransferase	btuR	21.999	7194400	3702100	4994.2	0	0	0	0	0	0	0	0	0	0	0	0	0	252740	466620	654160	0	0	0	0	0	0	170950	0	273660	625210	584790	290610	115580	52973	0	0	0	0	0	0	0	0	0	0	0	0
P0A9H7	Cyclopropane-fatty-acyl-phospholipid synthase	cfa	43.909	135360000	2288500	1233700	1860400	2080000	1607900	1807400	1350700	932020	658240	750500	785770	796250	724210	724370	718620	838410	466690	508750	277700	175110	264750	190590	140710	291240	291140	380420	73026	26656	19814	60328	85764	65457	198250	152230	406800	600900	942810	3388400	5249700	5927100	7125200	7857900	16227000	64809000
P0A9H9	Protein phosphatase CheZ	cheZ	23.976	517760000	2218300	5294900	11304000	15788000	12603000	16742000	12340000	11025000	6460900	6703500	9375200	8952500	8977900	11074000	7565900	8964400	7566800	7177800	5441600	4507200	6193100	5838500	5497500	4235800	4646800	5325700	3452500	4276600	3522300	4413700	4058700	2660900	6057900	7781200	8218100	7029700	4095100	6036000	7072300	8111300	6600800	18365000	67415000	136770000
P0A9I3	Glycine cleavage system transcriptional repressor	gcvR	20.768	3260600	3260600	0	0	0	0	0	0	0	0	0	0	0	0	0	0	0	0	0	0	0	0	0	0	0	0	0	0	0	0	0	0	0	0	0	0	0	0	0	0	0	0	0	0	0
P0A9I8	Nitrite reductase (NADH) small subunit	nirD	12.284	182910000	0	0	57364	107050	0	0	0	0	0	0	0	0	0	0	0	0	0	0	0	0	0	0	0	0	0	0	0	0	0	90878	99776	65465	424940	1379800	11050000	47744000	62414000	46343000	9954700	2104200	618740	456600	0	0
P0A9J0	Ribonuclease G	rng	55.364	420470000	200090	9492.4	43949	83286	138760	238810	803040	1952300	2406800	5338500	15721000	37647000	56416000	75955000	69658000	44443000	25157000	16281000	10081000	5831700	4820200	3312500	3004800	2116100	2141600	2183200	966350	1284100	794060	1008500	838210	490160	887110	678840	459230	430730	478000	853040	1336300	2960100	6912800	6206900	5885900	2016100
P0A9J4	2-dehydropantoate 2-reductase	panE	33.87	59261000	13494000	0	76907	74158	0	0	0	219110	89640	121370	768230	0	0	0	0	0	0	6355600	2641700	10433000	14783000	9621600	0	522170	0	0	0	0	0	0	0	0	60720	0	0	0	0	0	0	0	0	0	0	0
P0A9J6	Ribokinase	rbsK	32.29	7105300	1888900	0	0	0	0	0	0	0	0	0	0	0	0	123400	63050	81098	295790	432950	505700	339820	0	891490	520340	0	0	0	0	0	0	0	0	0	0	210670	371570	331880	317160	357680	297250	76529	0	0	0	0
P0A9J8	P-protein;Chorismate mutase;Prephenate dehydratase	pheA	43.111	2450100000	6422500	759670	719580	1055100	865550	1466100	834800	639190	576440	711790	596770	631530	751490	1141200	272920	408740	1479500	1141200	658880	295550	289890	178370	260920	227490	327220	353450	309470	202070	290640	376220	503990	686160	724610	1300500	2806000	3442500	5705600	7681400	8634200	17601000	403830000	652150000	785540000	535220000
P0A9K3	PhoH-like protein	ybeZ	39.038	2078100000	207300	478820	1254600	2022900	337530	723620	931880	435910	715920	1349500	3027900	3015900	8853000	9404100	18935000	32685000	52079000	56456000	26644000	11774000	110490000	76118000	19547000	31084000	30481000	39657000	27764000	58587000	62647000	107200000	76645000	37854000	94038000	279540000	400510000	229300000	79245000	34133000	14309000	26060000	4039600	2392500	2571800	2585600
P0A9K7	Phosphate-specific transport system accessory protein PhoU	phoU	27.417	21490000	11517000	640240	823450	1277900	720410	780060	692590	500940	348410	294270	534290	427660	419000	205350	271240	164320	246280	116200	116930	59834	84521	57747	129780	32236	79542	80155	31649	102780	61480	57814	63781	0	73315	33093	69368	0	0	0	0	0	0	35604	0	341180
P0A9K9	FKBP-type peptidyl-prolyl cis-trans isomerase SlyD	slyD	20.853	692770000	372360000	8973600	3060400	3276500	2410200	1721100	1705200	1626100	1036600	1698200	1337700	622240	1094500	803050	1395800	1472000	929970	948820	1172400	1211000	1023800	961430	1614600	1473400	826390	676270	558690	1070300	769490	1095200	984330	1307400	3799800	3142200	5387000	6673800	8378400	10009000	19174000	23261000	32991000	28729000	57226000	72784000
P0A9L3	FKBP-type 22 kDa peptidyl-prolyl cis-trans isomerase	fklB	22.216	261570000	38606000	524310	526970	424420	76834	0	0	33290	15266	19357	29360	96580	44509	109590	104830	924010	54920	0	62099	0	0	59515	0	0	0	0	0	0	0	0	0	0	1494400	554120	183420	112370	124000	145140	105240	47932	165090	118690	2210200	214600000
P0A9L8	Pyrroline-5-carboxylate reductase	proC	28.145	3359700000	372600	234600	560600	760210	439080	782200	262230	416000	110270	75315	76447	119130	155290	280370	148260	0	0	0	652710	115820	0	90110	0	64314	0	0	374610	205090	843950	1432700	2886200	6899900	16412000	244720000	943610000	1164500000	566990000	270650000	82540000	24786000	13902000	4464400	3918000	4837900
P0A9M0	Lon protease	lon	87.437	1775700000	542490	1548100	2478500	3535300	3245400	4951700	6745300	10932000	11095000	23593000	51866000	86889000	135370000	220740000	230920000	216050000	178540000	165040000	122380000	82537000	78627000	36452000	17706000	6975400	6431600	5585800	3109400	5001800	3106700	3752500	4128900	1719100	3674900	3057000	3190500	2823100	2056100	2159900	2458100	2736900	4266600	4701700	6862500	6076400
P0A9M2	Hypoxanthine phosphoribosyltransferase	hpt	20.115	189690000	37844000	675020	181000	201490	148360	146890	45846	114680	26761	51888	70446	0	49490	0	0	0	0	0	0	0	0	0	0	0	0	39166	0	0	0	0	0	0	840180	170010	50484	0	0	0	0	0	561230	418070	4724100	143330000
P0A9M5	Xanthine phosphoribosyltransferase	gpt	16.97	256480000	215210000	3722800	32084	24880	0	0	0	0	0	0	0	0	0	0	0	0	0	0	0	0	0	0	0	0	0	0	0	0	0	12755	83146	0	2269400	274400	152330	410510	0	0	474900	818340	2147300	3037800	9278600	18536000
P0A9M8	Phosphate acetyltransferase	pta	77.171	3949000000	1289000	980170	2328300	926820	928170	1816000	1036400	443900	262000	740580	431150	383750	445050	495800	298700	92654	578360	529850	820670	876890	2213500	1385300	638350	228290	546150	826120	1006500	2309500	26712000	520030000	1344400000	720020000	600730000	233030000	115560000	99121000	70996000	63151000	49561000	31144000	20864000	10697000	11378000	6784700
P0A9N4	Pyruvate formate-lyase 1-activating enzyme	pflA	28.204	8979300	4543900	0	0	0	0	0	0	0	0	0	0	0	0	0	0	0	0	0	0	0	0	0	0	0	18864	49190	0	0	0	0	0	0	0	0	52357	200910	231130	1185300	1982300	642110	73213	0	0	0
P0A9P0	Dihydrolipoyl dehydrogenase	lpdA	50.688	20581000000	12052000	17340000	36021000	163030000	1412400000	3024900000	1676000000	779570000	318930000	1272300000	2527700000	1966500000	1138200000	747460000	420660000	303460000	246110000	230840000	209470000	142850000	162270000	125930000	125570000	99315000	117720000	100400000	64275000	114460000	85618000	116120000	125130000	78204000	149420000	149740000	233910000	271250000	255080000	243340000	193810000	173390000	187760000	193220000	356840000	212920000
P0A9P4	Thioredoxin reductase	trxB	34.623	118740000	52887000	560960	0	22790	0	0	0	253290	0	0	92046	52888	0	0	0	0	0	0	0	0	0	23705	4475100	0	0	1193500	494780	0	0	0	0	0	1241700	398600	158060	0	0	125970	340890	241650	1332400	3577500	8794300	42470000
P0A9P6	ATP-dependent RNA helicase DeaD	deaD	70.545	656310000	214450	1995400	3118100	3641800	2925100	4647400	5738400	7503500	9352800	18099000	43387000	99984000	136000000	140980000	85888000	42918000	16558000	11798000	5932100	3173000	3243500	1724900	1248900	1441500	648730	771200	354010	517290	223320	277120	342010	111590	88727	86687	69502	40253	1164300	0	2453.8	66098	24627	15114	0	0
P0A9P9	Gluconate 5-dehydrogenase	idnO	27.562	507800	507800	0	0	0	0	0	0	0	0	0	0	0	0	0	0	0	0	0	0	0	0	0	0	0	0	0	0	0	0	0	0	0	0	0	0	0	0	0	0	0	0	0	0	0
P0A9Q1	Aerobic respiration control protein ArcA	arcA	27.292	5908000000	16996000	1527800	2299100	2070900	1208800	1390400	2022000	2767400	2892500	2711000	3858300	6824600	30095000	193930000	427840000	658720000	890750000	729740000	394030000	196170000	217890000	129800000	100000000	51917000	64239000	63670000	35279000	69406000	45990000	58320000	62768000	38079000	65962000	62987000	71037000	76859000	57898000	75809000	108610000	244890000	256670000	149100000	118160000	114790000
P0A9Q5	Acetyl-coenzyme A carboxylase carboxyl transferase subunit beta	accD	33.322	1496500000	6038500	7472600	10624000	12064000	8817000	9642200	7016500	6398700	3541100	4584900	6474000	7798400	8983700	20642000	32818000	51729000	62296000	69653000	50510000	51901000	68541000	44631000	26693000	20078000	28709000	27020000	17485000	28805000	19622000	23293000	27602000	16311000	35442000	37124000	32816000	37664000	35037000	43376000	60543000	103400000	139860000	77573000	71113000	34754000
P0A9Q7	Aldehyde-alcohol dehydrogenase;Alcohol dehydrogenase;Acetaldehyde dehydrogenase [acetylating];Pyruvate-formate-lyase deactivase	adhE	96.126	5122900000	3843800	7636200	16387000	29647000	33749000	79103000	107000000	136340000	117560000	164870000	236610000	252700000	275850000	340210000	322190000	275540000	261460000	246020000	199910000	141660000	192490000	142450000	153250000	131870000	155720000	147890000	86248000	133980000	90923000	98591000	93288000	60533000	102010000	78018000	64674000	39745000	26404000	27721000	19090000	9478400	6399700	3911300	4740700	5236300
P0A9Q9	Aspartate-semialdehyde dehydrogenase	asd	40.017	200850000	144150000	3138300	1139900	1146600	1169500	1077200	811810	444810	490750	819240	509230	598010	403670	617760	524790	340810	328550	406840	211920	87611	73428	179190	417770	1089100	1875100	1379100	238300	146040	126500	200460	171090	71988	4256300	828790	336800	104500	0	359640	0	32445	53033	35550	558870	29896000
P0A9R4	2Fe-2S ferredoxin	fdx	12.331	45976000	43269000	706410	0	0	0	0	0	0	0	0	0	0	0	0	0	0	0	0	0	0	0	0	0	0	0	0	0	0	0	0	0	0	65330	0	0	0	1738700	0	0	0	0	0	0	196730
P0A9R7	Cell division ATP-binding protein FtsE	ftsE	24.439	1626700000	13175000	7949200	13867000	9287700	6596100	14634000	14861000	3826000	1785300	2311500	5947700	14185000	40264000	63266000	85683000	182990000	129140000	128940000	65616000	154840000	191660000	235170000	18785000	11436000	9379800	7958700	14290000	2542300	2101100	1650200	1589300	1101400	1994200	8843100	19040000	7979700	13238000	14686000	24560000	15154000	7257200	3281800	31531000	22369000
P0A9S1	Lactaldehyde reductase	fucO	40.513	6728000	5816500	68574	0	0	0	0	0	0	0	0	0	0	0	0	0	52654	109030	107670	174730	107650	155180	57939	0	0	0	0	0	0	0	0	0	0	0	0	0	0	0	0	0	78061	0	0	0	0
P0A9S3	Galactitol-1-phosphate 5-dehydrogenase	gatD	37.39	562210000	145620000	3145300	3146200	5543400	3618600	3024900	2419700	2730600	1720000	1426500	2002600	1567400	1929900	2414600	1960900	1842200	4211800	4184300	1945500	463730	1039900	843730	1047800	1324200	3148600	3860900	1168900	1642900	760990	1465100	2159100	1080300	2514700	2036100	3711100	9751500	16650000	31529000	37650000	48381000	86245000	32984000	36973000	39328000
P0A9S5	Glycerol dehydrogenase	gldA	38.712	1016500000	219690	0	62315	67685	0	0	33041	185970	110210	38783	24298	29409	89159	109770	112210	0	177240	0	0	77171	0	39995	0	11956	0	38345	51007	77957	241320	1077900	1710400	3089900	10913000	107210000	357950000	316130000	142390000	53186000	15945000	2416600	1101100	857190	131100	555150
P0A9T0	D-3-phosphoglycerate dehydrogenase	serA	44.175	3910800000	2395700	103580	224470	361700	267150	105770	250670	422750	348070	229540	223240	317880	473310	118510	376080	392650	0	459550	394880	681060	763540	837020	301650	420260	812150	885040	1250500	1242300	944070	1736600	1924400	2217500	2733400	3029000	2914000	2180700	1481300	2027100	54019000	594620000	1251400000	911180000	749670000	314080000
P0A9T4	Protein tas	tas	38.499	70614000	62048000	625940	24964	0	0	0	0	0	0	0	0	0	0	0	0	0	0	0	0	0	25029	0	0	184990	384690	309670	58388	0	56076	21989	0	0	87580	0	0	0	0	0	1094800	0	1006600	1792400	897750	1995000
P0A9T6	Uncharacterized HTH-type transcriptional regulator YbaQ	ybaQ	13.171	28133000	0	0	0	0	0	0	0	0	0	0	0	0	0	0	0	406220	210260	778060	2146900	4305200	9717800	6377600	3260900	208120	177550	118250	49232	92894	54249	41100	0	37740	0	40430	0	0	0	0	0	110080	0	0	0	0
P0A9U1	Uncharacterized ABC transporter ATP-binding protein YbhF	ybhF	63.132	1328900	0	211150	234390	347580	255440	98471	105030	46851	29956	0	0	0	0	0	0	0	0	0	0	0	0	0	0	0	0	0	0	0	0	0	0	0	0	0	0	0	0	0	0	0	0	0	0	0
P0A9U3	Uncharacterized ABC transporter ATP-binding protein YbiT	ybiT	59.857	30811000	12146000	94225	79365	58798	0	11338	33676	12172	29924	16492	16058	0	0	0	0	17807	0	0	284340	206990	44335	9945.1	98446	39386	69198	43099	0	0	704490	357380	183460	64029	0	144110	244790	408770	304950	795570	550070	486140	1293200	2271200	5017700	4673400
P0A9U6	HTH-type transcriptional regulator PuuR	puuR	20.091	1117800	940710	29081	0	21077	0	0	0	0	0	0	0	0	0	0	0	0	0	0	0	0	0	0	0	0	0	0	0	0	0	42100	0	0	0	0	0	0	0	0	84824	0	0	0	0	0
P0A9V1	Lipopolysaccharide export system ATP-binding protein LptB	lptB	26.8	92379000	2856700	11372000	12245000	12200000	7948900	6448900	5420100	3349400	3273300	2904200	2525800	2261200	1288400	1469400	1082600	709870	446670	937260	745170	541530	455900	531140	1014000	678500	1689300	1342300	737900	543310	645340	709880	620760	340320	394620	309010	233300	369700	0	0	103030	132490	200570	81848	1035700	184150
P0A9W0	HTH-type transcriptional regulator UlaR	ulaR	27.602	188490000	105810	0	0	18514	0	0	82250	68887	205530	287510	803750	2322100	3714700	6609600	9452800	16195000	15362000	15995000	14472000	19513000	30142000	17538000	9796700	4231900	3370900	3130200	796530	1186400	615590	990700	1230200	1103800	4411600	2754300	854740	202600	206860	285460	122030	0	0	28321	158860	128090
P0A9W3	Energy-dependent translational throttle protein EttA	ettA	62.442	505230000	184930000	2616500	1475800	1890900	1471400	1638500	1208900	1267200	479530	448360	930090	654580	759750	882800	687650	515100	603980	458730	588360	494910	133320	171050	326690	341000	287770	213180	162580	559760	196330	233990	316800	169050	811200	409880	570030	492820	270560	5231400	67737000	104560000	78171000	25061000	11600000	3199600
P0A9W9	Protein YrdA	yrdA	20.245	33577000	31575000	1491100	0	0	0	0	0	0	0	31440	0	0	60333	0	0	0	0	0	0	0	117650	0	0	0	0	0	0	0	0	0	0	0	83353	0	0	0	0	0	0	0	0	0	0	218490
P0A9X1	Zinc import ATP-binding protein ZnuC	znuC	27.867	2262600	120730	480820	526350	420690	187630	169660	67807	61417	0	0	52059	32337	0	22351	0	0	0	0	0	0	0	0	0	0	49995	70772	0	0	0	0	0	0	0	0	0	0	0	0	0	0	0	0	0	0
P0A9X4	Rod shape-determining protein MreB	mreB	36.952	1268200000	114750000	43400000	78590000	91303000	62698000	74088000	63441000	56218000	35328000	32769000	37908000	37448000	37386000	39488000	31539000	28927000	25203000	24390000	21021000	13417000	18073000	15754000	19789000	22746000	33036000	35203000	15162000	21461000	15355000	15856000	16211000	8008500	11128000	9738800	10114000	8111500	5114700	6567900	7930400	6177900	5408500	1821700	4920100	5162800
P0A9Y6	Cold shock-like protein CspC	cspC	7.4023	3184700	0	613040	528190	221920	0	0	0	0	0	0	0	0	0	0	0	0	0	0	0	0	0	0	0	1328300	200490	118140	174550	0	0	0	0	0	0	0	0	0	0	0	0	0	0	0	0	0
P0A9Z1	Nitrogen regulatory protein P-II 1	glnB	12.425	68447000	62372000	2425400	908610	566700	344830	287100	166710	144610	88517	467530	43120	0	0	0	0	0	0	0	0	50106	0	0	0	0	0	114840	85728	119550	0	51287	82760	19639	107310	0	0	0	0	0	0	0	0	0	0	0
P0AA04	Phosphocarrier protein HPr	ptsH	9.1193	9732100	5833200	1620100	527660	426180	323500	0	95627	249270	95339	0	0	0	0	0	0	0	0	0	0	0	0	0	0	119790	308270	133190	0	0	0	0	0	0	0	0	0	0	0	0	0	0	0	0	0	0
P0AA10	50S ribosomal protein L13	rplM	16.018	18324000000	4193700	14579000	17995000	33003000	25915000	38391000	32071000	59341000	38950000	90769000	383120000	950950000	1688400000	2148100000	2937000000	2981100000	3115000000	1986100000	815030000	361050000	230210000	106960000	47572000	31181000	31207000	28622000	15536000	22996000	12029000	18169000	13002000	5232600	11893000	6741400	4260800	3047700	2212100	5250200	3370400	1102600	1908000	0	283630	0
P0AA16	Transcriptional regulatory protein OmpR	ompR	27.353	48748000	2620400	3008400	3107400	4500400	3111400	3411900	2606900	2250200	1093300	1118700	1615600	1515900	1431900	1407100	669760	520090	426350	258300	247070	300650	173340	366640	624600	1357500	1695300	1195000	874840	555810	316160	417770	567890	296980	604310	700000	511780	610960	288540	347210	106400	563380	6412.1	0	452810	892570
P0AA25	Thioredoxin-1	trxA	11.806	12430000	1134700	750830	657520	404700	340880	425110	252510	190530	121410	0	118840	71832	76193	67335	140170	63829	166980	94674	0	0	153000	71721	93361	360120	635000	537200	149570	139300	0	0	66468	28755	200740	212010	175760	323940	118740	293000	433730	666890	394570	521500	730180	1046900
P0AA31	UPF0033 protein YedF	yedF	8.6389	34211000	1754200	6252700	5569500	6445200	3599600	2559500	1695500	1594900	571110	888790	262760	244300	184200	428220	0	282830	0	0	0	0	0	0	0	206090	547430	227060	0	187470	0	0	0	0	0	0	0	0	0	0	0	0	709460	0	0	0
P0AA39	Ribosomal large subunit pseudouridine synthase C	rluC	36.026	227580000	45060	140950	57890	201970	342130	595310	426220	914190	798610	1086700	3346400	9770700	17019000	27083000	38899000	45180000	27062000	19163000	6618000	4481100	10003000	6439900	3071400	1556000	735650	493140	160990	316060	64637	66433	55787	273600	105750	60781	26718	453510	227110	112620	31435	0	0	0	91660	0
P0AA43	Ribosomal small subunit pseudouridine synthase A	rsuA	25.865	1113900000	0	199550	171530	82960	75771	125780	112780	201090	149290	477570	1081800	3859600	8301600	18753000	24962000	47972000	50853000	74708000	70769000	78548000	174210000	132460000	86219000	41193000	43577000	45058000	22405000	28812000	20945000	27234000	30882000	12835000	13322000	7967500	5856900	4671800	3021100	3135300	6944200	8490100	5724500	2941400	3164100	1434800
P0AA53	Protein QmcA	qmcA	33.743	35748000	972240	6018800	6981600	7345700	4680000	3689300	2511800	1446800	611330	416690	430540	263120	111240	71943	98009	0	0	0	0	0	0	0	0	0	0	0	0	0	0	99012	0	0	0	0	0	0	0	0	0	0	0	0	0	0
P0AA82	Cytosine permease	codB	43.649	45029000	2772200	6751900	7218700	7462000	3991200	5115600	3348600	2057700	570530	510550	1140100	293800	251050	1010200	965350	598400	522970	252600	0	0	0	0	0	0	102720	93303	0	0	0	0	0	0	0	0	0	0	0	0	0	0	0	0	0	0
P0AA86	Thiol:disulfide interchange protein DsbE	dsbE	20.809	1894700	0	289220	309360	304850	313300	0	0	132960	45732	40502	112700	98848	53102	60728	65684	67737	0	0	0	0	0	0	0	0	0	0	0	0	0	0	0	0	0	0	0	0	0	0	0	0	0	0	0	0
P0AA89	Diguanylate cyclase DosC	dosC	53.177	74231000	23621	52493	18583	27608	27822	50537	44592	71092	64709	232780	1265200	4000000	7896200	8914100	8146500	5984200	3990000	2774500	2714400	2224400	3318900	2104200	1639400	764080	861900	690320	273580	607420	511360	711970	744320	353250	862390	821410	1019900	1772200	1381600	1797200	1627100	815110	774160	405220	780050	1070500
P0AA91	Uncharacterized lipoprotein YeaY	yeaY	20.921	2097700	0	308720	332230	477700	161260	191360	168620	134370	36093	26622	117630	105340	0	37754	0	0	0	0	0	0	0	0	0	0	0	0	0	0	0	0	0	0	0	0	0	0	0	0	0	0	0	0	0	0
P0AA95	Uncharacterized protein YacC	yacC	12.854	13980000	486660	93719	51723	0	0	1370800	729320	0	0	0	0	0	0	0	0	0	0	0	0	0	0	0	0	0	0	0	0	0	0	0	0	0	0	0	0	0	0	0	0	0	0	0	3749700	7497700
P0AAA1	Inner membrane protein YagU	yagU	22.967	44158000	2115400	6791400	6963200	8082500	5573500	2647600	3099000	2947400	290670	367030	1238200	1342500	1064600	493050	492840	257680	0	0	162790	125490	103300	0	0	0	0	0	0	0	0	0	0	0	0	0	0	0	0	0	0	0	0	0	0	0
P0AAB4	3-octaprenyl-4-hydroxybenzoate carboxy-lyase	ubiD	55.603	236570000	449350	1496800	2958500	4063700	3517600	4187300	3367500	2803000	2390800	2610200	3363700	3156400	2945000	4202400	3902800	4353400	3274200	3655600	4111900	3232300	3430200	3221100	4585900	3718200	4006300	3564600	2554400	3917100	3254400	4301200	4796700	3158500	6443600	7406700	13476000	32128000	32842000	22567000	9998800	2207500	338670	110110	143400	356000
P0AAB6	UTP--glucose-1-phosphate uridylyltransferase	galF	32.829	258700000	80944000	1121700	770880	1030400	685200	687110	428970	312360	444990	348230	442770	320600	313930	363660	383430	336460	225030	261030	148450	0	0	27924	115570	364270	771140	705300	654960	2281500	95533	296890	166370	33329	210100	110140	23982	99838	116770	77981	49047	592220	17257000	32961000	45168000	66951000
P0AAB8	Universal stress protein D	uspD	16.293	6840800	0	1443200	1239800	815600	495100	0	222330	233350	268470	236950	176910	193510	168250	215880	138350	0	0	0	0	0	0	0	0	201450	231460	227670	119390	213120	0	0	0	0	0	0	0	0	0	0	0	0	0	0	0	0
P0AAC0	Universal stress protein E	uspE	35.706	123820000	89080000	2664800	2060900	1481400	759420	963380	559630	237730	284130	355510	288540	323260	9063800	10057000	194090	64950	514710	0	28524	15588	32373	0	77713	64909	122320	84052	90513	0	0	0	0	29013	77877	0	78405	60818	0	0	0	0	82259	0	1250300	2768000
P0AAD6	Serine transporter	sdaC	46.906	119650000	11200000	18630000	18953000	17688000	10825000	12011000	7793400	5842300	1504000	982340	1232700	2123200	1575500	1869900	1495400	1004900	796820	583990	0	369420	327390	211340	111900	285510	199680	313920	33169	195160	144110	137890	214810	97206	0	0	0	0	0	0	0	0	0	0	0	897720
P0AAE0	D-serine/D-alanine/glycine transporter	cycA	51.659	140230000	9432500	16640000	18923000	20397000	11687000	11110000	7411600	6506200	2483000	2222400	19362000	5452400	2048200	1899000	1835300	326410	1095100	167970	280810	0	55792	43262	153180	136810	102470	91959	0	70246	0	113300	28316	32566	0	0	0	121830	0	0	0	0	0	0	0	0
P0AAE2	Proline-specific permease ProY	proY	50.215	4373700	0	554430	667230	891770	403660	434480	301920	193960	0	0	207480	146620	134180	186180	0	0	0	0	0	0	0	0	0	0	0	251840	0	0	0	0	0	0	0	0	0	0	0	0	0	0	0	0	0	0
P0AAF6	Arginine transport ATP-binding protein ArtP	artP	27.022	106600000	5588300	13771000	16167000	17125000	9319300	12261000	7298500	4767200	3034300	1932700	1818000	1665200	1249000	1166800	954470	270160	639030	0	219840	0	152740	154560	316810	430020	2601600	2468600	432780	280970	129600	56921	77742	36020	69796	144390	0	0	0	0	0	0	0	0	0	0
P0AAG0	Dipeptide transport ATP-binding protein DppD	dppD	35.844	179760000	12601000	22757000	27512000	27081000	17556000	16473000	11197000	8344500	4770200	4423900	4208500	3507400	3136300	3734100	2353700	2250600	1146000	1227300	755690	427370	519080	496610	606880	477900	483470	396740	175790	167200	133970	194100	67500	25191	18137	0	0	28529	0	202390	140090	45248	0	0	0	122590
P0AAG3	Glutamate/aspartate transport ATP-binding protein GltL	gltL	26.661	29638000	2996400	4692200	6336400	1816100	6078100	1947300	1161200	451530	552170	575770	493840	397360	318520	267510	313340	0	239620	194130	244960	0	102800	73856	56221	0	0	68997	0	66828	0	0	0	0	163990	0	0	0	0	0	0	0	28357	0	0	0
P0AAG8	Galactose/methyl galactoside import ATP-binding protein MglA	mglA	56.415	22587000	1245100	1671400	2532600	2647000	1841800	1634400	1159400	1622600	486990	628310	640080	609980	725170	603540	390310	204560	356800	190450	236380	147670	118470	174780	213030	119500	689420	313870	154410	137910	57089	39899	68874	93245	79606	87908	153270	67989	0	0	42231	0	51322	38844	99240	211220
P0AAH0	Phosphate import ATP-binding protein PstB	pstB	29.027	61881000	3069700	3906800	4905500	6850300	5060900	4203200	3311800	2184700	1358200	988860	1834400	1561900	1869300	1623400	1709400	1476400	868870	846730	457120	405210	181630	398370	482370	1342000	4196100	4219900	1029300	685590	131230	214930	218090	79131	0	209420	0	0	0	0	0	0	0	0	0	0
P0AAH4	Peptide transport system ATP-binding protein SapD	sapD	37.66	2187400	178500	360270	392230	352930	229440	93172	49845	106160	114920	75140	54742	0	21880	25387	0	0	18175	0	0	0	0	0	0	0	0	0	0	0	0	0	0	0	0	0	0	0	0	0	0	0	0	0	114570	0
P0AAH8	Peptide transport system ATP-binding protein SapF	sapF	30.57	5323200	115680	886450	679270	813580	421890	286640	284700	40022	114630	194020	28170	27210	146290	117250	96985	124780	0	0	57743	46995	40413	0	8237	126640	291420	315600	58586	0	0	0	0	0	0	0	0	0	0	0	0	0	0	0	0	0
P0AAI3	ATP-dependent zinc metalloprotease FtsH	ftsH	70.707	262610000	15815000	45451000	47268000	50449000	29197000	24092000	13702000	9147100	4737700	3679200	3154900	2329600	2205300	2021300	1007600	902110	2516300	615630	430030	230480	284910	162770	350960	295900	168720	198890	137800	223380	250930	422640	215410	96809	48081	19300	0	0	0	0	0	55683	311280	0	0	419530
P0AAI5	3-oxoacyl-[acyl-carrier-protein] synthase 2	fabF	43.045	110590000	78835000	1717800	1325400	1820400	1576200	1419300	1050000	673090	593890	925110	850610	1086300	886070	780420	528250	275710	166640	229650	226960	123300	122090	196300	296510	1117000	1693700	1152800	114990	49441	24472	0	48674	8729.2	713170	163710	39026	257830	0	0	0	10755	0	592630	975300	7923400
P0AAI9	Malonyl CoA-acyl carrier protein transacylase	fabD	32.417	62994000	42822000	256450	60178	216560	11370	0	0	0	0	0	0	0	0	0	0	0	0	0	0	0	0	0	0	0	0	0	0	312080	4287700	7095000	4343400	855490	368330	157210	137280	199200	269770	971300	123750	176830	205030	26118	58052	40912
P0AAJ5	Formate dehydrogenase-O iron-sulfur subunit	fdoH	33.1	56105000	3259900	7024300	7538500	9196000	5338600	5101900	3842800	3097000	1016400	832170	1482200	1271000	907110	1046200	751940	617620	478630	528120	73590	0	250630	261580	116970	189700	515290	425490	103920	69359	58057	0	43324	12816	21163	0	18462	0	106110	64503	0	28052	0	56324	0	359540
P0AAN3	Hydrogenase isoenzymes nickel incorporation protein HypB	hypB	31.565	2543300	578860	0	0	0	0	0	0	0	0	0	0	0	0	0	0	0	0	0	0	0	0	0	0	0	0	0	0	0	0	0	0	0	0	0	0	0	0	0	80294	145990	247800	136230	252960	1101100
P0AAN9	Anti-adapter protein IraP	iraP	9.9374	46501000	45613000	716740	0	0	0	67882	50943	0	0	0	0	0	0	0	0	0	0	0	0	0	0	0	52099	0	0	0	0	0	0	0	0	0	0	0	0	0	0	0	0	0	0	0	0	0
P0AAP3	Transcriptional repressor FrmR	frmR	10.318	1211000	1211000	0	0	0	0	0	0	0	0	0	0	0	0	0	0	0	0	0	0	0	0	0	0	0	0	0	0	0	0	0	0	0	0	0	0	0	0	0	0	0	0	0	0	0
P0AAQ2	Uncharacterized protein YajD	yajD	13.364	6732100	0	0	0	0	0	0	0	0	0	0	0	0	0	0	0	0	0	281820	273700	1242400	2570600	1774500	174750	105020	0	0	0	0	0	0	0	0	0	0	0	105550	0	0	0	203870	0	0	0	0
P0AAS0	Inner membrane protein YlaC	ylaC	18.267	11899000	0	1569600	1481000	2184100	1576300	1038400	826580	500890	230210	545660	452670	387090	373090	271800	364790	97213	0	0	0	0	0	0	0	0	0	0	0	0	0	0	0	0	0	0	0	0	0	0	0	0	0	0	0	0
P0AAT2	Uncharacterized protein YbdF	ybdF	14.05	1314900	0	0	0	0	0	0	0	0	0	0	0	0	0	0	76783	127270	175010	326540	148000	141340	231190	88747	0	0	0	0	0	0	0	0	0	0	0	0	0	0	0	0	0	0	0	0	0	0
P0AAT4	Miniconductance mechanosensitive channel YbdG	ybdG	46.602	8964400	422390	1466100	1766600	1571400	994810	813680	652380	554940	138470	165110	280120	98630	0	39841	0	0	0	0	0	0	0	0	0	0	0	0	0	0	0	0	0	0	0	0	0	0	0	0	0	0	0	0	0	0
P0AAT6	Ribosomal silencing factor RsfS	rsfS	11.582	1331300000	0	250040	294180	178510	220180	0	256180	475370	1128400	1829700	1828800	2224600	4202600	7854800	16327000	60698000	281050000	461210000	294140000	100110000	45298000	14055000	9359200	6121400	4584400	3033300	1651000	3774000	2065500	1764700	1489400	610740	1695800	786230	480430	0	289810	0	0	0	0	0	0	0
P0AAT9	Uncharacterized protein YbeL	ybeL	18.797	36997000	716950	3479900	4570300	5690500	3548200	3486900	1422900	1662800	569400	677590	1238300	933100	1109500	792490	962320	775960	483240	401700	258600	188270	328790	125130	154120	81865	266210	115220	89007	41414	24681	116060	42401	0	89708	110570	488920	176020	61479	78270	99733	129000	326650	426930	504670	151410
P0AAU2	Uncharacterized protein YbfA	ybfA	8.2745	12538000	1077800	257200	428020	437130	704590	836020	377060	257600	0	611330	1035900	1052200	1056900	1041700	872000	1022900	688620	421890	0	0	359380	0	0	0	0	0	0	0	0	0	0	0	0	0	0	0	0	0	0	0	0	0	0	0
P0AAU7	Uncharacterized protein YbfE	ybfE	11.28	235850000	0	0	0	0	0	0	0	0	0	0	692100	2491900	2296000	6877700	14174000	20051000	23600000	21605000	33422000	28039000	40169000	22139000	12788000	4056600	0	175580	0	367030	239120	270350	0	0	133780	0	0	465160	234720	471560	525940	568460	0	0	0	0
P0AAV4	Uncharacterized protein YbgJ	ybgJ	23.946	2576100	2003300	0	0	0	0	0	0	0	0	0	0	0	0	0	0	0	0	0	0	0	0	0	0	102660	172930	235410	61750	0	0	0	0	0	0	0	0	0	0	0	0	0	0	0	0	0
P0AAV6	Uncharacterized protein YbgS	ybgS	12.872	1080900000	1006400000	66691000	5444500	2348800	0	0	0	0	0	0	0	0	0	0	0	0	0	0	0	0	0	0	0	0	0	0	0	0	0	0	0	0	0	0	0	0	0	0	0	0	0	0	0	0
P0AAW1	Uncharacterized protein YbhP	ybhP	28.789	12964000	186050	1576800	1911400	2483300	1476200	1487100	828890	731950	246780	239310	370130	342540	317050	297150	168270	153780	55196	0	0	0	0	0	31163	15049	0	23812	9937.4	0	0	0	0	0	11807	0	0	0	0	0	0	0	0	0	0	0
P0AAX8	Probable L,D-transpeptidase YbiS	ybiS	33.325	350570000	1428500	84569	129400	123630	0	269690	0	46896	45805	51273	0	54905	118970	215190	449950	574470	730070	736000	412810	428540	368040	157180	78251	217790	361130	330940	141470	0	0	0	0	0	0	0	0	0	0	5117200	59684000	104100000	106380000	35673000	26417000	5654100
P0AAY6	Uncharacterized protein YbjN	ybjN	17.666	7482400	1507100	79062	0	0	0	0	0	0	40633	112080	0	0	13583	42536	55009	396000	0	0	5236300	0	0	0	0	0	0	0	0	0	0	0	0	0	0	0	0	0	0	0	0	0	0	0	0	0
P0AAZ4	Replication-associated recombination protein A	rarA	49.626	150600000	0	4983.5	10492	0	732830	460380	0	0	0	3506.7	0	11918	9273.2	0	1796700	0	0	0	0	0	0	0	4430.8	0	0	0	0	0	0	19898	0	343570	105940	74865	45464	71300	160490	4290000	46637000	58386000	29269000	5457400	2187600	513460
P0AAZ7	UPF0434 protein YcaR	ycaR	6.8549	37495000	0	252340	354850	585880	383770	469160	160410	123840	144220	0	0	0	391320	0	524600	929760	443560	988470	474370	480660	464360	510220	856590	709000	372920	273000	0	196270	248430	367860	395910	393650	521330	774510	1392200	2207500	1997600	2413200	3349100	2118500	2910900	1911700	3223200	3179600
P0AB03	Uncharacterized protein YcbJ	ycbJ	34.487	5736100	151250	80911	32919	193970	13420	0	32623	97880	94735	91353	0	0	69215	151980	0	0	0	0	0	0	0	0	0	773440	1373500	1471700	164400	204220	0	0	0	0	0	0	0	0	0	0	0	0	343010	166530	0	229090
P0AB10	Uncharacterized lipoprotein YmbA	ymbA	20.634	5164900	0	370490	723150	781350	553970	470380	280710	303430	136630	188690	0	332000	251070	154120	149710	114540	162540	107960	0	0	0	43585	40560	0	0	0	0	0	0	0	0	0	0	0	0	0	0	0	0	0	0	0	0	0
P0AB12	Inner membrane protein YccF	yccF	16.275	20391000	2012800	2660600	2886800	3672700	1878600	1961900	1263400	1125800	141390	216780	253480	721610	313790	415730	433630	199280	0	232250	0	0	0	0	0	0	0	0	0	0	0	0	0	0	0	0	0	0	0	0	0	0	0	0	0	0
P0AB14	Uncharacterized protein YccJ	yccJ	8.5244	1428800	1174000	0	0	0	0	0	0	0	0	0	0	0	0	0	0	0	0	0	0	0	0	0	0	77612	114400	62793	0	0	0	0	0	0	0	0	0	0	0	0	0	0	0	0	0	0
P0AB24	Iron uptake system component EfeO	efeO	41.137	1764500	1694000	17957	11106	8510.1	0	0	0	0	0	0	0	0	0	0	0	0	0	0	0	0	0	0	0	0	0	0	0	0	0	0	0	0	0	0	11018	0	0	0	21903	0	0	0	0	0
P0AB26	Uncharacterized lipoprotein YceB	yceB	20.5	29627000	278320	3056700	5591300	7171600	3879100	3142100	2161200	1707200	852220	953400	741310	92921	0	0	0	0	0	0	0	0	0	0	0	0	0	0	0	0	0	0	0	0	0	0	0	0	0	0	0	0	0	0	0	0
P0AB28	Uncharacterized protein YceD	yceD	19.315	248890000	24674000	248100	78355	101990	38569	38979	70648	60219	51878	147070	380100	353340	933930	1644300	2933300	2471300	2639800	2860500	3125400	3035900	14085000	14281000	13576000	7394700	5484100	3894500	2552400	3554400	3135100	4618400	5082400	3685800	6859000	7061500	8015200	6502600	5734400	9837000	11659000	12567000	12848000	7335600	14740000	18499000
P0AB38	Penicillin-binding protein activator LpoB	lpoB	22.515	81264000	4122100	9810200	10970000	11426000	7188600	7484900	5190200	4529600	2252500	2414600	2107300	1986200	1906400	2364200	1742600	1312000	262250	579990	279740	239250	468640	510560	388910	285940	305770	251630	179520	198520	142730	72085	117710	46257	127610	0	0	0	0	0	0	0	0	0	0	0
P0AB52	Protein YchN	ychN	12.693	116350000	109480000	2064500	45823	110240	0	0	266200	0	300310	0	0	0	0	0	0	0	0	1402800	2247700	0	0	0	0	0	0	0	72829	0	0	0	0	54388	304860	0	0	0	0	0	0	0	0	0	0	0
P0AB55	Protein YciI	yciI	10.602	14737000	14098000	638430	0	0	0	0	0	0	0	0	0	0	0	0	0	0	0	0	0	0	0	0	0	0	0	0	0	0	0	0	0	0	0	0	0	0	0	0	0	0	0	0	0	0
P0AB58	Lipopolysaccharide assembly protein B	lapB	44.531	3373800	0	617380	777740	741440	532750	73527	91559	159770	32598	110550	79822	40467	52826	0	0	0	0	0	0	0	0	0	0	0	0	0	0	0	0	0	0	0	0	0	0	0	63329	0	0	0	0	0	0	0
P0AB67	NAD(P) transhydrogenase subunit beta	pntB	48.722	123440000	10335000	19321000	16417000	21226000	12457000	12268000	7149100	5369400	2629300	2847900	2275100	1801000	1601800	2254600	1225600	1012300	728140	597240	335620	77931	305090	213900	219590	167940	45020	105990	23465	38423	0	36497	24465	0	0	0	0	18681	0	0	0	0	142160	0	173100	0
P0AB71	Fructose-bisphosphate aldolase class 2	fbaA	39.147	767310000	690470000	7345500	737400	807490	609440	44725	238520	153430	242480	365040	282030	394040	119140	372440	215830	120210	41008	50895	50656	55380	752170	66263	87550	151820	9618.5	99051	23105	0	0	19697	321210	100210	9032200	2531300	1756600	896960	425550	498260	572480	477410	663330	1328800	2317300	42459000
P0AB77	2-amino-3-ketobutyrate coenzyme A ligase	kbl	43.117	302410000	209200000	1714600	388910	455370	530750	396550	365170	308010	101350	91290	116970	101990	116650	152120	92949	66537	154070	115480	74144	55206	107210	93029	67494	73509	37209	1368000	211580	514650	313570	464590	400610	94143	6142500	2060400	1311400	7371300	12971000	20555000	4466800	994340	131020	400830	537260	27129000
P0AB80	Branched-chain-amino-acid aminotransferase	ilvE	34.093	910420000	484750	27788	2339500	0	0	0	0	0	0	27207	38534	0	0	49204	0	494660	1532000	1318000	524260	250790	408740	105400	34019	52075	556940	561060	195650	169580	104260	134790	104770	241100	237990	38911	0	501800	113220	1683200	107920000	267180000	281080000	129160000	82567000	30175000
P0AB83	Endonuclease III	nth	23.562	41114000	38379	0	37688	38111	129560	299460	653110	739910	355720	552670	1274000	2024400	2143600	2329700	2537600	4603100	5871700	6617700	3079700	2529900	2367200	1346900	464390	112460	32893	70143	34619	91900	94928	49805	72457	0	0	54160	0	28487	0	172780	219670	45764	0	0	0	0
P0AB85	FAD:protein FMN transferase	apbE	38.548	67429000	110280	522290	618120	766800	475830	507660	418000	339350	121230	161410	252530	96341	89655	40173	27419	0	0	0	0	0	0	0	0	0	0	0	0	0	0	0	0	0	0	0	0	412520	3633400	9537300	33861000	10619000	3918000	542510	0	358660
P0AB87	L-fuculose phosphate aldolase	fucA	23.775	1249200	1249200	0	0	0	0	0	0	0	0	0	0	0	0	0	0	0	0	0	0	0	0	0	0	0	0	0	0	0	0	0	0	0	0	0	0	0	0	0	0	0	0	0	0	0
P0AB89	Adenylosuccinate lyase	purB	51.542	3196100000	1193700	85738	204600	300430	171050	203320	214950	107800	128990	62655	87461	75034	137390	244690	188940	27181	73160	0	82068	0	0	0	41315	12356	68999	114210	0	35152	68814	125880	173880	266550	420560	205270	580740	448770	1212500	30662000	543940000	990320000	913080000	410810000	231060000	68876000
P0AB91	Phospho-2-dehydro-3-deoxyheptonate aldolase, Phe-sensitive	aroG	38.009	655810000	109130000	701160	313350	293450	195380	361140	61557	219930	24487	1022900	115900	247220	52016	255100	45368	52216	37931	0	57730	0	0	51987	0	0	0	0	0	0	99130	0	12201	148280	329930	45172	161100	121010	0	0	537220	10890000	111770000	123500000	171500000	123450000
P0AB98	ATP synthase subunit a	atpB	30.303	73715000	6178700	6310000	7487100	9168200	8072700	7540700	3412100	3643600	2683600	3322500	2437500	2282400	2461000	2458400	1379700	1691900	979980	680970	0	342350	379040	0	344220	184340	0	0	0	0	0	0	0	0	0	0	0	0	0	0	0	0	0	0	273590	0
P0ABA0	ATP synthase subunit b	atpF	17.264	1000800000	58786000	153520000	145360000	140290000	92247000	99292000	61790000	55030000	25160000	22125000	23265000	21928000	19803000	18774000	14803000	11856000	7346900	7042000	2783800	1400500	3414800	1744800	1444000	631490	782090	577200	407900	704120	443480	403000	373870	167450	390430	306130	256310	104640	92232	49300	667470	1221900	2464700	1549900	0	0
P0ABA4	ATP synthase subunit delta	atpH	19.332	846030000	28155000	71567000	74697000	81109000	54734000	50117000	35095000	27382000	16842000	15250000	15064000	12938000	11168000	12829000	9095700	7315100	4064900	6026900	4997100	2575000	2777900	1722500	1414100	803890	388630	342890	687450	285580	404690	621530	689870	1468100	14016000	57094000	71723000	45354000	26174000	33056000	24262000	13044000	4133600	867750	1144900	2533300
P0ABA6	ATP synthase gamma chain	atpG	31.577	899180000	44404000	60058000	73620000	72479000	47559000	45381000	25751000	21197000	8303300	8908000	13340000	13158000	12892000	12025000	7567200	8343100	6100400	5565200	2994300	1828500	1544400	1167500	1103000	530210	371310	170210	187290	90234	117150	282300	694780	1274800	17971000	96043000	130030000	97619000	38121000	10870000	5539200	2095800	1127200	333070	325580	92380
P0ABB0	ATP synthase subunit alpha	atpA	55.221	2821000000	179000000	196510000	210200000	225730000	149470000	152760000	96431000	74482000	44477000	42420000	43002000	37259000	35024000	34452000	27488000	24238000	18233000	17563000	13107000	10307000	8303900	4078000	6306200	15187000	2354800	1906500	1108800	1854600	1638900	2362300	2649900	3990300	60737000	284200000	399020000	241750000	93252000	34252000	11603000	5162100	3159500	1355000	1307700	1284300
P0ABB4	ATP synthase subunit beta	atpD	50.325	3756700000	172270000	279410000	296330000	307630000	198290000	193510000	137850000	97437000	70534000	67743000	59480000	49542000	43467000	42715000	38840000	26614000	24895000	23863000	19812000	11257000	13109000	7633800	7203600	4595300	4243200	3331500	2140200	3574900	2556400	4405900	5379600	7041300	86097000	403790000	514980000	336360000	115120000	40779000	13774000	6351400	4357300	2622000	2043200	3707300
P0ABB8	Magnesium-transporting ATPase, P-type 1	mgtA	99.465	5440900	264880	827020	957140	1009600	584510	466800	308040	304210	57226	85938	151510	31460	170720	157190	64649	0	0	0	0	0	0	0	0	0	0	0	0	0	0	0	0	0	0	0	0	0	0	0	0	0	0	0	0	0
P0ABC3	Modulator of FtsH protease HflC	hflC	37.649	411510000	38273000	69224000	74989000	78638000	47563000	35657000	22285000	15073000	5060500	4182300	3883000	2495900	2262700	2103000	1477900	1152500	500490	526720	344590	317350	196560	159650	230910	310670	196140	172750	34244	51997	0	100480	4014.5	65927	73259	75612	1688900	509710	704220	184780	189450	183460	0	0	64704	307940
P0ABC7	Modulator of FtsH protease HflK	hflK	45.544	153130000	11628000	22918000	27301000	29294000	17497000	14273000	7545700	5546700	1925000	1989000	1912600	1597000	1583400	1554200	843890	1024400	431040	159810	216120	82864	98256	195600	180170	48675	16724	24494	6930.3	318680	909300	994660	533920	105380	109030	79800	32374	0	16476	0	0	0	0	111530	27422	0
P0ABC9	High-affinity choline transport protein	betT	75.841	13758000	425030	2044300	2570000	2506300	1406000	1734000	1165700	681720	187380	165320	288150	247110	192180	31472	91674	21683	0	0	0	0	0	0	0	0	0	0	0	0	0	0	0	0	0	0	0	0	0	0	0	0	0	0	0	0
P0ABD3	Bacterioferritin	bfr	18.495	13684000000	6236200	143390	166690	101600	19617	165070	0	125190	38318	117830	16778	231510	63178	44529	537550	135630	0	0	240480	230150	350920	299910	275140	936800	1795300	5399900	15368000	46904000	47252000	60257000	63486000	46836000	58638000	87415000	458040000	2884700000	3933500000	3344300000	1768300000	551100000	172030000	54702000	42747000	30899000
P0ABD5	Acetyl-coenzyme A carboxylase carboxyl transferase subunit alpha	accA	35.241	2178600000	7787700	6261700	4541700	2826000	1381200	1061800	595570	834060	692410	1224000	1813200	4990600	10985000	23648000	46266000	76887000	98206000	103720000	91347000	71122000	104210000	68106000	56883000	33711000	34656000	34162000	21317000	39787000	26218000	32709000	39123000	22483000	47648000	54035000	54891000	58169000	44745000	69181000	96468000	133610000	233180000	144470000	120120000	52509000
P0ABD8	Biotin carboxyl carrier protein of acetyl-CoA carboxylase	accB	16.687	618990000	38581000	1087600	175380	105100	88304	164800	280000	468590	537250	661870	1578000	2802400	7104500	11792000	13747000	18721000	23149000	29089000	26162000	13591000	18763000	12933000	11183000	10035000	10282000	15219000	10673000	21289000	10965000	12371000	18047000	10347000	20213000	18296000	22769000	26961000	11841000	25447000	17403000	22511000	17108000	14989000	32200000	37256000
P0ABF1	Poly(A) polymerase I	pcnB	53.87	253430000	123030	464340	216490	299650	236790	213950	379340	572290	2363700	6566600	10591000	18298000	25084000	31189000	27805000	32381000	30678000	24226000	13545000	9166500	8594700	4942100	2671700	1191700	501850	344700	189160	151710	117600	108350	74860	4597.2	19346	38885	0	16560	0	0	66262	0	0	0	0	0
P0ABF4	Ethanolamine utilization protein EutM	eutM	9.8654	3431000	3416500	0	0	0	0	0	0	0	0	0	0	0	0	0	0	0	0	0	0	0	0	0	0	0	0	0	0	0	0	0	14440	0	0	0	0	0	0	0	0	0	0	0	0	0
P0ABF6	Cytidine deaminase	cdd	31.54	75801000	69044000	441520	0	0	30157	26984	13699	17398	0	0	0	0	495530	603510	0	2603700	1192100	731870	170680	15463	0	0	0	0	0	0	0	0	0	0	0	0	47690	0	86138	49874	28482	0	0	0	0	0	202010	0
P0ABG7	Rod shape-determining protein RodA	mrdB	40.476	1138700	0	138580	163020	216140	130110	163250	64303	79585	52411	74521	0	56735	0	0	0	0	0	0	0	0	0	0	0	0	0	0	0	0	0	0	0	0	0	0	0	0	0	0	0	0	0	0	0	0
P0ABH0	Cell division protein FtsA	ftsA	45.329	213880000	3309300	10298000	14786000	23270000	16438000	17027000	14788000	11684000	7719400	8022700	6980300	7264100	5588900	9069900	7206500	6787600	4512800	4449600	3732000	2189000	2551200	2173100	4314900	2949700	3020800	1913600	1067100	1931000	1273700	1728800	1273300	699280	868200	905890	688930	601750	207330	0	60387	447750	0	79513	0	0
P0ABH7	Citrate synthase	gltA	48.014	19719000000	7478000	1706900	1912600	2279500	2382200	2570700	1180400	1006000	812420	1380200	1230300	985550	733020	755530	703150	517410	340710	260670	461710	521120	474320	326660	530980	1353400	1644000	2459200	1336900	1417500	1074500	1127700	1597900	1621600	3825500	9793500	92761000	1616800000	5442700000	6201400000	3971200000	1564200000	471700000	123390000	102270000	75269000
P0ABH9	ATP-dependent Clp protease ATP-binding subunit ClpA	clpA	84.206	383770000	2407200	3704600	7979800	11583000	8378800	9039900	8627300	7339100	5236200	6112200	8032200	8334000	10825000	15362000	21680000	29948000	29010000	35167000	29205000	28655000	25783000	12494000	7456400	3182600	3386500	2881700	1615300	2164200	1506200	2092400	1862000	1054500	1681000	1727400	1411500	2532300	1731800	2988500	3167200	3246000	3943600	2540500	3065900	3629900
P0ABI4	Magnesium transport protein CorA	corA	36.589	31031000	1917000	4031800	4436500	5387400	3488600	3004600	2048900	1263100	1127900	1056200	776560	764390	581240	465010	244240	232560	0	41156	0	0	0	31277	0	0	0	41049	11441	0	0	0	0	0	0	0	0	0	0	0	0	0	0	0	0	80352
P0ABI8	Cytochrome bo(3) ubiquinol oxidase subunit 1	cyoB	74.367	126350000	8218800	10766000	15751000	16354000	9981000	9288100	6018300	5096000	3049400	5507700	4898500	6014300	4859600	4078800	3766900	2981500	2336400	1836400	1438500	979150	971640	725750	702010	348310	173320	0	72943	0	0	0	0	23912	0	0	0	0	109680	0	0	0	0	0	0	0
P0ABJ1	Cytochrome bo(3) ubiquinol oxidase subunit 2	cyoA	34.911	473330000	42475000	54781000	66541000	75183000	37977000	44178000	30738000	21703000	12761000	14261000	11705000	6010300	9071300	9141200	5274000	6059200	3417500	4051900	3501700	2322800	3002000	2016700	1784100	884710	853600	606840	327230	282780	310820	306480	236580	138510	445000	147920	109530	146030	202110	0	0	101250	170880	0	0	105240
P0ABJ9	Cytochrome bd-I ubiquinol oxidase subunit 1	cydA	58.204	491480000	35182000	59881000	75118000	82693000	49683000	47548000	30859000	23205000	11704000	9340200	10699000	9826700	7241300	6711100	7976000	5285700	3838300	2247600	1751000	886610	1341800	738470	345320	371820	3030800	1810600	562480	234830	81235	233700	37236	94025	158390	271330	93817	215530	46237	0	80554	0	0	55668	0	0
P0ABK2	Cytochrome bd-I ubiquinol oxidase subunit 2	cydB	42.453	117400000	4734700	10862000	20266000	23190000	11494000	15263000	5758300	3160200	1884400	2095200	2146800	3384300	3547600	4066400	3151800	997180	485130	0	268370	211440	0	0	89218	34932	0	0	0	0	0	73072	0	0	0	237630	0	0	0	0	0	0	0	0	0	0
P0ABK5	Cysteine synthase A	cysK	34.489	3884000000	2106100000	65759000	27995000	30532000	20646000	17991000	13587000	11586000	7285100	8518100	7834000	6834200	6926200	7392600	5964400	4881900	3410000	3624500	2991400	2407400	3539700	3230400	3831700	2794700	2710900	2884600	1388200	2140200	2412700	5226000	36335000	103510000	236770000	121270000	83529000	69461000	60248000	63835000	73242000	87314000	124690000	104240000	122590000	204600000
P0ABN1	Diacylglycerol kinase	dgkA	13.245	21797000	1334400	2395700	2202300	2443000	1392600	1581200	1108100	742430	170090	0	490710	505280	350260	378640	236590	226320	96737	0	0	0	0	0	0	0	0	0	0	0	0	0	0	0	2051400	2040900	1373700	676470	0	0	0	0	0	0	0	0
P0ABN5	Anaerobic C4-dicarboxylate transporter DcuA	dcuA	45.75	9669400	1298700	759120	1071900	1262600	753100	787220	463650	427570	62864	0	249940	397440	728300	419250	245430	0	0	0	0	0	0	0	0	0	159700	188320	0	0	121860	109170	0	0	163260	0	0	0	0	0	0	0	0	0	0	0
P0ABP8	Purine nucleoside phosphorylase DeoD-type	deoD	25.95	7673500000	13696000	597740	702650	495080	125290	147630	139700	141220	158380	122110	111580	27159	150620	135240	133390	60988	289640	31825	83293	0	106360	0	107310	122440	58803	85280	190790	538230	813910	1307900	1062300	1125200	14031000	2479700	1127700	1003500	1299800	1647000	43650000	54423000	1106600000	1771800000	2698100000	1954500000
P0ABQ0	Coenzyme A biosynthesis bifunctional protein CoaBC;Phosphopantothenoylcysteine decarboxylase;Phosphopantothenate--cysteine ligase	coaBC	43.438	683490000	559790	29524	29442	199010	26662	43051	34130	23136	97954	22732	81616	38326	127770	100180	230540	95231	0	89207	231170	442910	254800	160480	182710	286280	240880	581720	450060	799320	3240700	39554000	194780000	172790000	161140000	46074000	17040000	4346800	1031700	465500	378420	352960	4368000	7858600	18126000	6484100
P0ABQ2	2-hydroxy-3-oxopropionate reductase	garR	30.427	1295300000	2125300	22384	20401	796950	651050	814500	401120	434640	133610	0	295880	402120	450620	432530	0	393670	450230	289100	0	101860	0	0	79863	300260	0	0	0	0	0	0	0	0	470730	226810	177830	39303	0	148090	349030	1467500	23142000	209490000	476400000	574760000
P0ABS1	RNA polymerase-binding transcription factor DksA	dksA	17.528	1528100000	148050000	2494200	143990	140280	0	0	0	0	0	0	0	0	0	296130	334610	4868500	49969000	107080000	119800000	87803000	47229000	29943000	26793000	26959000	28004000	42990000	32888000	51862000	34179000	40197000	36207000	17845000	34664000	30452000	33841000	42515000	40228000	37580000	45595000	48498000	59128000	39526000	80317000	99638000
P0ABS5	DNA primase	dnaG	65.564	4245300	2175300	0	9581	9159.3	0	10837	0	0	1947800	0	4279.9	0	0	0	17538	0	0	0	0	47508	10275	13038	0	0	0	0	0	0	0	0	0	0	0	0	0	0	0	0	0	0	0	0	0	0
P0ABS8	DNA polymerase III subunit theta	holE	8.8462	47424000	319400	0	98771	128680	234880	337040	110210	119060	33978	63414	173380	293570	711690	1360700	1737000	2702300	3232500	1955700	659480	193180	719780	247190	1250500	1777600	4032100	4563800	1922400	2779300	1664600	2202000	1720900	656680	1043500	1104200	2135000	1541100	0	657220	445450	325090	529230	696030	945380	0
P0ABT2	DNA protection during starvation protein	dps	18.695	1128900000	9918900	6361000	10623000	15897000	19166000	43797000	61849000	83698000	76522000	109900000	127800000	110420000	93120000	89647000	65845000	33136000	25173000	18137000	8825800	4953400	5701400	3517500	2782600	1357500	2302500	2347000	2919400	6369500	4401400	1351700	2629100	1505400	2420000	2486400	2920500	3450300	2521800	3677000	4139000	5532400	7163700	6016800	10783000	25815000
P0ABU0	1,4-dihydroxy-2-naphthoyl-CoA synthase	menB	31.633	1745900000	3620800	239030	398450	590630	259080	204790	201370	199230	58071	14992	390990	30935	0	0	46194	0	0	0	0	0	0	174690	0	0	0	0	0	0	0	0	59098	0	1109100	315620	218320	14361	294190	546020	991230	2428000	6420400	137270000	651390000	938420000
P0ABU2	Ribosome-binding ATPase YchF	ychF	39.667	162850000	134200000	1883900	509170	554070	252100	205330	165340	268700	24505	47512	0	0	52985	15033	15348	0	0	0	92597	0	0	0	0	7997.2	226830	140950	143990	282500	122820	0	20030	0	114980	49003	41598	69571	0	61742	482970	2293100	4533900	5499200	6096700	4374200
P0ABU5	Enhancing lycopene biosynthesis protein 2	elbB	22.981	150220000	143870000	3308200	737920	36841	0	0	0	0	0	0	0	0	0	0	0	0	0	0	0	0	0	0	0	0	169920	31728	0	28733	23067	34651	34085	28912	1089700	335160	97823	82705	0	0	0	0	0	0	99088	209250
P0ABU7	Biopolymer transport protein ExbB	exbB	26.287	113580000	6664600	12937000	14997000	16382000	9689300	9328200	6166600	4691600	2928000	2685800	2404900	1824100	1072800	1444000	1468200	1205700	1013400	952860	3454100	5214400	553510	1248200	2071100	1237100	414740	246620	96578	0	39307	0	0	68868	0	0	0	0	0	155970	360850	0	33312	0	531140	0
P0ABU9	Protein TolQ	tolQ	25.597	81639000	3639400	7628800	8147900	10966000	7325000	6625900	4781600	3037500	1692600	1696400	1591300	2655100	1711600	2219700	702740	1588000	364010	2860500	309220	395440	156330	148960	226750	318140	4839000	5416800	147310	83309	33365	55345	38453	23503	0	0	0	0	213160	0	0	0	0	0	0	0
P0ABV2	Biopolymer transport protein ExbD	exbD	15.527	29469000	163490	3394600	4327600	5753900	3590300	3555500	1657200	1460100	329340	958870	989760	959060	559580	731760	212820	443820	0	114110	100970	0	0	50988	31361	31624	52462	0	0	0	0	0	0	0	0	0	0	0	0	0	0	0	0	0	0	0
P0ABV6	Protein TolR	tolR	15.383	15030000	1446500	1734500	2463100	2516100	1709500	1851800	513700	635500	539750	491100	149790	454650	259280	264640	0	0	0	0	0	0	0	0	0	0	0	0	0	0	0	0	0	0	0	0	0	0	0	0	0	0	0	0	0	0
P0ABX5	Flagellar basal-body rod protein FlgG	flgG	27.744	8504500	1281100	1898700	1566700	1075400	442970	447710	123180	173140	68587	0	63878	0	163530	151160	221630	0	664620	0	30797	0	0	0	80501	0	50842	0	0	0	0	0	0	0	0	0	0	0	0	0	0	0	0	0	0	0
P0ABX8	Flagellar protein FliL	fliL	17.221	2084700	0	236690	536840	593910	223920	0	148820	103120	70124	0	0	0	0	0	0	0	0	82535	88787	0	0	0	0	0	0	0	0	0	0	0	0	0	0	0	0	0	0	0	0	0	0	0	0	0
P0ABZ1	Flagellar motor switch protein FliG	fliG	36.776	4295200	545290	811750	867240	799780	247580	143440	121190	49448	41462	36293	107340	118600	84187	121690	40096	33465	29998	27383	0	0	24453	18187	0	0	0	0	0	0	0	0	0	0	0	0	0	0	26300	0	0	0	0	0	0	0
P0ABZ4	3-deoxy-D-manno-octulosonate 8-phosphate phosphatase KdsC	kdsC	19.997	9872900	9152400	33495	0	0	0	0	22558	0	0	0	0	0	0	0	0	0	0	0	0	0	0	0	0	0	0	0	0	0	0	0	0	0	130880	0	0	0	0	0	0	0	0	0	0	533590
P0ABZ6	Chaperone SurA	surA	47.283	4660700	1780500	169540	107680	92344	10364	0	0	0	0	0	0	0	0	0	0	0	0	0	0	0	0	0	0	0	0	4980.8	0	0	0	0	0	0	0	0	0	350060	0	0	0	0	168400	638320	803530	534920
P0AC00	Fructoselysine 6-phosphate deglycase	frlB	38.569	22400000	110850	0	0	0	0	0	0	0	0	0	43403	33158	50330	80306	201380	116820	276190	442850	854520	650620	1348800	420910	127440	0	0	0	0	0	480780	6698300	7312200	2256600	801080	93930	0	0	0	0	0	0	0	0	0	0
P0AC02	Outer membrane protein assembly factor BamD	bamD	27.829	67900000	3544500	7693800	9614900	8422400	5097300	5382000	3765400	3366900	1732500	1334900	1778500	1759300	883390	1243400	1112700	821890	593930	475790	669470	475360	297780	575320	512400	723610	956010	976060	493710	887710	661920	647590	607260	255770	177570	241900	117100	0	0	0	0	0	0	0	0	0
P0AC05	Flagellar biosynthetic protein FliP	fliP	26.928	1124600	0	193560	263160	233270	117760	108300	71746	42720	54005	40052	0	0	0	0	0	0	0	0	0	0	0	0	0	0	0	0	0	0	0	0	0	0	0	0	0	0	0	0	0	0	0	0	0	0
P0AC13	Dihydropteroate synthase	folP	30.615	23497000	22403000	331180	98527	109110	42242	90754	62270	89322	43458	23154	23665	0	0	10996	13351	0	0	0	0	0	0	0	0	0	0	0	0	0	0	0	0	0	47034	0	0	0	0	0	0	0	0	108880	0	0
P0AC19	D-erythro-7,8-dihydroneopterin triphosphate epimerase	folX	14.082	70030000	65370000	850120	96027	164410	109440	35945	61812	0	0	0	43996	51909	0	0	0	0	0	0	0	0	0	0	0	10405	0	629740	705410	717440	85326	34604	0	0	646780	169360	0	115390	0	0	0	0	0	0	0	132570
P0AC23	Probable formate transporter 1	focA	30.99	35154000	1617100	6771600	7309600	5934300	4868700	852250	1678100	1790900	1367000	1335600	833010	795550	0	0	0	0	0	0	0	0	0	0	0	0	0	0	0	0	0	0	0	0	0	0	0	0	0	0	0	0	0	0	0	0
P0AC28	5-formyltetrahydrofolate cyclo-ligase	ygfA	21.105	14240000	141750	0	0	0	0	0	0	0	0	0	0	0	0	0	0	0	0	0	0	0	0	0	0	0	0	0	0	0	0	0	0	0	0	0	0	0	0	0	0	0	190710	206980	4681000	9019900
P0AC30	Cell division protein FtsX	ftsX	38.543	5950200	189810	668630	837600	1111000	708010	759500	444680	321200	254720	168690	138870	158140	62397	59460	28735	38749	0	0	0	0	0	0	0	0	0	0	0	0	0	0	0	0	0	0	0	0	0	0	0	0	0	0	0	0
P0AC33	Fumarate hydratase class I, aerobic	fumA	60.298	766500000	7218900	332870	167200	214240	105230	53371	73282	37481	34729	35094	14765	9562.7	33471	35943	24560	45621	63334	89748	174480	153760	37164	0	57569	4599.4	10791	1094.4	0	32180	7825.2	21197	110390	168430	1357300	682990	1044300	1656000	1957000	4180800	8132900	9871900	16160000	35029000	216230000	460830000
P0AC38	Aspartate ammonia-lyase	aspA	52.356	3700400000	627750	241000	637990	606390	520820	340320	314230	408710	228840	137730	151320	315450	200160	208830	177020	67452	0	0	0	22944	95297	6708.9	0	0	52924	53646	21821	88564	29620	16942	365740	96755	288170	696690	326620	411280	3558000	236640000	1112600000	1265300000	723240000	211850000	104810000	34618000
P0AC41	Succinate dehydrogenase flavoprotein subunit	sdhA	64.421	1120200000	109500000	141550000	155370000	164080000	90968000	91671000	62146000	48880000	25686000	25030000	26854000	26860000	20328000	21811000	16761000	14573000	9894600	9857800	6763600	4706200	4997900	3224600	4687800	4447400	6790200	6457500	1855300	1486500	688690	913390	736080	404170	761680	681800	362180	235190	462390	522760	862360	1195600	681500	556230	2081000	1787500
P0AC44	Succinate dehydrogenase hydrophobic membrane anchor subunit	sdhD	12.867	146550000	14111000	16429000	20240000	19439000	13806000	13106000	8682600	7255300	1336600	1530100	4768800	3747400	3705100	3650400	3330200	2957000	2492600	2179700	0	0	974910	908360	0	0	590110	340770	248280	0	0	174020	0	0	0	0	0	0	550670	0	0	0	0	0	0	0
P0AC47	Fumarate reductase iron-sulfur subunit	frdB	27.123	61429000	3928700	8992200	7455700	8712100	6067600	7210000	3987800	2228300	1653900	2167500	1368400	1669200	1016500	847020	782250	511390	283860	329050	423690	178290	0	56846	165550	173480	151930	180320	34020	48051	54699	53945	40616	15222	0	38399	221860	0	0	0	0	380390	0	0	0	0
P0AC51	Zinc uptake regulation protein	zur	19.254	11392000	11086000	29558	0	0	0	0	0	0	0	0	0	0	0	0	0	0	0	0	0	0	0	0	0	0	0	0	0	0	0	0	0	0	0	0	0	0	0	0	0	0	0	0	276680	0
P0AC53	Glucose-6-phosphate 1-dehydrogenase;Extracellular death factor	zwf	55.704	2347500000	1165700	1013300	941520	1095200	688500	394200	453200	362900	177070	153690	99501	167600	425160	10825	6391.7	126030	63420	18729	0	0	128000	25669	10389	28254	211110	144500	74838	65384	331480	97731	173290	209180	716750	26610000	330590000	538680000	445190000	358090000	278750000	163100000	95507000	39471000	38739000	23215000
P0AC69	Glutaredoxin-4	grxD	12.879	77276000	32846000	1573200	1136900	1249600	595570	769080	460930	681050	314370	404290	566140	309240	350130	492840	439400	380330	266080	339330	294270	380900	277370	271240	1022100	3319700	5262400	3339000	824310	129350	129490	376640	241670	278660	684810	645440	629330	581930	405200	0	626640	829050	1592400	2745000	4787900	4426200
P0AC73	Evolved beta-galactosidase subunit beta	ebgC	17.456	9707400	0	0	0	0	0	0	0	0	0	0	0	0	0	0	0	0	0	0	0	0	0	0	0	0	0	220770	1915000	5032500	1146900	627540	121700	32001	0	0	0	0	242710	368370	0	0	0	0	0	0
P0AC75	3-deoxy-D-manno-octulosonic acid transferase	waaA	47.29	1871000	45718	323580	334490	340980	252840	194390	70465	154080	0	58387	77344	18732	0	0	0	0	0	0	0	0	0	0	0	0	0	0	0	0	0	0	0	0	0	0	0	0	0	0	0	0	0	0	0	0
P0AC84	Hydroxyacylglutathione hydrolase	gloB	28.434	1043100	1043100	0	0	0	0	0	0	0	0	0	0	0	0	0	0	0	0	0	0	0	0	0	0	0	0	0	0	0	0	0	0	0	0	0	0	0	0	0	0	0	0	0	0	0
P0AC86	Glycogen phosphorylase	glgP	93.171	582020000	45072	9275.5	28846	49695	36563	83212	0	23083	20021	19982	181940	472810	365400	170710	39615	38522	32252	0	13164	20970	6764.1	51819	29513	0	9969.8	0	0	0	0	0	22105	4150	0	24657	119500	4968500	149600000	204770000	132660000	55124000	21927000	6049400	3578500	1420400
P0ACA1	Uncharacterized GST-like protein YibF	yibF	22.545	28628000	25748000	337870	0	0	0	0	0	0	0	0	0	0	0	0	0	0	0	0	0	0	0	0	0	0	0	0	0	0	0	0	0	0	0	0	0	0	0	0	0	187640	1108000	678610	567280	0
P0ACA3	Stringent starvation protein A	sspA	24.305	268040000	250280000	3394000	332790	213210	73500	0	51414	61069	80908	0	0	0	40999	0	45155	41729	34984	0	0	52432	116830	54305	165890	737190	583790	305280	138770	355180	0	47733	124400	51477	853420	585220	379930	317460	564340	361850	503030	957370	439000	275460	1913700	3506800
P0ACA7	Glutathione S-transferase GstB	gstB	23.713	133970000	132750000	970210	34041	14653	0	0	0	0	0	0	0	0	0	0	0	0	0	0	0	0	0	0	0	0	0	0	0	0	0	0	0	39803	105870	0	0	0	0	0	0	0	0	0	0	56743
P0ACB0	Replicative DNA helicase	dnaB	52.389	150470000	64284	83454	277260	352320	155150	213600	274730	227060	150150	181060	264800	127630	145590	117960	100360	18479	42784	9412.4	37868	0	9144.9	0	5892.4	93879	86300	94297	66280	85710	170140	680050	2131400	2266000	4814700	5464700	7030200	6784600	5201600	5997400	12172000	11945000	18636000	14256000	24574000	25064000
P0ACB2	Delta-aminolevulinic acid dehydratase	hemB	35.624	2603400000	345690	24254	29687	89729	0	52893	18935	12061	249120	434820	41365	633500	0	8819	0	245820	106410	91655	0	1472100	0	0	98473	419730	692740	1318400	1337500	2888000	2449700	2858400	2481000	1816100	4754800	11347000	56703000	164600000	423890000	796130000	657990000	299380000	123020000	25704000	13237000	6395200
P0ACB4	Protoporphyrinogen IX dehydrogenase [menaquinone]	hemG	21.226	32107000	1601400	4062500	4654300	5200600	2438900	3232000	1398200	1583600	281440	213940	472980	575930	484200	644370	467210	410370	255150	295150	79527	204540	113530	160900	61061	40970	39462	77624	0	0	0	0	0	0	0	0	0	0	649530	1860400	0	546850	0	0	0	0
P0ACB7	Protein HemY	hemY	45.244	457040000	7468400	12980000	13456000	12719000	6922800	6803600	4245400	3798400	2565900	3182700	6551100	1709900	51706000	894050	646780	123970000	128900000	417360	31554000	13162000	8021900	152220	1421600	490680	323620	276890	159080	0	127810	261510	228780	170140	0	300350	529500	735510	1076800	1633500	2920400	279360	2053700	2216600	0	0
P0ACC3	Iron-sulfur cluster insertion protein ErpA	erpA	12.1	110900000	89509000	2005500	151200	73928	74099	189910	60190	96072	48675	0	53413	0	55843	0	0	0	0	0	0	0	312680	198840	119490	0	50202	118790	26322	0	0	0	57506	151950	740510	270380	181500	463100	254760	1137100	2071800	1249100	1074300	2128200	1818800	6159800
P0ACC7	Bifunctional protein GlmU;UDP-N-acetylglucosamine pyrophosphorylase;Glucosamine-1-phosphate N-acetyltransferase	glmU	49.19	1105200000	594140	9143.2	14810	106040	0	0	62809	5981.3	0	0	0	0	55372	458770	715540	977810	3096500	3938900	5188800	5452300	14112000	11170000	7730300	3826000	3437800	4017600	2539200	4050500	3022400	4828100	5709900	4965800	9303500	8368500	10805000	14277000	19853000	28685000	43718000	57955000	120970000	212520000	317890000	170760000
P0ACD4	Iron-sulfur cluster assembly scaffold protein IscU	iscU	13.848	725850000	72443000	902300	72634	140570	38853	56360	0	35032	22076	0	80878	213670	0	53195	3029400	6158300	0	5353900	2194900	3470500	5769800	1185600	198680	164400	0	0	0	0	0	0	0	73966	901910	650120	1287100	5436900	11822000	14718000	13049000	13624000	34703000	98429000	212460000	217110000
P0ACD8	Hydrogenase-1 large chain	hyaB	66.253	10486000	0	0	0	40489	482930	1276300	414160	212570	106170	77981	42737	85433	85237	88396	64705	122090	282950	279600	530570	659880	463020	237500	158640	20375	18656	15708	0	0	0	0	0	6145.6	0	0	0	0	0	0	0	0	2435100	2130900	139520	8397.1
P0ACE0	Hydrogenase-2 large chain	hybC	62.49	1598300	785980	41945	55235	280510	42008	41279	142810	35995	0	0	8473.5	13197	0	0	0	0	0	0	0	0	0	0	0	0	0	0	13794	89793	0	0	28669	0	0	0	11004	0	0	7573.6	0	0	0	0	0	0
P0ACF0	DNA-binding protein HU-alpha	hupA	9.5349	30357000000	1175100000	35268000	5183200	3852500	3829600	4812200	7254400	9805600	22045000	74111000	167980000	439460000	649260000	1145400000	1466500000	1804800000	2445000000	2654200000	2917700000	2335500000	3133900000	2590800000	2188700000	934310000	357000000	288320000	238120000	416550000	258450000	234580000	210270000	139110000	188250000	165590000	174290000	141010000	134220000	180090000	245600000	180080000	180780000	122790000	152950000	133930000
P0ACF4	DNA-binding protein HU-beta	hupB	9.2255	27290000000	1836800000	54047000	10893000	5820200	5179900	4921400	9570300	12446000	22353000	57268000	142150000	448920000	707390000	1083900000	1339600000	1055900000	2426300000	1901800000	1343700000	1737600000	2824700000	2587300000	1237500000	718720000	579820000	462200000	268750000	496770000	311970000	392510000	355940000	201950000	288300000	245300000	187160000	181630000	214440000	180800000	311400000	168920000	239300000	203280000	216740000	208320000
P0ACF8	DNA-binding protein H-NS	hns	15.539	1294300000	170310000	5172900	409040	210650	101610	77322	107840	49470	46134	176420	60845	0	55522	181410	121860	424780	10215000	21969000	36454000	70748000	100560000	76641000	52853000	28475000	19022000	16277000	10634000	15848000	11962000	11865000	15607000	13893000	26680000	19136000	15430000	16107000	13191000	19408000	36198000	17592000	24810000	22406000	95710000	297150000
P0ACG1	DNA-binding protein StpA	stpA	15.347	1115900000	832900	348800	222650	278880	260250	125510	161580	109220	51338	36434	381210	817470	1083500	2002000	3037400	4231500	13284000	21715000	33010000	68234000	106700000	79602000	68980000	46284000	28843000	31303000	18920000	27138000	17646000	24130000	30730000	21164000	29292000	24181000	21323000	21552000	19794000	21477000	26665000	23984000	32725000	45440000	95301000	102490000
P0ACG8	Heat shock protein 15	hslR	15.496	47055000	91963	250100	555730	701980	636660	468790	715380	1003200	3056100	5513800	4632400	6393700	4298100	4901200	4476500	2887400	2602400	1469700	1031700	201250	0	357070	326770	168380	0	0	40371	0	111740	80046	0	82860	0	0	0	0	0	0	0	0	0	0	0	0
P0ACI0	Right origin-binding protein	rob	33.144	24097000	19289000	66989	0	0	27700	20320	0	0	0	0	0	0	0	98159	92206	106960	503440	866090	397550	891580	917620	495850	225960	0	56456	0	0	0	0	0	0	0	16684	0	0	0	24056	0	0	0	0	0	0	0
P0ACI6	Regulatory protein AsnC	asnC	16.887	1902700	79569	0	0	0	0	0	0	0	0	0	0	0	0	0	0	0	0	0	0	0	0	0	0	0	0	0	0	0	0	0	0	0	0	0	0	0	0	0	0	0	0	0	356130	1467100
P0ACJ0	Leucine-responsive regulatory protein	lrp	18.887	877530000	186680	738320	1906600	4201600	8832900	30307000	52460000	64673000	61328000	90046000	103360000	109220000	87082000	79081000	47351000	33393000	22208000	14618000	11736000	6805800	6508600	3058700	2322400	996270	1358900	1306900	601110	3144100	5139000	5344900	2828300	596190	968570	848310	1037400	953170	546600	632100	658960	350010	335090	303250	2209800	5948700
P0ACJ8	cAMP-activated global transcriptional regulator CRP	crp	23.64	1439200000	6107000	313960	709660	659750	347870	410820	443940	442990	584590	2620300	5578300	13076000	33620000	96789000	180290000	204760000	189600000	145980000	79476000	63815000	55113000	24701000	8952200	8027100	9752300	8617300	6310200	9724700	5276100	5780500	6813600	3154400	9754700	7730200	8502300	9981100	8370900	8930000	16692000	7619100	44583000	34657000	38401000	66112000
P0ACK2	Putative aga operon transcriptional repressor	agaR	29.572	2319200	835120	0	0	0	0	0	0	0	0	0	0	0	0	0	0	0	0	0	0	0	0	0	142510	30098	0	0	0	0	0	0	0	0	0	0	38608	0	0	0	0	0	63186	140640	98376	970610
P0ACK5	Deoxyribose operon repressor	deoR	28.548	2720000	0	24199	44623	30221	50839	62379	47534	137190	142970	51360	485440	582010	182910	333370	169110	0	0	0	0	0	0	0	0	66750	198270	110800	0	0	0	0	0	0	0	0	0	0	0	0	0	0	0	0	0	0
P0ACK8	L-fucose operon activator	fucR	27.362	31832000	1021600	0	0	0	0	0	0	29601	0	99465	562840	1170100	1617900	2228800	2472300	1918000	1630300	1206800	963250	582270	7802900	263470	464760	0	0	940170	19911	0	673270	0	0	0	0	16132	1511700	0	0	0	0	233280	728830	788600	1720600	1164700
P0ACL2	Exu regulon transcriptional regulator	exuR	29.835	41361000	19901000	230690	271560	282750	190140	3181300	2743500	45411	53714	36252	85932	22138	38325	0	74899	0	0	0	0	0	3020600	1284300	0	47998	16732	19848	162810	327630	140770	401290	306960	203490	242780	0	31485	173280	564430	443230	2299000	2845600	1191100	450930	0	29277
P0ACL5	Glc operon transcriptional activator	glcC	28.826	20810000	0	40975	348610	539350	321810	114160	83127	185130	83287	148880	713990	1266700	2581200	3656400	2990900	2896400	2120300	1739600	522430	208540	189290	51474	7542.8	0	0	0	0	0	0	0	0	0	0	0	0	0	0	0	0	0	0	0	0	0
P0ACL9	Pyruvate dehydrogenase complex repressor	pdhR	29.425	356690000	0	0	37041	81515	20749	43600	26740	132630	156320	415870	1724700	4053000	8084800	17788000	26005000	34522000	34168000	36630000	40207000	49677000	56485000	27633000	11195000	2746200	1050100	729150	168600	113190	142040	336880	316300	239110	481920	304280	159160	108380	0	201820	57659	0	103140	97766	0	253350
P0ACM2	HTH-type transcriptional repressor RspR	rspR	26.565	28688000	2892400	0	0	0	0	0	0	0	0	0	0	0	0	0	0	0	0	0	0	0	0	0	0	0	119210	114480	136970	150030	187180	427940	461970	357550	1002100	952450	1121100	1025700	1017300	2242800	3454900	2176900	3113700	2262000	1666000	3805200
P0ACM5	Uncharacterized HTH-type transcriptional regulator YegW	yegW	28.277	6029900	184670	99572	135040	158950	115530	0	0	48222	18541	24267	46569	44965	0	17002	0	0	0	50324	125990	118700	1140800	942490	203470	153960	222100	150320	119370	149950	71682	138160	153670	90221	204720	232040	277670	110660	55598	148620	90684	0	0	185380	0	0
P0ACM9	Uncharacterized HTH-type transcriptional regulator YihL	yihL	26.938	467610000	0	849550	237560	93375	325650	0	285100	125560	132310	3231600	959840	2569000	4574300	2899800	401380	2676100	23810000	1070500	14109000	35625000	2259200	1253000	9935200	12112000	4405000	9889000	83860000	183880000	24238000	21699000	16937000	3166100	0	0	0	0	0	0	0	0	0	0	0	0
P0ACN4	HTH-type transcriptional repressor AllR	allR	29.269	620380000	6440100	70207	162080	193520	138400	91488	389030	449940	481020	905800	2659600	8839100	12802000	19784000	27628000	46292000	50472000	52226000	58257000	80332000	119300000	50512000	25570000	7791500	7257200	3280700	1899300	2226300	1034200	1282600	1330600	842600	2927800	2613800	2626200	1729700	2751100	4380400	5035700	2186100	1086300	662200	367010	3071900
P0ACN7	HTH-type transcriptional repressor CytR	cytR	37.819	48956000	0	0	0	0	0	0	0	0	0	64984	489190	1728400	2741900	3494300	4700500	5328700	5087700	5814800	4526500	3763700	5539500	3170400	1206300	355620	87933	94216	41761	84202	10366	42064	151540	50857	44446	61297	72510	85161	0	0	42505	0	44874	0	30062	0
P0ACP1	Catabolite repressor/activator	cra	37.999	356960000	291750	153390	216650	186170	283790	253520	130360	361580	72285	171440	464810	2169600	8215400	16090000	26145000	34409000	40444000	36992000	38157000	42340000	50383000	26328000	9497500	4232700	4240000	3895200	1211600	1329700	531110	602290	602910	305170	686320	459720	704650	483730	709400	616600	1091400	419580	168180	257490	442260	213010
P0ACP5	HTH-type transcriptional regulator GntR	gntR	36.422	149980000	0	0	21000	125880	5194.9	1372900	388290	0	13517	0	0	405220	379480	1533600	2828900	5878100	9802700	14744000	22551000	30154000	29806000	14006000	6813600	1923300	976500	490680	216890	338830	179890	112970	168340	70332	152600	157340	139930	80423	53539	183230	235900	395530	1169200	14792	1110200	984040
P0ACP7	HTH-type transcriptional repressor PurR	purR	38.174	150080000	39257000	209160	15001	110220	0	0	0	0	0	8921.7	0	9759	0	477580	1199300	3541600	5257200	6165800	2998200	3296400	5608400	2625700	1057300	770200	613310	707690	324750	190250	222620	488650	822780	403790	636680	894430	1122800	930200	2257700	4829100	4415100	3228400	3573700	6737600	27842000	17234000
P0ACQ4	Hydrogen peroxide-inducible genes activator	oxyR	34.276	898790000	570200	251200	139600	342350	304390	914010	2554100	5710900	10518000	28053000	66843000	129470000	164250000	170190000	119340000	72381000	41007000	30169000	17858000	9413200	7719800	3671600	2071600	980320	1683700	1316200	661760	927060	913590	939830	1116000	501610	881820	959440	608340	501130	291050	336340	568330	487950	464790	88613	271700	535000
P0ACR2	Uncharacterized HTH-type transcriptional regulator YdhB	ydhB	35.25	1674600	123900	0	0	0	0	0	0	0	0	0	0	0	0	0	0	0	0	0	0	0	0	0	0	0	0	0	0	0	0	0	0	0	0	0	0	0	0	0	90312	338700	544300	200610	195250	181590
P0ACR4	Uncharacterized HTH-type transcriptional regulator YeiE	yeiE	32.723	1546200	1278300	0	0	0	0	0	0	0	0	0	0	0	0	0	0	0	0	0	0	0	0	0	0	0	0	0	0	0	31616	184130	52195	0	0	0	0	0	0	0	0	0	0	0	0	0
P0ACR7	Uncharacterized HTH-type transcriptional regulator YfeR	yfeR	33.903	9517400	0	0	11202	30186	8262.2	0	15555	33446	71379	236060	879630	1595800	2061400	1802600	1228200	862820	306890	0	0	83113	25797	0	0	0	35697	21596	0	0	0	26158	0	7907.1	0	0	0	0	0	0	0	96992	0	76674	0	0
P0ACR9	Transcriptional repressor MprA	mprA	20.563	113700000	109740000	924000	216420	306410	152530	134170	158670	551720	331630	41802	56925	60848	368250	0	79933	156160	66729	0	0	114820	0	35241	0	33033	54142	16352	0	0	0	63747	0	7803.2	0	31374	0	0	0	0	0	0	0	0	0	0
P0ACS2	Redox-sensitive transcriptional activator SoxR	soxR	17.15	9365300	0	0	0	0	0	0	17595	67655	34231	135960	203700	425490	867630	1190300	1103100	1221200	1010800	922230	719650	419860	465010	280920	241890	0	0	0	0	0	0	0	0	0	0	0	37995	0	0	0	0	0	0	0	0	0
P0ACS5	HTH-type transcriptional regulator ZntR	zntR	16.179	2961300	647390	0	0	0	0	0	0	0	0	0	0	0	0	0	0	0	0	0	0	0	0	0	0	0	0	0	0	0	0	0	0	0	0	0	0	0	0	0	83379	137850	571350	507410	416780	597150
P0ACS7	HTH-type transcriptional regulator RpiR	rpiR	32.362	28116000	75069	0	80417	24886	106570	47595	68566	0	0	0	62431	51699	63893	28228	195470	197400	579380	842370	471040	864870	1095700	704760	691030	555920	993640	806670	468640	744740	299140	438630	361080	423610	1159900	807270	1019400	1064400	915180	1220600	1237600	904160	1381800	1085100	1050100	4927400
P0ACS9	HTH-type transcriptional regulator AcrR	acrR	24.766	26702000	0	0	0	0	0	0	0	0	0	0	0	0	36577	52341	887820	1966900	3207300	3659500	4088100	4701500	5050700	2193700	649850	107460	66693	0	33686	0	0	0	0	0	0	0	0	0	0	0	0	0	0	0	0	0
P0ACU2	HTH-type transcriptional regulator RutR	rutR	23.687	65641000	0	0	27120	0	14933	26417	10133	44202	115840	411020	2566900	8739100	14488000	12279000	5228800	7499600	7171300	4250600	2044500	71746	79280	50581	80092	78024	68198	35429	0	0	0	0	26429	29625	103710	59934	40703	0	0	0	0	0	0	0	0	0
P0ACU7	HTH-type transcriptional regulator YjdC	yjdC	21.931	43924000	41109000	196100	0	121460	90915	89286	36689	41593	0	0	0	50658	0	94988	0	0	0	0	0	0	0	0	0	0	0	0	0	0	0	12148	0	13550	43565	177080	523750	0	0	0	341840	129380	140860	312460	149820	248890
P0ACV0	Lipid A biosynthesis lauroyltransferase	lpxL	35.406	17587000	1155300	3930700	3123500	2578000	826350	2334800	1120200	778520	558760	466980	82581	48331	58963	0	0	212370	40527	57173	48465	0	0	0	0	0	0	0	0	23076	0	22422	69321	0	0	0	0	0	0	0	0	0	0	0	0	50389
P0ACV4	Lipopolysaccharide assembly protein A	lapA	11.351	83648000	6157200	12385000	11950000	11760000	7696600	10634000	5553100	3586100	2008200	1824900	446060	1496400	2027000	2223700	1244400	994470	0	746380	268280	0	0	321090	0	0	0	0	0	324320	0	0	0	0	0	0	0	0	0	0	0	0	0	0	0	0
P0ACV6	Protein MpaA	mpaA	26.558	87584000	688010	0	0	0	0	0	0	54903	46605	102240	475110	4709600	15639000	17903000	8625700	2687900	865330	3207600	5269900	3580600	2153500	1056100	1271600	812930	624880	907800	673250	1163100	931810	1240300	1118000	597730	1240200	1311200	1298600	1448200	367990	424640	1222700	1757800	1138500	350090	110670	506190
P0ACW4	Uncharacterized protein YdcA	ydcA	5.8598	19622000	0	0	0	0	0	0	0	0	0	0	0	0	0	0	0	0	0	1929000	566190	0	0	0	0	0	0	0	0	0	0	0	0	0	0	346740	0	0	973300	967870	1082100	2271000	4377800	2535000	2833000	1740000
P0ACX5	Uncharacterized protein YdhZ	ydhZ	7.9073	59979000	188240	0	0	0	0	0	0	0	0	0	0	0	0	3357200	9911100	9214500	10933000	9635900	3050900	1044200	1315900	989840	514970	212010	938490	931220	596070	778500	290900	418130	343810	226400	406370	396250	361110	0	228750	103880	499420	496350	1257100	648440	690370	0
P0ACY1	Putative NAD(P)H nitroreductase YdjA	ydjA	20.059	191730000	165890000	3210900	136040	162260	47031	116560	65097	31095	0	63167	0	0	0	20902	0	0	0	0	0	0	0	0	0	67263	72493	70242	20322	72548	0	63062	94104	107950	1019300	353970	269570	81131	250210	231340	916480	1522400	3081600	2860800	5308100	5521100
P0ACY3	Uncharacterized protein YeaG	yeaG	74.479	295200000	13417000	1133300	1531600	2041700	765850	1035100	1009300	814020	433900	520140	749330	513510	555630	705710	518130	512630	343100	451320	555660	736350	889870	217570	278590	285330	276770	280870	297850	143900	118320	387720	453930	228470	545930	309510	378690	657080	508510	847240	1435500	909120	1741100	2399800	11173000	242090000
P0ACY9	Uncharacterized protein YebG	yebG	10.717	188820000	0	610500	2730600	4758200	4890400	8119000	8653300	9790700	3801000	3522600	8119700	8683500	7538800	10111000	8796400	7559000	7080300	7049400	3263800	3654200	5065400	2384400	3685400	2830100	8621000	3294800	886450	6952000	4948400	4126700	4249200	2645800	5514100	2984800	2192500	2096100	1398900	2390100	1073300	542730	795850	394150	619410	398230
P0AD05	Uncharacterized protein YecA	yecA	25.039	31994000	25705000	780010	1321300	586210	694040	562760	232010	40432	22864	161340	0	0	0	0	59067	0	0	0	0	0	0	0	86804	0	54254	0	54940	0	0	0	0	0	0	0	0	0	595480	685420	0	0	0	0	0	351230
P0AD10	Uncharacterized protein YecJ	yecJ	9.1225	2425600	1299100	0	48385	0	0	0	0	0	0	0	0	0	0	50640	0	0	0	0	0	0	0	0	0	0	0	0	0	0	0	0	0	0	96387	55860	0	0	0	0	0	0	0	0	205380	669870
P0AD19	Inner membrane protein YohK	yohK	24.469	1333800	0	430490	0	257290	226670	263380	0	155930	0	0	0	0	0	0	0	0	0	0	0	0	0	0	0	0	0	0	0	0	0	0	0	0	0	0	0	0	0	0	0	0	0	0	0	0
P0AD24	UPF0352 protein YejL	yejL	8.2884	148340000	14795000	716490	279260	291330	239140	236430	194400	54498	0	0	0	0	0	0	0	0	0	0	0	0	0	0	0	72280	695740	890430	301240	2283800	427760	3271800	4482200	535210	4133600	4299300	4993200	10474000	2072500	22467000	20134000	13540000	14297000	9255900	7328000	5583900
P0AD27	Inner membrane protein YejM	yejM	67.295	9362800	469980	1577500	1515900	1656300	1213200	1014700	522260	457310	173230	278370	122440	31055	54115	34306	42029	19498	0	0	0	0	0	0	19018	29596	88016	0	43888	0	0	0	0	0	0	0	0	0	0	0	0	0	0	0	0	0
P0AD33	UPF0381 protein YfcZ	yfcZ	10.318	743150000	7812300	27976	0	0	0	0	0	0	0	0	60088	0	0	0	0	0	0	0	189110	220250	0	0	142310	0	0	0	0	0	0	0	0	0	233970	205990	722820	1434400	13339000	72176000	247440000	208780000	100890000	38727000	29562000	21182000
P0AD40	Uncharacterized protein YpeB	ypeB	8.4149	6928500	0	0	0	0	0	0	0	0	0	0	0	0	0	0	0	0	0	0	0	0	0	0	0	0	0	0	0	0	0	0	671100	1521700	3277000	724350	317060	0	417300	0	0	0	0	0	0	0
P0AD42	Phosphatidylglycerophosphatase C	pgpC	24.439	9315700	608650	1408500	1398100	1364100	850940	818930	297890	364580	215560	201630	197460	192800	235980	197160	78637	0	0	0	0	0	0	0	0	139880	404550	247900	68825	23616	0	0	0	0	0	0	0	0	0	0	0	0	0	0	0	0
P0AD57	Octaprenyl-diphosphate synthase	ispB	35.217	67806000	2473000	33984	57458	98682	70368	0	39762	24528	0	0	60609	255290	42533	167610	0	0	898750	239490	723860	634020	0	0	590770	208640	0	28408	0	135010	0	117010	14966	0	157790	150140	0	0	292990	380850	0	0	86749	1077900	9909400	48835000
P0AD59	Inhibitor of vertebrate lysozyme	ivy	16.872	973970000	322580	2970600	2142100	3008600	1875400	1658400	1421400	2408600	2769000	5462800	12772000	26936000	51522000	78402000	110560000	128640000	114000000	104610000	76085000	52963000	87034000	54518000	25981000	10045000	4095300	2651500	1391600	1603400	878830	1280900	1275400	620110	1127100	540230	233960	179250	0	0	0	0	0	0	0	0
P0AD61	Pyruvate kinase I	pykF	50.729	9562900000	3419400	378460	294210	145000	163110	183920	138200	194100	68695	41709	56994	138710	37769	4480200	145040	92342	181530	175690	90155	23296	80535	110840	160380	108560	66421	198790	41100	96449	12115	2248800	1251900	1116100	2465100	496210	4047300	10436000	104850000	1702200000	3148300000	2732200000	1264300000	348580000	168590000	60503000
P0AD65	Penicillin-binding protein 2	mrdA	70.856	498250	0	120720	78871	187770	36141	24268	0	23544	14197	0	12734	0	0	0	0	0	0	0	0	0	0	0	0	0	0	0	0	0	0	0	0	0	0	0	0	0	0	0	0	0	0	0	0	0
P0AD68	Peptidoglycan synthase FtsI	ftsI	63.877	6725100	97453	529380	870750	952090	597100	501500	351770	266800	106430	84939	63351	37865	47073	18034	140480	134160	194160	166590	227330	148520	565250	334610	186890	0	0	0	0	0	0	0	0	0	0	0	0	0	0	0	102570	0	0	0	0	0
P0AD70	D-alanyl-D-alanine-carboxypeptidase/endopeptidase AmpH	ampH	41.849	21202000	50947	0	15430	32613	18926	20245	14764	19350	126860	162530	238220	479500	967630	1708200	1798000	3411600	3336800	3217900	1196800	711240	1687400	880440	762380	123130	17856	7822.6	0	0	0	18372	0	0	0	0	18531	0	158460	0	0	0	0	0	0	0
P0ADA3	Murein hydrolase activator NlpD	nlpD	40.149	7401900	113130	747700	865810	988320	577870	574710	376480	323430	77656	122010	286630	414020	435550	368590	137110	180640	86940	0	0	0	0	0	0	0	0	0	0	0	0	0	0	0	0	0	0	0	0	0	0	0	448230	121160	155850	0
P0ADA5	Uncharacterized lipoprotein YajG	yajG	20.95	145630000	4799300	14851000	13695000	16116000	8361600	8927900	5833500	4763100	3071200	3965300	3505900	3666800	3837800	4622600	3034500	3973600	4043400	1686800	2109900	1021100	1133000	708400	639800	378090	360000	518690	220990	274350	84391	322350	118530	101560	193440	102870	69506	1234600	5366500	9961200	5571600	2383700	0	0	0	0
P0ADA7	Osmotically-inducible lipoprotein B	osmB	6.948	28681000	0	2901100	2947600	3871400	2281600	2053000	1622400	1251200	0	1611500	2382300	1900000	0	0	0	2168500	0	0	1825100	0	0	1044500	821050	0	0	0	0	0	0	0	0	0	0	0	0	0	0	0	0	0	0	0	0	0
P0ADB1	Osmotically-inducible lipoprotein E	osmE	12.021	2477600000	329430000	333210000	309200000	303540000	167380000	185320000	114480000	101830000	46354000	42649000	51675000	58835000	53894000	55485000	44175000	41238000	25093000	32235000	16715000	9609500	14586000	12811000	11153000	9081400	11141000	12342000	6681700	10323000	6876900	7642900	7288800	2862400	6580300	6122200	5121000	4530800	3231900	3177000	2881000	2883800	2910300	1980700	914860	2140800
P0ADB7	Entericidin B	ecnB	4.8095	112350000	2000300	9651300	6563800	8836300	4123100	2793300	2231300	3411500	1658100	2090800	3433500	5723400	7105100	8912400	11908000	10519000	3500900	3394500	2557000	2363900	3111600	1870400	695230	465810	400030	385050	187660	2459400	0	0	0	0	0	0	0	0	0	0	0	0	0	0	0	0
P0ADC1	LPS-assembly lipoprotein LptE	lptE	21.356	11290000	464120	1819800	2076900	1856300	909740	894510	741510	600260	74198	105050	368280	216930	242640	0	0	0	0	0	0	0	0	0	81980	106330	140680	113630	96102	121550	56693	66964	81645	26769	0	28026	0	0	0	0	0	0	0	0	0	0
P0ADC3	Lipoprotein-releasing system transmembrane protein LolC	lolC	43.263	11142000	452940	962020	1135500	1186200	764100	643950	302210	377090	219100	237800	151810	57177	47052	0	40946	0	0	19250	19289	43640	0	0	640400	1033900	2544100	158690	104980	0	0	0	0	0	0	0	0	0	0	0	0	0	0	0	0	0
P0ADC6	Lipopolysaccharide export system permease protein LptG	lptG	39.618	18780000	402230	2169700	2947500	3715600	1960500	1815100	1150300	1002100	679730	617210	638210	387720	468160	306800	79240	132470	68510	110230	46047	0	26997	13522	0	29462	13034	0	0	0	0	0	0	0	0	0	0	0	0	0	0	0	0	0	0	0
P0ADE6	Uncharacterized protein YgaU	ygaU	16.063	37008000	16060000	7450300	4979200	2841800	1135300	578300	375250	363540	180440	144040	212270	209970	96183	186530	0	73624	75814	0	60437	0	47035	0	0	46567	194480	117670	14902	0	35730	26870	0	18504	96954	147380	232180	324620	338950	0	81213	93672	0	167850	0	0
P0ADE8	tRNA-modifying protein YgfZ	ygfZ	36.094	117980000	101760000	975810	549960	657880	642030	370030	424160	421990	214360	227770	319580	317380	281630	404100	127550	109750	288550	341280	156240	155180	124570	103420	83380	117210	183440	133390	129770	269200	104620	41288	106520	73082	547740	151460	214190	295700	803110	1283900	597590	294640	200540	751370	769240	1854900
P0ADF6	Phosphogluconate dehydratase	edd	64.638	8165500	0	0	0	0	0	116210	0	0	0	0	0	0	0	0	0	0	0	0	17712	0	0	0	0	0	0	0	0	0	0	0	0	0	0	0	0	0	0	0	0	0	0	164390	2617600	5249600
P0ADF8	Acetolactate synthase isozyme 1 small subunit	ilvN	11.106	59544000	1892700	89017	132800	34195	48989	62153	0	0	0	47782	59406	0	0	0	0	0	0	0	0	0	0	0	0	0	70792	0	0	0	0	0	0	0	0	0	0	0	0	0	169750	6612600	17016000	12882000	8511400	11915000
P0ADG4	Inositol-1-monophosphatase	suhB	29.172	1099100000	1912600	91770	150350	91569	368800	709050	181790	290970	397920	2894400	37997000	174970000	271940000	238390000	140250000	75969000	45081000	34918000	17206000	7019700	6903800	4621900	4084400	2053300	1756400	1519800	1004100	1294000	591940	912120	891270	543900	738900	815020	902940	1189500	1086900	1101700	1756000	1774200	1037700	1093300	6800900	3777700
P0ADG7	Inosine-5-monophosphate dehydrogenase	guaB	52.022	9080700000	4626200	1474200	1143000	878400	479320	1015100	746780	750450	823390	1682000	976810	3459100	3986600	5522800	13108000	36759000	88263000	128180000	113310000	100160000	174360000	139100000	117830000	65099000	81443000	80386000	59368000	227400000	1103800000	1850800000	1153800000	292820000	318550000	249680000	256150000	287910000	392580000	596260000	500740000	280320000	166860000	72292000	62021000	43794000
P0ADH5	Type 1 fimbriae regulatory protein FimB	fimB	22.993	5020500	0	0	0	0	0	0	0	0	21425	47724	132150	263570	391100	579070	541330	863900	831150	702220	311160	84391	183070	68180	0	0	0	0	0	0	0	0	0	0	0	0	0	0	0	0	0	0	0	0	0	0
P0ADI4	Enterobactin synthase component B;Isochorismatase;Aryl carrier protein	entB	32.554	9416400	1480000	162470	236120	292730	263510	88614	232330	193320	167890	234150	155880	192020	186140	130920	98135	74400	0	131300	119100	0	89197	53970	102620	98571	124510	0	0	0	0	0	0	35371	0	0	0	0	0	0	228560	372200	704350	691720	1016500	1459800
P0ADI7	Isochorismatase family protein YecD	yecD	20.452	66248000	61415000	947210	0	0	0	13143	0	0	0	0	33178	0	1008100	0	0	0	0	0	0	0	0	0	0	0	0	0	49282	0	0	0	0	0	293190	109750	0	588740	0	367760	447640	0	358780	0	281990	334650
P0ADK0	Uncharacterized protein YiaF	yiaF	25.663	262100000	8120300	14297000	16932000	22220000	12289000	11115000	6644900	7370100	4036700	4157900	5374400	5084100	4812600	3863900	3748400	2739300	1166600	1074200	987750	636000	1109600	581510	524090	406640	550490	944090	568020	444290	0	304130	214700	191170	246140	231250	0	0	0	0	0	203650	31259000	23417000	40089000	24146000
P0ADK6	Protein YibA	yibA	31.873	17434000	0	0	0	86315	133550	95183	129820	202330	84969	309420	461950	918640	1288300	1760800	1943400	1648000	1306400	1356900	984900	1284500	1408400	611620	241380	161130	506740	333810	119870	46255	9283	0	0	0	0	0	0	0	0	0	0	0	0	0	0	0
P0ADK8	Uncharacterized protein YibL	yibL	13.696	287060000	3820900	388570	580630	553120	514470	829520	573010	606960	61981	0	841090	485640	1532500	1527100	2583900	1873000	5661100	9983300	11455000	12900000	35512000	31518000	18270000	6362800	7544400	6014400	3973500	6239800	4111900	4520000	5167300	3954800	7242800	5818900	7522000	9262200	5832400	9434200	10170000	9538400	7283500	7287400	7397300	10310000
P0ADM4	Uncharacterized protein YidQ	yidQ	11.826	2854500	0	427270	659850	492460	330670	220790	231360	222260	87509	81205	101070	0	0	0	0	0	0	0	0	0	0	0	0	0	0	0	0	0	0	0	0	0	0	0	0	0	0	0	0	0	0	0	0	0
P0ADN2	UPF0438 protein YifE	yifE	13.133	813020000	43355000	1026400	156390	53189	31742	34091	23775	0	0	0	0	0	0	0	0	0	481040	5533200	10189000	19628000	17593000	8998200	7778000	8145100	16764000	23958000	20673000	43774000	40718000	42769000	39292000	12786000	25144000	23901000	29862000	32910000	34706000	46317000	47045000	39542000	40597000	37201000	37695000	54340000
P0ADN6	Uncharacterized lipoprotein YifL	yifL	7.1771	22726000	1723500	2180300	2483500	2103100	1460300	1168100	915830	620700	150850	183470	940890	1237300	1093800	1074100	1083800	1198900	1188400	1054300	91642	588670	0	0	76724	0	63181	0	0	0	0	45103	0	0	0	0	0	0	0	0	0	0	0	0	0	0
P0ADP0	Flavin mononucleotide phosphatase YigB	yigB	27.122	378070000	36439	0	0	0	0	0	0	0	0	24852	0	0	0	0	158610	109270	374730	120480	97692	0	0	0	0	81393	127090	123240	11844	9139.7	0	0	0	0	22392	0	0	1760600	3955800	2894700	1216500	5961000	62941000	84091000	133490000	80465000
P0ADP2	Uncharacterized protein YigI	yigI	17.163	18926000	18168000	249640	128400	132130	0	0	0	0	0	27817	0	98551	0	0	0	0	0	0	0	0	0	38955	0	0	0	0	0	0	0	0	52408	0	29904	0	0	0	0	0	0	0	0	0	0	0
P0ADP7	Ubiquinone biosynthesis protein UbiJ	ubiJ	22.152	292840000	0	9023600	38953000	71012000	35915000	23423000	13554000	5423600	6118000	5567100	5436000	5698500	5525100	4964100	4194400	3880500	4283400	5226300	4507200	4072900	3313300	3765500	3147200	1077900	843730	409600	73413	0	0	0	0	0	0	0	0	1027400	0	1309100	1558000	0	1784300	1176300	4347600	12229000
P0ADP9	Protein YihD	yihD	10.273	57863000	18032000	795520	101720	0	0	0	0	0	0	0	0	0	0	0	0	0	0	0	0	0	0	0	0	0	0	0	0	0	0	0	636640	563120	0	0	132800	1758900	5564500	9818000	14100000	5388100	746970	0	224160	0
P0ADQ2	Uncharacterized protein YiiD	yiiD	37.094	201300000	272700	10762	81751	1299900	843060	920530	728980	128060	0	0	27589	0	0	0	0	0	0	0	0	0	0	0	127880	87831	0	0	0	0	0	0	348860	0	1529600	189360	777580	388810	5844200	14980000	22325000	15702000	11777000	13228000	23821000	85856000
P0ADQ7	Uncharacterized protein YgaM	ygaM	11.847	1935100000	107910000	170520000	196090000	227950000	214970000	266960000	208970000	157380000	74017000	76100000	67151000	47317000	30586000	22861000	12066000	8205700	10771000	9403200	1841700	1745800	2289300	2352700	2131700	2188200	1948100	1043500	562220	718560	636510	531990	1072400	832280	938210	836420	804670	548970	533410	695390	0	0	0	0	531630	1130300
P0ADR6	Ribosomal RNA large subunit methyltransferase M	rlmM	41.905	61790000	560440	12894	10271	13104	0	0	7293.9	0	15686	22556	31803	83343	191520	706850	2174600	4787000	4635700	6518800	5734900	5254100	6643000	3730600	2549400	1219100	730740	804980	705700	810330	541320	851370	913760	433310	786130	541280	1013700	1289700	1041600	1254200	1090700	818240	610130	698240	770280	1181400
P0ADR8	LOG family protein YgdH	ygdH	50.971	925840000	325020	69823	211000	79585	6878.5	181630	10857	0	23061	0	37171	95534	50534	118790	0	0	123020	0	0	0	0	0	94411	295940	697540	489840	125450	141420	95537	139050	230050	131070	519370	896610	1894500	3601900	8637700	55334000	310710000	302020000	156280000	42297000	28258000	11624000
P0ADS2	Cell division protein ZapA	zapA	12.594	118170000	35054000	759480	321110	111610	285240	294060	79570	170100	76642	189720	464980	2740200	5996400	7805800	175530	15109000	12778000	8204400	1844600	805600	530130	558390	0	0	241640	243310	133240	240580	66421	46527	107290	88129	135190	328310	75933	302250	142330	911640	2019900	1351900	2616000	2440500	5544900	6777900
P0ADS6	Uncharacterized protein YggE	yggE	26.635	3133300000	8706700	5949800	3162000	1595400	699030	854380	658110	409710	122310	169370	99873	58543	0	231100	39323	196430	615970	852590	1232600	1433000	527510	313850	508360	299380	216630	312620	18145	108510	0	31843	68437	60596	795160	629070	281340	97700	268020	14891000	64468000	283090000	907840000	775840000	693690000	361870000
P0ADT2	UPF0441 protein YgiB	ygiB	23.479	110130000	15372000	9662400	10916000	10127000	6422700	6325800	4066300	11853000	878410	939450	1401500	1270200	853090	910960	608900	621330	466460	517880	202510	173310	56982	40406	114160	104250	194270	0	0	42653	0	44752	0	75733	474640	2681500	5837500	2331500	1207300	234060	574000	1589700	3894600	1391000	80037	5577700
P0ADT5	Putative acid--amine ligase YgiC	ygiC	45.025	50008000	20834000	317880	203070	286890	113830	242130	132120	116640	107120	52660	87179	46177	41709	1366600	148470	0	3524800	41675	0	7458600	0	0	9322.3	0	0	0	0	0	26721	23562	25742	16435	157510	59829	45680	35754	33838	267880	972340	3054700	4364500	2200800	1678800	1913100
P0ADT8	Uncharacterized protein YgiM	ygiM	23.076	75681000	4454800	9637300	10976000	14177000	8116400	6831500	4872000	3872700	1463800	1104600	1551500	1030600	825760	686280	850690	359310	314100	171790	170820	112780	0	88682	112520	108420	157540	107470	74959	0	31476	105960	103000	46711	0	23825	0	0	0	0	0	0	434790	965230	1071800	668880
P0ADU5	Protein YgiW	ygiW	14.011	22664000	3518700	3587300	2264800	1589100	964860	1021100	365300	481100	146620	148790	236250	163050	153360	200680	322910	135820	139130	129940	126610	123840	233740	237730	111500	341730	457920	217880	108430	472810	221680	345330	633880	142550	335180	481080	330420	273340	335690	218860	292630	244890	0	0	299300	508600
P0ADU7	Uncharacterized protein YqiB	yqiB	16.548	11975000	0	22636	34698	80495	38231	48516	22868	58752	13159	0	42081	62118	182450	501150	723190	628360	368650	760140	917550	766190	742150	539510	521770	161890	197880	400380	141460	48220	0	0	0	0	0	54633	0	0	0	0	0	0	0	0	643460	3251900
P0ADV5	Uncharacterized protein YhbW	yhbW	37.129	20157000	19480000	190400	14274	13587	0	0	0	9447	0	0	0	0	0	0	0	0	0	0	0	0	0	0	0	26773	152760	150570	57287	14840	0	0	0	0	46833	0	0	0	0	0	0	0	0	0	0	0
P0ADV7	Probable phospholipid-binding protein MlaC	mlaC	23.962	4738500	2235000	135240	26043	14330	0	0	0	3311.5	35990	146610	16118	11140	0	0	183690	0	1168900	131340	0	0	0	0	0	0	8424.8	0	0	0	0	13174	0	0	0	0	0	0	351420	0	0	0	0	143030	0	114680
P0ADV9	Lipopolysaccharide export system protein LptC	lptC	21.702	5029600	0	417570	551580	1020400	724940	563680	56636	0	280110	342820	162600	412050	131130	94486	133900	137690	0	0	0	0	0	0	0	0	0	0	0	0	0	0	0	0	0	0	0	0	0	0	0	0	0	0	0	0
P0ADW3	Inner membrane protein YhcB	yhcB	14.961	231840000	21917000	39641000	29899000	27264000	17955000	13892000	9444300	5215500	4594500	4287500	3648900	3162600	5216300	6808400	6998100	6524900	9209600	6222800	2260300	1027900	525580	444990	568560	620700	791960	436670	234280	271280	106040	238830	295710	105800	92174	1037400	0	155160	561600	79878	0	0	83021	0	0	0
P0ADX1	Protein YhfA	yhfA	14.517	137510000	133480000	2344800	286530	325310	149570	0	0	0	0	0	0	0	0	0	0	0	0	0	0	0	0	0	0	0	0	0	41756	0	0	0	0	0	69793	0	0	0	0	0	0	220720	0	0	0	591270
P0ADX7	Uncharacterized protein YhhA	yhhA	16.624	36479000	1330300	1692900	2168200	1894400	560340	957220	430760	0	127900	253940	132570	0	0	286190	219100	169350	0	163460	0	32625	0	0	0	69657	294350	222950	139270	119130	155860	192110	272770	165050	175540	166100	220710	93321	0	435430	2256800	3958500	5743000	5372400	3465500	2541600
P0ADX9	Ribosomal RNA small subunit methyltransferase D	rsmD	21.677	128640000	0	0	0	0	0	0	0	0	0	0	0	0	310580	799940	1995700	3309900	6694300	8151300	5913800	8718500	38603000	29944000	10398000	3037700	2289700	760010	472440	423570	348730	606220	721600	422920	777040	651310	0	379580	335070	0	0	0	681350	650830	757770	486690
P0ADY1	Peptidyl-prolyl cis-trans isomerase D	ppiD	68.149	184920000	12720000	26294000	26425000	28450000	16519000	17821000	10898000	8949700	4476800	3815800	4578600	3905300	3054000	2799100	2450000	1501200	1164500	884640	720940	610260	619450	430520	539330	425040	260100	284220	173050	409630	176450	278130	132210	95220	184950	194930	219430	170310	295450	26260	25195	61675	105590	275180	328270	1172400
P0ADY3	50S ribosomal protein L14	rplN	13.541	10095000000	5587500	10987000	15276000	19872000	16757000	22907000	25288000	34859000	40035000	73130000	212790000	477160000	684830000	935710000	1106400000	1847900000	1904900000	1531600000	594960000	228620000	76117000	43949000	33602000	23217000	22693000	20038000	11458000	16733000	9385000	11263000	9412300	4208800	9017900	4375300	3017500	2144600	1090100	586170	991820	490060	680040	360450	313830	674200
P0ADY7	50S ribosomal protein L16	rplP	15.281	17602000000	4355800	7279000	12585000	16843000	16883000	20061000	34213000	49818000	82168000	160000000	348430000	932320000	1344500000	1866100000	2213800000	2720200000	3074000000	2427100000	1195900000	383160000	165120000	80621000	87230000	62348000	45081000	37527000	22484000	32706000	19522000	20737000	17177000	6521700	17916000	8480500	4602600	3111000	1765800	2738800	12198000	19090000	17672000	5461500	1716000	994790
P0ADZ0	50S ribosomal protein L23	rplW	11.199	8656000000	3431400	4297100	11089000	9936500	14886000	29357000	31144000	45708000	33574000	71909000	225710000	405170000	816130000	1057000000	912810000	1298900000	1605700000	1139600000	322020000	186730000	85462000	54272000	28365000	20463000	33648000	30111000	16013000	27876000	17917000	17858000	14457000	6955700	18858000	12784000	9226100	7911300	7860900	7179700	6780300	2735600	2323200	580690	1072000	253870
P0ADZ4	30S ribosomal protein S15	rpsO	10.269	27137000000	7660200	16308000	25406000	37756000	35415000	47679000	58474000	82305000	41888000	89872000	279120000	509450000	690330000	964200000	1160500000	1489900000	2065900000	2951200000	1913200000	3131900000	4765300000	3384800000	1309700000	603760000	434460000	255850000	124820000	130770000	65735000	81786000	72299000	36116000	86076000	50091000	41392000	25925000	14358000	13307000	18779000	10743000	4332000	1643200	2896900	3128300
P0ADZ7	UPF0092 membrane protein YajC	yajC	11.887	421720000	24442000	44250000	55907000	53992000	44972000	35419000	25611000	22655000	14880000	14788000	9897700	10342000	10818000	9443200	8593800	5368500	4174000	4154700	1998900	1185500	1745000	1910900	2423000	2173900	691810	654540	837480	1252800	427140	951040	638340	532050	732450	860920	921520	481160	394240	642990	294860	258030	0	0	0	0
P0AE01	tRNA (cytidine/uridine-2-O-)-methyltransferase TrmJ	trmJ	27.048	147950000	70472000	609620	119430	220090	88654	54941	38403	18941	0	0	91713	1022500	2283400	3463600	35484	5918700	6654700	4778800	0	0	22762	0	0	0	28553	0	0	0	52877	358130	765780	420080	16287	123790	137910	0	0	0	908500	9926900	278020	17303000	17590000	4145800
P0AE06	Multidrug efflux pump subunit AcrA	acrA	42.196	236550000	16028000	30264000	33736000	38083000	20148000	21666000	15402000	11007000	6038400	5261500	5637000	4787900	4504800	4086400	2894900	2090400	1796900	2373700	727640	640020	1361100	1105000	919530	737760	686360	728820	322420	721930	460570	403230	580260	260170	296650	396780	259890	67004	32349	0	36233	0	0	0	0	0
P0AE08	Alkyl hydroperoxide reductase subunit C	ahpC	20.761	16899000000	1320900000	14778000	3694000	2006600	1405800	1869300	709530	1259800	463310	683630	910700	662220	570670	992060	698340	487740	509250	84036	406820	200620	335370	708050	862820	368440	2513800	4059800	6394000	14053000	12272000	635670	2730200	3661300	36276000	9375000	23306000	42845000	57533000	109450000	254060000	512760000	1424100000	2332600000	4748200000	5946600000
P0AE12	AMP nucleosidase	amn	53.994	1596500000	390260	63190	36891	71324	14971	13360	31875	20727	0	0	23601	0	0	0	16225	15375	0	0	0	0	0	0	79352	11717	20784	33408	8083.4	0	13864	0	94812	72458	126810	1089000	20402000	284330000	505200000	427560000	202290000	67314000	27190000	16814000	21452000	21707000
P0AE14	Protein AmpE	ampE	32.122	4238300	172180	625780	700660	805450	276500	185770	180530	123650	62553	112410	147090	87835	88779	144050	42949	77863	0	121550	0	0	0	0	0	0	0	0	0	0	0	0	0	0	0	0	0	0	69304	100500	65561	47375	0	0	0	0
P0AE18	Methionine aminopeptidase	map	29.33	128470000	44097000	871310	166180	149040	97470	71236	55494	25921	0	16356	0	35229	42182	0	126820	181570	82203	184750	245090	0	219980	156820	62855	120780	154000	139050	76809	121430	0	72485	377280	198600	1348800	1238900	3095700	1960200	5235100	2468600	4646600	8071700	10827000	9026500	12908000	19491000
P0AE22	Class B acid phosphatase	aphA	26.103	66942000	60318000	1158100	78736	22194	0	42233	30305	11130	0	0	0	0	0	0	78214	135780	0	114740	144740	149270	0	190170	108850	0	0	0	0	0	0	0	0	0	67116	0	0	64859	139330	116680	178360	200350	146870	213540	1215700	2016300
P0AE28	Protein AroM	aroM	24.917	2026600	2026600	0	0	0	0	0	0	0	0	0	0	0	0	0	0	0	0	0	0	0	0	0	0	0	0	0	0	0	0	0	0	0	0	0	0	0	0	0	0	0	0	0	0	0
P0AE37	Arginine N-succinyltransferase	astA	38.455	55322000	2138000	17600	39064	52849	22800	34587	0	0	7225.2	0	37610	0	0	0	0	0	0	0	0	20051	0	0	0	13857	0	51542	0	0	0	0	0	0	0	0	0	0	0	0	0	0	198420	371270	4229000	48088000
P0AE39	Transcriptional regulatory protein YpdB	ypdB	28.721	5296400	1859100	39308	36989	54444	17300	0	17909	35974	19915	17839	23211	0	0	0	0	0	0	0	0	0	0	0	0	0	21409	0	0	0	0	0	0	0	0	0	719990	0	833110	1399200	0	0	0	0	0	200760
P0AE45	UPF0053 inner membrane protein YtfL	ytfL	49.762	3431800	260350	445180	663170	835420	298390	188020	131470	278090	123550	121420	46218	0	0	0	40488	0	0	0	0	0	0	0	0	0	0	0	0	0	0	0	0	0	0	0	0	0	0	0	0	0	0	0	0	0
P0AE52	Putative peroxiredoxin bcp	bcp	17.634	6837200	3825400	162180	150440	154590	15844	0	0	0	0	0	0	0	0	0	0	0	436080	212590	178590	0	0	21782	20235	21029	45570	30749	35004	46779	0	47216	85405	24072	107050	154370	171470	151930	0	0	0	49551	0	133890	303380	252000
P0AE56	Bacterioferritin-associated ferredoxin	bfd	7.3626	5965400	0	0	0	0	0	230720	0	0	0	0	0	0	0	0	0	0	0	0	0	0	0	0	0	0	0	0	102750	1450300	1158900	1138900	890340	268160	425260	300090	0	0	0	0	0	0	0	0	0	0
P0AE60	Cell division activator CedA	cedA	9.3767	206480000	63979	0	0	0	45518	559210	911520	3130800	4845400	10042000	14729000	19891000	19866000	24054000	23072000	25184000	19826000	17940000	6614500	2620400	2625100	1983400	1309800	1439100	1441700	639080	413370	239870	90515	0	56408	0	0	0	0	0	0	0	0	0	0	0	792240	2049500
P0AE78	Magnesium and cobalt efflux protein CorC	corC	33.298	504420000	391000	205910	200260	162280	77223	84119	26146	65908	462750	541440	74276	48624	24545	52219	22570	20861	31882	0	0	0	0	66244	18859	155960	16430	40423	14568	25400	10622	64332	117030	54381	179220	132880	145700	221330	189530	357610	896480	1998900	20005000	90507000	201540000	185170000
P0AE82	Sensor protein CpxA	cpxA	51.624	4368800	198870	527280	673790	737660	452490	297380	280160	155110	84625	285640	61129	234970	166420	65803	0	19379	0	41521	45946	30725	0	0	0	0	0	0	9919.9	0	0	0	0	0	0	0	0	0	0	0	0	0	0	0	0	0
P0AE88	Transcriptional regulatory protein CpxR	cpxR	26.312	33548000	5013300	152550	190440	281430	48120	0	0	22393	0	63535	0	70509	142800	109080	129850	146330	132800	153090	0	164580	173090	124860	132390	456370	1861500	3541500	2584300	2339200	293330	295580	252390	95999	196600	282910	316720	1551400	1215300	1171100	1440400	935890	2214300	1668700	1966000	1617100
P0AE91	Protein CreA	creA	17.108	7769400	1340600	2186800	991870	1765700	568240	302320	168710	81044	164310	84430	45962	0	0	0	0	0	0	0	0	0	0	0	0	69415	0	0	0	0	0	0	0	0	0	0	0	0	0	0	0	0	0	0	0	0
P0AEA8	Siroheme synthase;Uroporphyrinogen-III C-methyltransferase;Precorrin-2 dehydrogenase;Sirohydrochlorin ferrochelatase	cysG	49.951	107190000	164940	0	0	11733	8104.4	0	0	0	0	12490	0	310510	432950	26886	0	0	79908	103860	52483	217390	435690	352350	85194	44144	24232	0	0	0	0	0	0	138490	330320	0	219800	0	30060	15216	88866	148830	0	745540	29513000	73602000
P0AEB2	D-alanyl-D-alanine carboxypeptidase DacA	dacA	44.443	157840000	9935700	17536000	21982000	22421000	14253000	13858000	8417500	6614000	4112200	4570700	4664400	4105000	3300000	2900500	2572200	1865700	1506200	1609400	1006700	634030	567710	584570	637970	430330	421210	348710	180240	217400	78241	101970	68735	27039	28641	85880	33970	0	900390	2463300	1695800	650050	370920	79397	0	0
P0AEB5	Low conductance mechanosensitive channel YnaI	ynaI	38.754	5456400	283370	629730	745410	905160	441870	669090	209620	250320	176430	206590	214890	175890	190080	114650	90092	0	77481	75756	0	0	0	0	0	0	0	0	0	0	0	0	0	0	0	0	0	0	0	0	0	0	0	0	0	0
P0AEC0	UPF0053 inner membrane protein YoaE	yoaE	56.527	1995600	0	527380	188730	197170	339000	123680	251250	172110	54167	84100	57948	0	0	0	0	0	0	0	0	0	0	0	0	0	0	0	0	0	0	0	0	0	0	0	0	0	0	0	0	0	0	0	0	0
P0AEC3	Aerobic respiration control sensor protein ArcB	arcB	87.982	28664000	1647100	3745400	3963600	3923200	2508500	2594200	1619500	1304600	607130	635130	743820	595260	578980	429200	435220	247510	289000	206600	158910	63560	88807	166980	189260	148050	272450	196430	109000	167820	81303	183100	132390	67540	166210	217370	115140	30084	22481	0	0	0	12848	0	0	0
P0AED0	Universal stress protein A	uspA	16.066	1731500000	714120000	103460000	87186000	90339000	55805000	53172000	38499000	26265000	13243000	20357000	24373000	23513000	20053000	21078000	20149000	13259000	16444000	12659000	6107400	8977200	9372000	9688300	11248000	8843900	12971000	13549000	5790100	12965000	6831100	10819000	11699000	8732200	17358000	15327000	17140000	17286000	18335000	14623000	22004000	24362000	19612000	18865000	30937000	24068000
P0AED5	Response regulator UvrY	uvrY	23.892	2541900	647610	109690	155480	199840	129120	183220	121030	101640	0	58739	76494	65439	93211	95889	93651	0	0	0	0	0	0	0	0	0	46875	58347	31092	38919	31236	23637	26836	17632	0	38552	0	0	0	0	0	49199	48523	0	0	0
P0AED7	Succinyl-diaminopimelate desuccinylase	dapE	41.269	50424000	552860	470980	503740	566580	312350	374010	310180	444860	301540	162210	44102	32400	0	0	0	0	0	0	0	0	0	0	38036	89417	178130	201850	102440	146330	93142	119540	159080	46295	148310	123730	233670	0	68568	54443	108660	92089	140480	424240	9546800	34233000
P0AED9	DNA-cytosine methyltransferase	dcm	53.464	97980000	0	15797	21059	24930	18531	14149	17207	37700	22421	77436	274150	585170	1560400	2258500	3865000	5190000	5617700	7497600	8802300	12972000	22689000	14563000	7611900	2192000	752570	321170	173890	200610	46492	54035	119660	60830	93311	42238	19421	52761	38923	76049	0	0	0	0	0	0
P0AEE1	Protein DcrB	dcrB	19.787	304420000	16283000	23085000	30307000	32518000	20511000	19944000	11097000	10908000	7363500	7793400	6746300	10239000	10278000	8700700	6190100	3681100	3986700	4683600	2976400	1993500	3845400	2384500	19843000	5352000	5893400	3560200	2245600	4687500	2215400	2453200	2922300	1160800	2984900	2039400	1451600	1111200	139520	278410	346500	100620	0	71798	47403	0
P0AEE3	Serine endoprotease DegS	degS	37.581	12842000	153100	1681600	1532600	908630	1179000	818760	587290	146220	55616	25871	151690	220560	309860	114040	96825	0	0	150820	0	0	165510	131000	0	5668.2	64961	100640	65042	114730	0	0	17993	22811	56385	74955	50624	0	0	87577	161740	590810	607370	587040	0	1804800
P0AEE5	D-galactose-binding periplasmic protein	mglB	35.712	10084000	2011100	950960	589370	423250	206950	180930	133720	103610	67428	0	98408	0	165940	233480	52210	397090	320810	622850	1298500	1623000	0	54650	378220	124660	25209	8530.6	0	0	0	0	0	0	0	0	13146	0	0	0	0	0	0	0	0	0
P0AEE8	DNA adenine methylase	dam	32.099	56589000	0	45750	69414	87055	68432	0	59045	92564	118480	151290	568970	1177600	2044800	2935100	3367800	4291100	7473600	9846200	7395200	4940300	5258600	3344400	1759800	526490	275360	254250	137460	112370	41702	0	58310	0	87106	0	0	0	0	0	0	0	0	0	0	0
P0AEF8	Dipeptide transport system permease protein DppB	dppB	37.497	15794000	206430	1323100	1855200	1953700	2267500	1918500	1285500	608040	533070	648250	609620	536790	152690	519400	390180	384740	281040	105620	130780	0	83809	0	0	0	0	0	0	0	0	0	0	0	0	0	0	0	0	0	0	0	0	0	0	0
P0AEG1	Dipeptide transport system permease protein DppC	dppC	32.308	43617000	691000	4390200	5029800	5771900	4131000	3252000	2350200	1340000	1160900	1631600	2232400	1329200	1669600	2296600	1022800	633680	699630	796360	810660	730950	1179900	75505	0	192920	0	0	0	0	61601	76085	30857	0	0	0	0	0	0	0	0	0	29863	0	0	0
P0AEG6	Thiol:disulfide interchange protein DsbC	dsbC	25.621	40296000	38913000	757150	302940	133260	41693	65366	25004	0	0	0	0	0	0	0	0	0	0	0	0	0	0	0	0	0	0	0	0	0	0	0	57621	0	0	0	0	0	0	0	0	0	0	0	0	0
P0AEH1	Regulator of sigma-E protease RseP	rseP	49.071	11832000	579190	1516900	1938900	2437100	1452300	1132200	729500	774520	303850	226580	302750	54786	31856	105390	149510	54949	0	0	0	0	0	0	0	20485	0	10863	0	0	0	0	0	10551	0	0	0	0	0	0	0	0	0	0	0	0
P0AEH3	Protein ElaA	elaA	17.419	799090000	0	155290	110550	51413	228330	0	0	0	24799	36918	0	0	154370	541110	0	0	0	0	0	0	0	0	0	0	0	0	20629	0	32601	216910	303810	509010	1335600	4228900	11833000	62606000	196420000	257580000	141520000	72030000	29915000	12343000	6032500	863720
P0AEH5	Protein ElaB	elaB	11.306	3624100000	253240000	303680000	332220000	340300000	347350000	457740000	331280000	279610000	130430000	139600000	118220000	95780000	58187000	42333000	19270000	14029000	19178000	13649000	6826400	11959000	8168800	7384300	10177000	11398000	4381500	3413700	2075800	2796900	1996900	2381500	2126800	935670	4442700	3881600	5087200	4757500	21872000	11727000	15327000	5853600	15721000	12383000	4254100	146710000
P0AEI1	tRNA-2-methylthio-N(6)-dimethylallyladenosine synthase	miaB	53.662	158990000	42102000	2337200	3372800	4168700	3316900	3926400	3336500	2971500	1729900	2421300	3086100	2981800	3003000	3918900	3674300	3009100	2716200	2383500	2252100	1364300	2229300	1965800	1692500	1325200	1950600	1790600	1077800	1737000	1151800	1475400	1297300	811880	1689800	1364600	1578600	1756700	1751300	1681100	2120300	3078200	3634900	3735800	6623900	13392000
P0AEI4	Ribosomal protein S12 methylthiotransferase RimO	rimO	49.581	46825000	23618000	382920	363290	718680	301900	212520	388520	331140	127480	174180	168300	150150	165410	90497	155650	60825	40142	0	123200	40572	42749	73346	70323	126570	168050	138440	25927	62039	69655	154390	123770	113670	450270	867190	1492300	1336700	949860	664790	933000	986420	994790	915000	2691100	5761900
P0AEI6	Phosphatase NudJ	nudJ	17.433	4953700	4571100	133870	124330	50694	0	0	0	0	0	0	0	0	0	0	0	0	0	0	0	0	0	0	0	0	0	0	0	0	0	0	0	0	0	0	0	0	0	73724	0	0	0	0	0	0
P0AEJ4	Osmolarity sensor protein EnvZ	envZ	50.333	65838000	57960	336140	558190	593150	404140	316750	237890	191920	49040	29998	46257	24859	27401	0	0	0	0	0	0	0	0	0	0	0	0	0	0	0	0	0	0	4691.6	31165	27761	0	0	0	0	0	369210	8271400	15034000	22562000	16664000
P0AEJ6	Ethanolamine ammonia-lyase heavy chain	eutB	49.403	154080000	91985	0	72401	100280	52864	78637	84561	160150	85098	82104	109500	62541	0	306020	17110	0	25772	0	0	0	0	0	0	17560	100510	121770	20620	99109	85359	215410	600130	3579500	18550000	27688000	33002000	29953000	18046000	11760000	5925900	1188400	459900	418870	370330	546990
P0AEK2	3-oxoacyl-[acyl-carrier-protein] reductase FabG	fabG	25.56	545040000	488350000	6574500	1278300	1162600	435360	686150	473990	221130	445920	324250	3737800	173920	89180	80238	176340	255720	197630	190320	49768	0	0	119590	171260	147220	80729	144260	37605	0	29518	34164	256120	0	1581300	395580	280980	158290	0	571780	170860	0	384880	2984400	9278300	23311000
P0AEK4	Enoyl-[acyl-carrier-protein] reductase [NADH] FabI	fabI	27.864	716750000	282040000	2276000	965160	1378300	623760	856510	747240	672120	450110	225900	462290	229750	341430	221640	236590	92095	618950	0	181490	169520	0	199390	222310	99330	263420	547950	177280	61562	148780	244880	459280	191110	10007000	2154400	1681100	2073100	1750600	1906700	3006600	3290000	3190200	2789100	9485300	380010000
P0AEM0	FKBP-type 16 kDa peptidyl-prolyl cis-trans isomerase	fkpB	16.081	10716000	10260000	341210	0	0	0	0	0	0	0	0	0	0	0	0	0	0	0	0	0	0	0	0	0	0	0	0	0	0	0	0	0	0	0	0	0	0	0	0	0	0	0	114810	0	0
P0AEM4	Negative regulator of flagellin synthesis	flgM	10.34	30778000	29156000	521920	43225	0	0	0	0	0	0	0	0	0	0	0	0	0	0	0	0	0	0	0	0	0	0	0	0	0	0	0	0	0	0	0	213770	0	0	0	443820	0	399360	0	0	0
P0AEM6	RNA polymerase sigma factor FliA	fliA	27.521	9752200	7856000	163620	22094	167230	93115	172270	61555	18978	4314.2	9981.2	0	49247	39862	52381	0	0	0	0	0	0	0	0	0	0	28901	37873	50910	169810	254170	152040	60669	0	0	0	0	0	0	0	112080	146670	28386	0	0	0
P0AEM9	Cystine-binding periplasmic protein	fliY	29.039	419040	240270	78731	66955	33078	0	0	0	0	0	0	0	0	0	0	0	0	0	0	0	0	0	0	0	0	0	0	0	0	0	0	0	0	0	0	0	0	0	0	0	0	0	0	0	0
P0AEN4	Cell division protein FtsL	ftsL	13.627	7393500	0	1117600	1222200	1354500	516520	1058600	747980	599380	229240	376060	70771	100620	0	0	0	0	0	0	0	0	0	0	0	0	0	0	0	0	0	0	0	0	0	0	0	0	0	0	0	0	0	0	0	0
P0AEP3	UTP--glucose-1-phosphate uridylyltransferase	galU	32.942	711130000	91331000	809970	276490	242340	154570	161990	89533	154350	46629	131210	114380	61827	202850	62134	124880	73272	0	0	40814	20504	37512	0	65242	24595	23487	42017	8088	0	0	62700	48289	40728	391510	94660	0	0	0	121410	530440	5307500	70583000	152590000	206910000	180150000
P0AEP7	Glyoxylate carboligase	gcl	64.731	85951000	64911	23367	106700	5801100	51631	3944900	2771700	2208900	39479	0	920140	77564	508220	1249000	0	7733900	0	11411000	0	0	0	0	766730	0	941780	857920	40610	46090	594900	23441	28243	491560	0	799850	817700	811640	540790	5735300	13257000	13493000	6596900	1649800	1040500	505820
P0AEP9	Glycolate oxidase subunit GlcD	glcD	53.811	1475900	0	236180	306440	201910	98871	216680	67637	84106	38419	16448	64769	0	0	41469	41876	0	19504	0	0	0	0	0	0	0	0	0	5682.5	0	0	8043.9	0	0	0	0	0	27914	0	0	0	0	0	0	0	0
P0AEQ1	Protein GlcG	glcG	13.737	186510000	166540000	2733100	79654	0	0	0	0	0	1223400	714980	0	0	0	0	0	0	0	0	0	0	0	0	4578000	4917000	0	0	0	0	0	0	0	0	1425300	965740	0	123280	0	1181600	35115	0	0	0	266920	1729600
P0AEQ3	Glutamine-binding periplasmic protein	glnH	27.19	3816600	259280	340420	226260	203350	144460	160820	34591	22133	0	44323	30048	39642	0	0	0	0	0	0	0	0	0	0	0	0	0	0	0	0	0	0	0	0	0	0	0	0	0	0	0	0	0	0	666600	1644600
P0AEQ6	Glutamine transport system permease protein GlnP	glnP	24.364	2484000	98906	205750	299630	361830	316140	228090	109460	153620	22319	38375	88926	66659	66916	61336	134360	78672	45997	34072	41785	31185	0	0	0	0	0	0	0	0	0	0	0	0	0	0	0	0	0	0	0	0	0	0	0	0
P0AES0	Bifunctional glutathionylspermidine synthetase/amidase;Glutathionylspermidine amidase;Glutathionylspermidine synthetase	gss	70.531	288440000	114690	0	0	14765	0	0	0	10775	0	0	20414	0	0	11267	0	16410	60859	77514	101260	26941	0	0	229260	68633	0	7623.7	0	6584	0	0	0	0	24003	14049	0	163030	0	308410	183980	735000	18219000	66373000	108300000	93353000
P0AES2	Glucarate dehydratase	gudD	49.14	310030000	107400	0	17940	61704	0	0	17487	0	7331.1	14721	0	24069	0	83188	97224	352600	0	640520	36205	6949.4	0	0	0	20057	329040	178020	20241	0	0	0	21756	15656	5162.8	0	0	0	0	0	462820	28472000	89814000	73425000	81389000	34412000
P0AES4	DNA gyrase subunit A	gyrA	96.962	2204500000	1068200	2481700	5399500	7801600	5993700	6776100	6173100	5869900	4172800	4452400	5715700	6612800	8236000	8952900	10618000	12856000	15093000	20333000	20066000	17299000	17197000	11097000	11439000	11909000	17658000	24371000	23256000	57787000	90696000	302530000	396190000	325490000	430920000	165300000	65216000	32163000	11756000	8696100	7931500	4005900	4445700	2797800	4025400	1678900
P0AES6	DNA gyrase subunit B	gyrB	89.949	1187100000	24220000	3371100	6480200	8839300	7290400	8564700	7090000	6041500	4173800	4941100	5629100	6196200	6779600	8261100	8643900	7941600	10827000	14700000	14227000	11238000	13038000	8846200	9392500	9070100	12094000	15163000	14620000	39011000	49334000	153510000	178070000	99854000	122560000	60101000	29236000	22647000	14631000	15787000	21436000	20750000	25218000	21238000	26923000	29143000
P0AET2	Acid stress chaperone HdeB	hdeB	12.043	7572800	2368300	2530700	1028500	864610	151270	128650	120500	272500	107780	0	0	0	0	0	0	0	0	0	0	0	0	0	0	0	0	0	0	0	0	0	0	0	0	0	0	0	0	0	0	0	0	0	0	0
P0AET8	7-alpha-hydroxysteroid dehydrogenase	hdhA	26.778	316890000	25301000	329390	142910	114560	119860	51419	36567	104680	52618	0	36385	62736	0	46896	30787	0	0	0	0	0	0	14713	0	0	0	0	0	0	0	87319	20931	284830	2251300	599570	281850	155930	27169	293980	466690	1412600	1674300	2125900	15632000	265130000
P0AEU7	Chaperone protein Skp	skp	17.688	6669900000	52852000	18102000	7640200	7286200	4294600	9343300	7678700	9522400	5865100	8392500	37391000	175310000	477620000	744700000	779410000	820630000	792520000	613160000	327660000	313990000	365630000	215530000	82007000	66129000	36269000	36640000	15581000	30001000	20443000	27479000	28423000	17920000	30249000	36002000	47897000	38118000	38252000	45512000	48160000	58848000	50743000	35514000	48906000	36267000
P0AEV1	Regulator of RpoS	rssB	37.302	649300	518680	0	0	78679	51941	0	0	0	0	0	0	0	0	0	0	0	0	0	0	0	0	0	0	0	0	0	0	0	0	0	0	0	0	0	0	0	0	0	0	0	0	0	0	0
P0AEW6	Inosine-guanosine kinase	gsk	48.448	27759000	323230	0	0	0	0	0	0	0	0	0	0	0	0	0	0	0	0	0	0	0	0	0	0	0	0	0	5498.4	0	0	0	0	0	11235	0	7269.5	0	0	0	0	47420	131800	106220	1622100	25504000
P0AEW9	1-phosphofructokinase	fruK	33.755	42657000	16526000	536220	1072800	1501300	1122300	1802600	1075000	992490	755460	904480	933730	1121800	1183800	1349800	1061300	1117000	1446500	1487800	512130	190060	293190	267590	141280	129800	177170	251370	110880	191140	229230	79202	87651	112590	619560	174580	193780	216160	62392	90698	383970	532340	567500	228800	596520	226310
P0AEX3	Alpha-ketoglutarate permease	kgtP	47.052	222840000	9598400	38133000	31461000	38202000	18571000	28678000	14667000	14700000	4163700	2495700	4832800	2036900	2481100	5022100	744120	1983600	2226800	324310	690620	70616	759570	88853	194730	39137	277490	305580	0	87574	0	0	0	0	0	0	0	0	0	0	0	0	0	0	0	0
P0AEX5	Probable phosphoribulokinase	prkB	32.344	350320000	0	0	0	0	16697	0	0	0	0	0	0	0	102490	0	0	48849	0	0	0	0	0	0	0	0	36661	0	21920	0	0	0	0	0	40640	0	91184	2490700	17821000	61078000	64750000	47354000	47463000	41248000	48532000	19229000
P0AEX9	Maltose-binding periplasmic protein	malE	43.387	5568900	531490	1040800	770140	617710	379480	361250	211960	147180	86921	42848	45695	27767	18050	32142	15893	16800	0	0	0	0	0	0	14396	232890	123580	0	0	0	0	0	0	0	65745	38984	75118	0	0	0	79404	216390	164400	78835	0	133010
P0AEY3	Nucleoside triphosphate pyrophosphohydrolase	mazG	30.412	35698000	15036	33869	0	0	0	0	0	0	0	0	0	0	0	0	0	0	0	0	0	0	0	0	0	0	0	0	97317	161070	746120	704400	526490	120480	181730	0	130460	467570	0	1331300	1388300	1382000	11970	368810	5141300	22890000
P0AEY5	Modulator of drug activity B	mdaB	21.891	22249000	21048000	325850	106080	29818	32625	0	0	0	0	0	25835	51170	75158	113890	183350	130290	0	49577	0	0	0	0	0	0	38528	0	0	0	0	0	0	0	38822	0	0	0	0	0	0	0	0	0	0	0
P0AEZ3	Septum site-determining protein MinD	minD	29.614	453490000	23383000	21402000	35297000	38478000	31209000	33499000	24519000	20906000	10282000	12294000	13985000	16410000	17405000	18297000	11573000	16821000	15289000	13913000	6086100	4433700	4921600	5034000	5091500	4375800	5082300	4818700	2624600	3830300	2471600	3057900	3326000	1576600	2881500	2410800	2017200	1778000	1383300	1525300	1827400	1634500	2172500	1371900	1235000	1554300
P0AEZ9	Molybdenum cofactor biosynthesis protein B	moaB	18.665	849280000	2925500	620520	576810	461800	146140	267210	130800	40350	27398	92672	235750	243460	1914200	2995400	4619600	3178200	1270300	1704800	1350700	1463600	1107500	717680	1174700	1459500	984660	1494400	636570	1776400	1267900	1769600	2154200	1409800	4634600	3523300	5005500	5389000	7257500	13073000	23576000	23006000	37776000	48527000	217570000	419730000
P0AF03	Molybdopterin adenylyltransferase	mog	21.222	27531000	26283000	598000	0	0	0	0	0	0	0	0	0	0	0	0	0	0	0	0	0	0	0	0	0	0	0	0	0	0	0	0	0	0	251290	108920	0	0	0	0	0	0	0	0	0	289370
P0AF08	Protein mrp	mrp	39.938	213080000	11098000	2088400	2218600	2996800	2239900	2318900	915460	907020	335950	544340	441990	952440	231970	100860	175130	70189	0	73107	119760	101370	0	0	0	0	0	0	0	0	28870	0	52760	0	239030	87282	249800	0	431850	481420	458980	190970	349350	1529200	20358000	160690000
P0AF12	5-methylthioadenosine/S-adenosylhomocysteine nucleosidase	mtnN	24.354	92391000	91611000	498510	48678	65502	57376	29738	39741	0	21261	19058	0	0	0	0	0	0	0	0	0	0	0	0	0	0	0	0	0	0	0	0	0	0	0	0	0	0	0	0	0	0	0	0	0	0
P0AF18	N-acetylglucosamine-6-phosphate deacetylase	nagA	40.949	1051800000	5125100	450430	102700	901630	721610	952990	708700	642830	203380	177800	749050	1105000	1728700	3923000	162780	205110	3730200	207860	21945	0	0	481590	971400	2232800	1043900	1207800	921940	2053700	1489900	3454000	8085800	5535100	9679700	9774900	20758000	29576000	18938000	11459000	13035000	12694000	59387000	205620000	332510000	279040000
P0AF20	N-acetylglucosamine repressor	nagC	44.541	10366000	1629900	1346500	18034	0	24010	0	639520	0	7949.5	18948	14158	0	0	0	0	13982	105110	212060	0	0	78028	66094	29829	62536	243760	257810	77168	139340	58221	65796	214970	123780	310280	291730	321000	367640	245410	448650	521610	473490	367210	369900	546670	654870
P0AF24	Ribonucleotide monophosphatase NagD	nagD	27.163	65705000	5337700	549610	763590	649310	454860	405900	565110	688970	365110	270810	502080	225110	491800	81510	219440	768780	61196	398880	165580	102460	52333	214810	433650	3055900	11361000	11188000	3202700	1146700	274520	432430	318290	171710	174590	602760	407550	1039300	613000	874220	1933600	2852200	2403100	3448200	3400200	3035900
P0AF26	Nitrate reductase molybdenum cofactor assembly chaperone NarJ	narJ	26.449	60775000	519760	139480	160790	355860	213970	224600	91104	185940	229940	214280	169980	169900	55526	148920	33106	44314	40418	0	130490	0	75866	22555	37790	56312	0	0	0	0	0	0	0	23029	101160	81189	477170	1991400	2575400	2559900	3575400	5154000	12790000	9953500	12214000	5957000
P0AF28	Nitrate/nitrite response regulator protein NarL	narL	23.927	17483000	405470	1071000	1190600	1569800	1124900	1000900	517350	454110	208100	356120	448950	789470	969580	934640	1257000	862310	1098200	407850	145160	221250	770080	613360	229090	170380	228380	147000	62707	0	0	73958	0	20116	0	45265	41803	0	0	48480	0	0	0	0	0	0
P0AF36	Cell division protein ZapB	zapB	9.6347	10816000000	1387800	489360	672890	758650	49199000	484830000	521910000	653530000	541670000	675460000	706240000	623170000	909850000	941240000	912130000	714060000	559740000	398660000	332510000	295370000	284670000	166920000	210240000	89217000	82379000	63195000	39176000	49069000	34432000	39127000	40410000	26872000	41538000	34842000	44088000	71541000	59094000	56101000	22449000	7192500	3673800	9748600	8386200	8621200
P0AF43	Uncharacterized protein YjbB	yjbB	59.466	5367700	603690	844980	1008600	893890	460170	318860	241760	238320	199330	109830	150660	104950	41132	48093	34801	68576	0	0	0	0	0	0	0	0	0	0	0	0	0	0	0	0	0	0	0	0	0	0	0	0	0	0	0	0
P0AF52	Guanine/hypoxanthine permease GhxP	ghxP	45.711	12091000	420360	1485700	1898500	2225200	1293300	1181100	662880	664440	339160	168170	129750	296810	309240	411610	300810	203600	100380	0	0	0	0	0	0	0	0	0	0	0	0	0	0	0	0	0	0	0	0	0	0	0	0	0	0	0
P0AF54	Inner membrane protein YjcH	yjcH	11.671	73124000	6371700	6822200	10086000	9395800	8016300	9860000	4410800	4444500	971630	1055500	1558600	1646400	480760	1677700	716370	1797100	707660	295400	442710	121270	0	0	84433	0	0	0	0	0	0	45171	0	0	0	0	0	0	0	0	0	0	0	0	896310	1220400
P0AF63	HTH-type transcriptional repressor NsrR	nsrR	15.593	274410000	0	2120500	78214	219540	139390	4283000	274430	2800200	467870	260570	2922500	6138800	12142000	19808000	23391000	26893000	24478000	27505000	20862000	16218000	26800000	12372000	10736000	4149300	1959100	2234000	1199900	2011600	760150	1228500	741350	427640	989270	735280	832310	1850300	1520500	1497300	1348200	2127500	3715800	2057000	1252900	858780
P0AF67	tRNA threonylcarbamoyladenosine biosynthesis protein TsaE	tsaE	16.853	36928000	2061800	136590	0	104500	0	121560	0	116830	0	0	0	0	0	0	0	61421	0	0	0	0	0	0	0	0	0	0	0	0	0	0	0	0	0	0	0	1528200	2789000	4514000	5541800	4124300	1553800	0	3023900	11250000
P0AF70	Uncharacterized protein YjeI	yjeI	11.958	62611000	5032300	8211900	8805500	10051000	4511100	4470600	2691800	2491500	827040	1031500	1623700	1838600	1570500	2186800	1691600	1133900	822960	0	208950	0	916480	749980	381490	196160	416970	386590	100630	0	0	135790	0	125250	0	0	0	0	0	0	0	0	0	0	0	0
P0AF90	Regulator of ribonuclease activity B	rraB	15.603	356300000	227610000	4287500	0	0	0	0	330820	350890	87199	0	665700	1360200	1373000	1763200	1269100	1627300	1701600	943930	0	1277700	2488000	1484400	0	0	0	0	0	0	487090	556910	945800	604020	0	0	2797400	7773700	11164000	11815000	13192000	13067000	0	0	18395000	26889000
P0AF93	2-iminobutanoate/2-iminopropanoate deaminase	ridA	13.611	39285000	5626900	2439400	2969700	4102400	2330000	3353300	1790000	1734200	691200	525730	748540	1134400	627550	539650	243230	318200	0	215110	184850	159320	0	94317	307770	69607	108660	56348	0	0	0	0	0	0	211530	492040	2446900	3081200	1868700	553900	0	116620	0	0	144170	0
P0AF96	Toxin-antitoxin biofilm protein TabA	tabA	16.865	10575000	5082300	503820	358530	341000	175990	281340	177360	144060	149260	0	216420	228890	306680	272270	203580	174660	146260	0	0	0	0	0	27490	95456	75890	55746	0	57098	0	79937	0	0	190870	0	0	0	0	0	0	0	89750	0	292750	847420
P0AF98	Lipopolysaccharide export system permease protein LptF	lptF	40.357	10517000	416750	1298100	1690600	2098000	1296200	1368600	545970	400800	168490	189260	312390	100410	89754	74856	65990	50246	64254	0	0	0	0	0	0	0	0	0	0	0	0	0	0	11334	0	0	0	0	0	0	0	0	0	0	0	274620
P0AFA2	Nitrate/nitrite sensor protein NarX	narX	67.083	10564000	346610	1254600	1280100	3299300	934280	1057500	503480	379990	268930	257670	233500	209320	170870	155310	51325	66754	46312	0	0	0	0	9714.6	0	6228.2	24733	3209.1	3783.7	0	0	0	0	0	0	0	0	0	0	0	0	0	0	0	0	0
P0AFA7	Na(+)/H(+) antiporter NhaB	nhaB	56.728	3951900	51723	384950	542060	757820	456550	320050	214630	124240	89917	164940	213070	165310	171050	112970	50550	98518	33560	0	0	0	0	0	0	0	0	0	0	0	0	0	0	0	0	0	0	0	0	0	0	0	0	0	0	0
P0AFB1	Lipoprotein NlpI	nlpI	33.62	1261800	0	88707	152730	148380	114260	129070	145440	86483	38921	34513	0	18058	0	0	0	0	0	0	0	0	0	0	20859	21737	0	0	0	50179	25996	56133	49286	31810	0	49289	0	0	0	0	0	0	0	0	0	0
P0AFB5	Nitrogen regulation protein NR(II)	glnL	38.556	27129000	2858700	403700	756400	1143300	1057100	1301700	1354100	1025500	401510	529570	764040	874680	795720	833900	528990	447940	1425700	1345800	226790	94173	734970	1998800	122890	159870	1237000	1017100	488100	744370	332510	373230	371840	112370	445690	336230	227760	144100	112970	0	0	0	0	0	0	0
P0AFB8	Nitrogen regulation protein NR(I)	glnG	52.254	52557000	1701000	69733	377160	457570	367330	371180	391260	372910	125630	160950	139480	140830	142200	145780	79845	67546	0	28344	0	0	33092	0	17364	0	50619	55624	24828	49811	22228	0	38627	19448	0	13293	35770	0	0	0	160600	228860	3086600	6408900	15421000	21752000
P0AFC3	NADH-quinone oxidoreductase subunit A	nuoA	16.457	211890000	16309000	28889000	31315000	35054000	23518000	24683000	14764000	11781000	2404900	2092800	4794500	4611500	3858600	941090	2466500	1544700	221120	1575900	267570	172410	0	0	264860	223070	90895	0	0	0	46684	0	0	0	0	0	0	0	0	0	0	0	0	0	0	0
P0AFC7	NADH-quinone oxidoreductase subunit B	nuoB	25.056	317700000	26460000	36213000	43393000	45198000	29348000	26946000	16774000	12324000	7012200	6087100	6343200	4746100	4202700	3715500	2062000	2508200	1543900	1095600	737730	519370	916930	949030	692370	1381600	2039600	2171900	524800	693640	384160	340920	219560	121100	378490	252530	259210	34140	106260	63171	533260	764940	2484000	3912600	8816800	12434000
P0AFD1	NADH-quinone oxidoreductase subunit E	nuoE	18.59	289240000	19650000	22806000	29347000	27413000	23776000	23373000	13617000	11089000	3377200	4844500	6862100	5790700	6116100	5796800	5115000	4200000	1624200	2360300	653570	431010	1173400	1056300	1240400	546910	610530	532010	273200	449640	307560	155910	199760	309410	633920	245940	1237600	1072200	1570500	2436100	3615300	11955000	14175000	12422000	11401000	3381300
P0AFD4	NADH-quinone oxidoreductase subunit H	nuoH	36.219	6151500	216930	293680	486810	852450	473210	354000	239290	160620	95098	191340	268540	245630	397610	506340	426740	351470	123930	200720	142000	0	41597	36015	47519	0	0	0	0	0	0	0	0	0	0	0	0	0	0	0	0	0	0	0	0	0
P0AFD6	NADH-quinone oxidoreductase subunit I	nuoI	20.538	164280000	11373000	19129000	21626000	24426000	17136000	15117000	9786100	7990600	4371800	4115700	4406200	3837000	3761100	2920100	3363900	2205500	1261300	1531500	426860	514410	86066	342210	371540	275060	497990	441800	182960	193490	32026	102760	98154	0	123840	19130	136970	0	0	258140	338810	341990	759840	195000	112890	70154
P0AFE0	NADH-quinone oxidoreductase subunit J	nuoJ	19.874	43047000	2397700	1361100	7291500	9534400	7509000	4302000	2909600	2363400	0	718510	2851000	169450	0	0	0	0	0	0	0	1327200	0	0	0	312360	0	0	0	0	0	0	0	0	0	0	0	0	0	0	0	0	0	0	0	0
P0AFF2	Nucleoside permease NupC	nupC	43.475	5235500	110880	486270	736630	806350	516310	189110	147440	318570	120770	158290	277110	122890	144550	311860	224860	220100	66310	0	0	0	0	0	0	0	0	0	0	0	0	0	0	0	0	0	0	0	0	0	0	0	153100	0	0	124140
P0AFF6	Transcription termination/antitermination protein NusA	nusA	54.87	3450200000	945760	266090	247570	341810	224370	121790	117020	111460	77222	72150	101370	338180	175140	158040	227340	440300	295340	108890	343290	84938	383350	758210	1618200	3163500	9649300	72433000	221200000	697210000	356900000	181510000	99576000	45019000	68246000	59920000	80810000	112570000	114060000	171180000	231030000	265890000	306500000	176150000	120810000	48880000
P0AFG0	Transcription termination/antitermination protein NusG	nusG	20.531	785730000	13927000	7021600	14286000	16447000	11963000	12666000	8588300	7295600	7693300	7312600	5631400	4590400	5919100	6825100	4329300	2702600	3450600	2835300	3332000	2871600	2370600	2612200	4298000	4563200	4434800	11990000	74296000	233110000	129200000	61114000	19298000	6131100	8503300	6577500	6414800	5836300	4009400	5624200	7081100	6582200	6883400	5709200	7304000	12102000
P0AFG3	2-oxoglutarate dehydrogenase E1 component	sucA	105.06	4092300000	585640	1083300	1555700	1844100	1822200	2707100	5576800	9963500	81705000	789210000	1325400000	797450000	443040000	227880000	106540000	51592000	31990000	20364000	12246000	7188600	9313000	5360900	6054600	4380800	3981200	2867000	1270500	1700200	1500600	991880	2182700	622020	1467300	1002000	1257400	860390	23496000	11433000	2300800	6624800	22957000	22145000	25588000	13212000
P0AFG6	Dihydrolipoyllysine-residue succinyltransferase component of 2-oxoglutarate dehydrogenase complex	sucB	44.011	10060000000	1709600	1289500	1680400	2577300	2685400	6377800	8569500	11970000	195950000	2112400000	3217600000	2130500000	1047300000	576330000	247260000	123490000	76580000	53795000	37355000	21752000	23771000	17741000	17133000	10875000	8667300	6285600	3286500	6003700	8515500	11741000	5654600	1966500	3123000	2240500	2866700	4028700	5953500	5687000	7397100	8626300	6644500	3504400	5125300	5780100
P0AFG8	Pyruvate dehydrogenase E1 component	aceE	99.667	14773000000	2052000	11501000	32424000	269900000	2189300000	4909900000	3059100000	1306800000	475660000	316150000	240570000	188120000	164350000	157490000	142200000	129060000	125420000	150510000	136810000	92170000	87250000	44790000	38823000	29653000	30556000	27119000	16278000	26213000	19795000	26115000	27138000	17337000	36852000	30644000	30472000	33922000	27371000	30670000	25873000	17306000	17544000	7654900	16528000	7433000
P0AFH0	Methylated-DNA--protein-cysteine methyltransferase	ogt	19.179	29604000	0	0	52288	78470	0	0	0	0	0	0	0	0	0	198480	0	0	369650	420790	285170	1022900	105070	132040	398490	3871400	10828000	8408900	2419500	820230	80734	112030	0	0	0	0	0	0	0	0	0	0	0	0	0	0
P0AFH2	Oligopeptide transport system permease protein OppB	oppB	33.443	241610000	12245000	19794000	24886000	30640000	25997000	23749000	12517000	10416000	6570700	7321600	8502100	8243100	8309100	7927300	7407800	5812200	5174900	3283300	3172800	1067700	2442200	1388300	1532000	897410	389040	255850	181220	126940	44268	108090	169450	103520	201090	200910	59168	88777	148880	103250	130010	0	0	0	0	0
P0AFH6	Oligopeptide transport system permease protein OppC	oppC	33.022	429580000	24211000	52241000	42477000	71254000	44314000	32625000	23908000	21903000	10085000	9677600	14395000	13895000	13812000	12411000	9754900	8412000	6985800	5091400	1168100	460540	1893900	1415100	613820	479210	1847200	1549700	519470	246460	153060	70676	120370	0	0	0	0	0	0	0	0	0	498440	1089400	0	0
P0AFH8	Osmotically-inducible protein Y	osmY	21.073	48305000	22756000	6196100	4072700	2314900	942630	1130200	786990	694130	173200	207690	217450	0	304640	89805	539730	0	0	0	0	0	204390	103760	0	0	145120	0	579450	1965700	1140400	707580	273230	105330	127850	101090	0	0	0	0	402440	161010	241210	112820	215520	1291400
P0AFI0	Oxalyl-CoA decarboxylase	oxc	60.581	1353900	0	0	0	0	0	0	0	0	0	0	0	0	0	0	0	0	0	0	0	0	0	0	0	0	0	0	0	0	0	0	0	0	0	0	0	0	0	0	168920	504650	499850	132020	36448	12046
P0AFI2	DNA topoisomerase 4 subunit A	parC	83.83	149200000	0	73827	78736	160460	165560	386440	1548700	3379900	5329300	11019000	16428000	21666000	21475000	22160000	15197000	10906000	7736100	5062000	3008600	1151500	774930	214120	350470	34218	47891	139540	19282	26014	0	21989	16852	10806	9322.7	58928	30592	8934.1	0	0	32649	151070	136590	48935	81223	57539
P0AFI5	D-alanyl-D-alanine endopeptidase	pbpG	33.887	10203000	0	0	0	0	0	0	0	34106	130490	0	238160	578980	908540	1141300	1192900	1119400	608640	1045900	535230	372340	676510	336110	142590	40435	0	25001	0	0	0	167350	320560	0	0	0	0	0	0	0	0	274200	314330	0	0	0
P0AFI7	Pyridoxine/pyridoxamine 5-phosphate oxidase	pdxH	25.545	87712000	8321500	3166200	5114500	6238600	4252800	3843100	2626200	1873600	870590	1217300	2270800	3785100	5982800	8099700	7462700	6463600	4123000	4035500	2640800	1055200	941550	613000	604460	286170	96691	209960	26630	0	23902	24462	15691	15452	25964	30200	60554	0	0	0	14110	58998	0	157530	545280	518220
P0AFJ7	Low-affinity inorganic phosphate transporter 1	pitA	53.388	34224000	1974400	5070500	5832800	6132600	4038300	3675000	2127100	1839100	651180	689880	723820	250880	143900	609450	151830	181390	0	131990	0	0	0	0	0	0	0	0	0	0	0	0	0	0	0	0	0	0	0	0	0	0	0	0	0	0
P0AFK0	Metalloprotease PmbA	pmbA	48.369	154400000	17344000	915320	1282500	1815400	1445200	1743100	1222700	1087300	672470	701050	474890	744710	554820	785390	351570	323680	249890	259700	227380	138840	239950	654740	3492200	10719000	13036000	9451200	1880500	640280	74648	111660	128050	78110	687270	109580	121280	146390	34983	54566	41228	154880	351690	1396000	9525700	68935000
P0AFL6	Exopolyphosphatase	ppx	58.135	303820000	19563	18814	9799.3	70723	50315	54209	26575	91999	105030	425340	1086100	2468700	4035300	7324600	12078000	16074000	16685000	17674000	17427000	19554000	30705000	20458000	12711000	6497900	6888000	6530100	4722800	6580100	2822700	3351700	3365400	2252200	5223000	5843800	7920600	7959800	6046000	8723500	9054100	6909600	5864400	4234500	6463600	7412800
P0AFM2	Glycine betaine-binding periplasmic protein	proX	36.022	1591200000	5116100	3501700	3403800	3471400	1851000	1139000	992180	740790	319750	123620	338230	148150	84277	48809	0	0	0	0	0	0	0	0	0	75569	0	0	0	0	0	0	0	0	0	576820	360030	269780	309490	7164500	177520000	325590000	481320000	274070000	216160000	86481000
P0AFM4	Phosphate starvation-inducible protein PsiF	psiF	11.686	112550000	26948000	1342400	318360	150670	0	405820	100940	107160	102470	246530	27514	0	88380	78554	84347	111570	0	87706	0	54175	167510	0	141650	75300	129600	0	142710	358140	260440	598670	969650	1264000	2806200	3348300	4415700	6066500	5345300	6707600	9318400	6869900	10044000	7492100	6461700	9310200
P0AFM6	Phage shock protein A	pspA	25.493	795390000	29309000	47370000	60589000	67414000	54467000	69429000	62511000	70001000	69281000	67631000	65784000	43773000	27938000	18995000	10921000	3722600	3371600	2458200	1540600	508640	915810	1199800	1153900	375890	714340	652810	235310	614200	299800	383150	763770	277510	637730	680510	387190	719540	3853300	350590	1048700	419310	792430	839860	822930	239350
P0AFM9	Phage shock protein B	pspB	8.763	39678000	963150	3640200	2835400	1861500	3538700	1465700	1161100	1814400	2452700	2867800	2960300	2642800	2363700	1494100	500260	660240	368590	0	241310	0	0	0	143940	0	0	0	0	0	0	0	0	0	108160	102860	164610	0	0	0	0	852270	2060000	1678500	0	735700
P0AFN2	Phage shock protein C	pspC	13.517	11633000	865660	873360	1041600	1067000	687760	1244300	1185800	641930	611660	817350	609920	710230	520330	599390	156660	0	0	0	0	0	0	0	0	0	0	0	0	0	0	0	0	0	0	0	0	0	0	0	0	0	0	0	0	0
P0AFP4	Uncharacterized oxidoreductase YbbO	ybbO	29.41	8913400	0	1840200	1904000	1794600	649930	1278700	587320	302140	128160	67152	85775	41634	0	0	149410	0	0	0	0	0	0	0	0	0	24651	31335	0	0	0	0	28449	0	0	0	0	0	0	0	0	0	0	0	0	0
P0AFP6	Putative GTP cyclohydrolase 1 type 2	ybgI	26.892	5130900000	2881400	711280	1505700	1573300	1184200	521700	427470	820290	176480	499760	154190	223770	221630	121340	40137	122210	0	0	0	0	0	41726	42113	98739	50971	72158	0	38401	22327	72268	48502	14785	365110	414430	1132300	1575400	4404100	29312000	667790000	1412600000	1661500000	728900000	457790000	153430000
P0AFP9	Inner membrane transport permease YbhR	ybhR	41.565	12615000	0	91476	145980	212500	110880	163620	51351	46323	32937	0	38793	1313900	62450	1641300	0	0	3518000	3390900	0	0	0	0	0	0	0	53552	41969	0	0	0	0	11226	0	0	0	0	0	0	0	0	0	450480	751460	486030
P0AFQ7	Uncharacterized deoxyribonuclease YcfH	ycfH	29.808	58469000	836820	0	0	0	0	0	0	0	0	0	0	0	0	0	0	92923	47433	0	0	38447	242500	689830	3954800	12361000	21888000	13371000	2555300	1258800	176470	415400	51777	166700	83685	65354	51331	47103	74793	0	0	0	0	0	0	0
P0AFR0	NTE family protein RssA	rssA	33.067	11663000	833470	564610	1102700	4107800	631710	738000	280790	251460	28612	0	45091	0	0	36913	0	0	0	0	0	0	71622	123160	242060	137140	85464	80492	35453	0	0	0	119610	107380	88314	387150	357680	90788	464170	429200	0	0	0	0	0	221810
P0AFR4	Uncharacterized protein YciO	yciO	23.211	111230000	320960	1227700	1883200	2145500	1671000	1160200	905240	1274300	742770	797400	532110	303710	275450	670430	579250	129310	145890	92616	54193	21628	491870	275450	2234900	8510700	30981000	35439000	9581400	5113100	818310	687480	453270	177290	292210	278920	249630	289530	71684	92169	78038	0	0	0	183610	0
P0AFS3	Dihydrofolate reductase FolM	folM	26.348	107860000	0	10702	30055	0	12132	39274	145860	42370	389950	1553700	4351700	8216300	13097000	14248000	18524000	14812000	12644000	8646400	3020600	1249000	748600	283260	144900	0	160160	93333	22148	32618	66188	65641	46303	9393.1	37629	69119	17918	0	324990	265480	633090	976660	2045200	0	785370	0
P0AFS7	UPF0118 inner membrane protein YdiK	ydiK	39.841	1947000	0	0	557160	32512	499580	459840	0	272050	0	0	0	0	0	0	0	0	125850	0	0	0	0	0	0	0	0	0	0	0	0	0	0	0	0	0	0	0	0	0	0	0	0	0	0	0
P0AFT5	Transcriptional regulatory protein YehT	yehT	27.399	829220	804100	25114	0	0	0	0	0	0	0	0	0	0	0	0	0	0	0	0	0	0	0	0	0	0	0	0	0	0	0	0	0	0	0	0	0	0	0	0	0	0	0	0	0	0
P0AFU4	Transcriptional regulatory protein GlrR	glrR	49.148	59617000	533170	11307	9366.8	31440	7957.5	0	10972	0	67826	168790	616610	2178700	3609000	5698100	7558900	11129000	13899000	8705700	3788100	1541000	0	0	36864	14511	0	0	0	0	0	0	0	0	0	0	0	0	0	0	0	0	0	0	0	0
P0AFU8	Riboflavin synthase	ribC	23.445	84126000	77986000	1352300	120230	46325	0	0	0	17022	0	0	0	0	0	0	39945	0	0	0	0	0	0	0	0	0	0	0	0	0	0	106180	494690	630120	1195100	392480	165320	47135	0	158090	109340	0	161000	478350	235770	390180
P0AFW2	Ribosome modulation factor	rmf	6.5074	495030000	0	111720	138880	0	0	0	0	116440	168000	779230	4188300	7888400	14209000	22871000	34771000	35318000	42893000	46947000	34120000	40794000	85473000	70089000	27235000	8417600	5499000	3471300	1609900	1682500	1033700	1266100	1239900	698360	1048800	785060	0	0	0	163550	0	0	0	0	0	0
P0AFW8	Protein rof	rof	9.4795	35368000	1112500	0	0	0	0	0	0	0	0	0	0	0	0	0	0	0	0	0	0	0	0	0	0	0	0	0	0	0	0	0	0	0	263490	0	0	0	0	0	0	0	0	0	5826200	28166000
P0AFX0	Ribosome hibernation promoting factor	hpf	10.75	28635000	0	118050	0	1222400	888200	879970	515700	0	380460	78329	1253900	1109100	2494600	3520300	3564600	2915400	1680800	2030900	1927000	1366200	2024600	471970	0	0	0	0	0	0	0	0	0	0	0	0	0	0	0	0	0	0	192390	0	0	0
P0AFX4	Regulator of sigma D	rsd	18.243	16313000	9803600	423150	522530	708650	604440	605030	488970	168870	432320	365410	185240	320060	283990	269370	275340	116110	147840	0	0	0	0	0	0	0	67352	0	0	0	0	32451	0	0	0	0	0	0	0	0	0	0	0	0	491850	0
P0AFX7	Anti-sigma-E factor RseA	rseA	24.321	30344000	2614100	3489400	3518900	4201200	2462200	2497800	1445000	1783000	906440	1041200	1203300	547760	610620	434490	566120	394160	99223	0	182070	121350	437220	100600	546460	130570	204710	342060	107920	0	42971	174650	0	45793	0	92644	0	0	0	0	0	0	0	0	0	0
P0AFX9	Sigma-E factor regulatory protein RseB	rseB	35.749	17521000	7445000	2075000	1785400	1776900	847100	877510	518400	476720	272770	235030	318010	182340	156040	68528	67130	0	0	0	0	0	0	0	0	34985	77517	95160	21107	45075	36918	45218	12564	0	0	50918	0	0	0	0	0	0	0	0	0	0
P0AFY8	Negative modulator of initiation of replication	seqA	20.315	92399000	184110	544200	459850	243490	100120	271270	682920	398240	452520	795580	3416400	6964700	9239800	10967000	9458900	9250900	8333600	8110100	4190000	3122900	5118100	3106000	1493900	519980	370300	443290	278260	483180	361940	313850	135280	167420	612450	279210	278560	0	92153	80357	193530	757440	0	127010	0	0
P0AFZ1	Protein SseB	sseB	28.642	51238000	19805000	0	90424	0	0	0	136290	115180	0	0	0	69308	0	0	0	0	0	0	0	0	0	0	0	0	0	0	0	0	0	0	0	0	0	1714000	0	0	0	352250	3043100	6735500	7376400	4827700	1836500	5136300
P0AFZ3	Stringent starvation protein B	sspB	18.262	159040000	2254600	376550	752040	906670	473570	307220	527990	453610	351800	150760	72838	118620	121060	238580	126020	199280	0	0	0	77425	81780	0	46901	0	391050	26274	0	45577	0	23900	0	0	209540	280990	514590	633310	248180	931340	2965800	7103100	7904300	10441000	39430000	80258000
P0AG00	Lipopolysaccharide biosynthesis protein WzzE	wzzE	39.489	53436000	2249100	5129700	5634200	5685700	3483700	3516300	2082200	1539200	1069400	683660	910340	1348500	1449800	1885200	1613800	1679400	4643600	3089700	603830	466020	197060	0	0	32605	81204	37974	28055	0	1319900	431610	271500	0	0	0	0	8988.8	353890	17807	0	135190	485880	235620	508750	526600
P0AG03	3-octaprenyl-4-hydroxybenzoate carboxy-lyase partner protein	ubiX	20.695	89400000	0	12208	0	0	0	0	0	0	316590	0	0	0	252840	795010	1760800	1390600	814190	592330	1001600	96754	161260	55539	609180	536530	58737	29390	40765	97884	0	41521	0	179030	379200	815520	1144200	1461300	4491600	18786000	28272000	16029000	6458900	1561700	1157900	0
P0AG07	Ribulose-phosphate 3-epimerase	rpe	24.554	2523700000	2459400	664700	62159	43181	0	0	0	0	0	15779	0	0	0	0	0	0	0	0	0	394780	0	0	0	0	0	0	0	239100	0	0	0	0	1132200	330630	0	50677	695880	347390	644560	7757400	217580000	547360000	918360000	825530000
P0AG14	Probable protease SohB	sohB	39.366	53688000	2167300	6905800	7124300	6820400	4462000	3800600	2437600	2479700	1122800	1161000	2087600	2085200	2503400	2347900	1925400	1450200	936700	639080	503860	144370	363710	110240	33727	0	7399.3	14092	15327	18280	11009	9126.1	0	0	0	0	0	0	0	0	0	0	0	0	0	0
P0AG16	Amidophosphoribosyltransferase	purF	56.487	797530000	0	0	15286	15718	36647	12879	0	0	0	4673	0	0	0	33613	0	57573	0	297940	42542	135640	58416	188520	35583	44015	58404	82516	8189.8	0	0	0	115990	114160	0	70830	644480	1999900	65234000	270950000	276410000	127750000	41270000	6583700	3355100	1897200
P0AG18	N5-carboxyaminoimidazole ribonucleotide mutase	purE	17.78	970740000	5170200	53464	55396	0	48712	0	0	26112	0	12968	0	0	0	0	0	0	0	230760	203440	0	0	0	151700	167770	0	0	0	0	0	0	33666	0	501520	363620	64397	0	59200	1728000	3354600	1611500	1371000	64711000	381410000	509410000
P0AG20	GTP pyrophosphokinase	relA	83.875	135890000	64109	122100	217340	250430	271630	228580	193940	194940	203590	251970	242730	498410	467140	927020	827590	1312000	2899800	2309700	3102200	4196000	5135700	3522900	3266000	1645300	930890	961210	580420	1073700	970250	1290500	1662800	1180000	1966300	2162800	3019800	3508500	2492600	3419400	3485100	4054900	7115700	10873000	27547000	25243000
P0AG24	Bifunctional (p)ppGpp synthase/hydrolase SpoT;GTP pyrophosphokinase;Guanosine-3,5-bis(diphosphate) 3-pyrophosphohydrolase	spoT	79.342	106910000	38317	118060	166460	300460	266650	396440	353380	455070	430840	833790	2554100	4208000	6730900	9666900	12476000	12720000	10155000	10632000	7351100	5010200	5984500	3608900	2563300	1477700	1055700	812310	476000	615620	338650	410170	253280	805190	997030	745240	885790	588940	192450	142010	13554	0	0	0	75890	0
P0AG27	Uncharacterized protein YibN	yibN	15.596	216510000	9597800	24993000	28603000	33206000	19738000	18010000	10970000	9446400	6121800	5434100	5730600	6319700	5404100	5550700	3772400	4273200	3825600	3577400	4536900	959980	4292500	481310	413670	258730	197000	152300	34259	135500	0	132650	165250	45793	0	127220	0	0	0	0	0	0	0	0	0	0
P0AG30	Transcription termination factor Rho	rho	47.004	3830600000	3978900	3210300	4570200	6126900	4588000	5634500	5339700	5077900	3662800	4799500	7733100	9551700	24463000	35592000	89606000	310370000	703020000	762830000	428540000	207940000	211280000	124000000	98999000	66779000	79058000	75687000	41422000	53967000	39626000	48058000	51613000	30540000	48416000	38858000	30339000	23516000	16458000	17041000	21254000	18386000	20262000	14175000	17494000	16772000
P0AG40	Riboflavin biosynthesis protein RibF;Riboflavin kinase;FMN adenylyltransferase	ribF	34.734	2116500	1763900	0	0	0	0	0	0	0	0	0	0	0	0	0	0	0	0	0	0	0	0	0	0	0	0	0	0	0	0	0	0	0	0	0	0	151300	201210	0	0	0	0	0	0	0
P0AG44	50S ribosomal protein L17	rplQ	14.364	13380000000	23882000	13811000	20157000	30602000	25884000	36742000	41498000	61140000	56058000	76454000	293470000	734590000	1028400000	1471300000	1660400000	2310300000	2041900000	1774500000	750710000	276900000	139230000	56573000	37771000	42390000	43115000	37843000	16703000	28983000	22091000	27267000	20928000	11267000	11988000	10075000	20653000	22420000	27923000	18953000	35598000	18512000	510400	174290	257660	442550
P0AG48	50S ribosomal protein L21	rplU	11.564	11365000000	4695900	14736000	23340000	31116000	27897000	39484000	48907000	67647000	57967000	99848000	292870000	662840000	1060600000	1472700000	1491900000	1564100000	1803700000	1431500000	637610000	171660000	127550000	66066000	28784000	18927000	21105000	20895000	9267800	13756000	10018000	9981000	10457000	1863100	9567500	3712400	3009600	1740500	511040	87233	528210	737430	459180	280750	310340	258450
P0AG51	50S ribosomal protein L30	rpmD	6.5417	17621000000	7195700	13696000	20069000	22566000	24804000	49145000	50852000	64842000	53118000	101270000	376210000	994590000	1381700000	1980000000	2155300000	2806800000	3274300000	2311600000	899100000	434150000	201070000	77231000	46160000	29723000	43189000	37353000	16639000	19528000	19814000	16181000	12873000	5328800	16468000	10030000	3008400	1996000	2813100	13969000	13388000	9885600	2528400	903480	0	0
P0AG55	50S ribosomal protein L6	rplF	18.904	17557000000	9943900	13502000	18659000	26172000	18814000	29303000	37644000	44479000	52995000	111400000	389930000	887430000	1371600000	1979500000	2431600000	2710700000	3061500000	2315500000	930240000	336110000	243570000	109360000	65333000	34770000	41956000	35196000	18849000	31513000	19965000	19305000	18021000	7176100	16584000	10103000	8744900	8530200	5980300	5996300	7270400	5106000	34493000	21276000	4984800	5518300
P0AG59	30S ribosomal protein S14	rpsN	11.58	42661000000	28630000	26123000	52184000	68026000	69556000	141000000	129420000	211990000	165690000	224210000	460500000	722510000	969720000	1341500000	1552800000	1873100000	2766100000	3964600000	3638200000	4649600000	7925500000	5595500000	3064700000	1016100000	603720000	329240000	135560000	181110000	96849000	112370000	115820000	59786000	137350000	85308000	48377000	35289000	15452000	10384000	12709000	4563700	4445200	3722700	4919200	6383600
P0AG63	30S ribosomal protein S17	rpsQ	9.7043	41817000000	5125600	26821000	39850000	48864000	26222000	280320000	217200000	241170000	148060000	242510000	520350000	853070000	883740000	1180900000	1198400000	1344900000	1676100000	3449400000	3078600000	2986700000	7101900000	7719200000	3113100000	1498700000	1092100000	757880000	333150000	371880000	204760000	273120000	253410000	106120000	216320000	134580000	81792000	51415000	18076000	17323000	10616000	6162800	1859800	933830	3448800	373020
P0AG67	30S ribosomal protein S1	rpsA	61.157	20696000000	8588100	12383000	15699000	24153000	23166000	34767000	39445000	53089000	62241000	99875000	152640000	265830000	364160000	490500000	602800000	757730000	1119200000	1600700000	2096700000	2679000000	3759000000	2283200000	1503800000	641410000	252120000	191240000	98541000	151140000	108320000	134650000	129350000	70122000	125150000	92634000	99299000	113660000	112630000	109690000	73110000	31519000	24596000	23220000	32714000	32065000
P0AG84	Uncharacterized oxidoreductase YghA	yghA	31.488	165700000	160590000	3108100	115200	172190	110650	57845	90586	73410	9997.8	38409	27243	39917	33623	27345	36170	0	29610	0	0	17957	17305	0	0	0	0	0	0	0	0	0	0	0	880060	222260	0	0	0	0	0	0	0	0	0	0
P0AG86	Protein-export protein SecB	secB	17.277	7993400000	6582000	1359300	1305700	1184900	750420	480560	216970	516470	155890	230690	497750	666960	385090	167970	380840	165480	238090	595750	402780	146240	272890	300430	112380	287240	227540	169720	299660	275070	269690	790320	452810	1462700	1597900	1784000	1320200	5610800	9199300	77654000	425510000	948550000	2107700000	1909400000	1692800000	790930000
P0AG90	Protein translocase subunit SecD	secD	66.631	158770000	12144000	18796000	20706000	24044000	14083000	11633000	6935600	6612000	2938500	2361100	3214500	2701600	1921400	2025100	1823300	1030200	634990	605830	425870	427240	415670	246370	177830	90091	80932	89937	47904	97902	42852	137440	144930	80872	952090	7281600	5631800	4626600	1871400	867980	327390	158410	100940	53720	81522	98293
P0AG93	Protein translocase subunit SecF	secF	35.382	63230000	4931400	8290300	10024000	11356000	6169000	6318900	3737600	2810400	1188000	965310	1425400	1243500	1245400	1150700	893820	453730	302360	0	452230	0	0	0	0	169230	0	0	0	0	0	0	0	0	0	0	0	102590	0	0	0	0	0	0	0	0
P0AG96	Protein translocase subunit SecE	secE	13.643	21142000	2159700	2292500	2623600	2627400	2103700	1475400	1242200	1030900	0	0	575550	994870	746610	740970	732500	783210	456660	301680	0	0	125280	0	0	0	43084	0	0	61970	0	0	23921	0	0	0	0	0	0	0	0	0	0	0	0	0
P0AG99	Protein-export membrane protein SecG	secG	11.365	36450000	2487100	3785600	4358800	4397900	2905200	2601000	1365600	1210800	797230	885670	1595300	1537400	1641600	1609800	1716400	1404000	691220	624230	277190	119380	129320	279370	30271	0	0	0	0	0	0	0	0	0	0	0	0	0	0	0	0	0	0	0	0	0
P0AGA2	Protein translocase subunit SecY	secY	48.511	53673000	4408500	3472300	7162600	7885100	4810200	4640300	2932200	2775100	705240	862290	1924200	2062600	2220700	1840100	1716000	1469100	1245800	600460	0	0	80924	54263	0	0	48794	102780	63785	112670	63095	106830	118980	56081	132110	0	0	0	0	0	0	0	0	0	0	0
P0AGB0	Phosphoserine phosphatase	serB	35.042	151910	151910	0	0	0	0	0	0	0	0	0	0	0	0	0	0	0	0	0	0	0	0	0	0	0	0	0	0	0	0	0	0	0	0	0	0	0	0	0	0	0	0	0	0	0
P0AGB3	RNA polymerase sigma factor RpoH	rpoH	32.468	13689000	0	0	0	0	0	0	0	0	0	0	0	0	0	0	0	197510	656980	1717300	1878300	1560500	885870	396480	447240	662480	448140	852300	752330	1426100	879240	608410	229300	0	0	0	0	0	0	0	0	0	0	0	90942	0
P0AGB6	ECF RNA polymerase sigma-E factor	rpoE	21.695	14690000	326490	486190	719700	1382300	491030	543650	438510	173890	78398	176910	317240	80490	91528	62220	129570	0	0	0	0	0	50808	72508	0	13293	237960	263820	259590	1477100	2567200	2016500	1063000	224060	271490	303030	121940	54682	0	111810	0	83249	0	0	0	0
P0AGC3	Soluble lytic murein transglycosylase	slt	73.352	21716000	4296600	238400	115710	60828	49860	0	3033.7	3117.4	0	0	0	0	0	0	0	0	0	0	0	0	0	0	0	0	0	0	0	0	0	0	10260	163000	21388	24312	224450	201250	556260	2424700	1807400	3325000	1340300	1900400	2079300	2870700
P0AGD3	Superoxide dismutase [Fe]	sodB	21.265	407250000	392940000	9638900	588470	550260	158190	0	98664	100790	41717	65873	39988	179960	248380	268280	150480	64762	135710	0	0	0	0	0	21744	99864	210220	143740	0	0	0	0	0	0	1029900	101430	101900	133140	0	0	0	51130	89851	0	0	0
P0AGD7	Signal recognition particle protein	ffh	49.787	781760000	3004300	13458000	30421000	44399000	40491000	42294000	37631000	27668000	22168000	27911000	33141000	36799000	40642000	44182000	37632000	32080000	33495000	34555000	28112000	21050000	31955000	21641000	17902000	13088000	11798000	10439000	5759000	7949000	4858900	4782100	5126700	2485700	3631700	2573700	2278700	1103200	444810	750600	971950	410020	204270	155550	216980	98847
P0AGE0	Single-stranded DNA-binding protein	ssb	18.975	1159100000	15429000	317920	480950	243840	1357400	1335200	824990	714430	280550	231150	468170	375060	223220	136310	261880	162010	78818	50324	113670	14620	0	179100	197050	376720	1211200	1036200	430430	867260	578120	1603800	2984300	2684200	11037000	11928000	8762200	6863600	6133300	6607000	10513000	11390000	16984000	21368000	99657000	912650000
P0AGE4	Serine/threonine transporter SstT	sstT	43.477	13359000	731040	970130	1253800	1900000	1272300	858040	463920	593330	354860	507110	657690	588780	555840	516760	572860	429440	377330	268590	177180	171290	138780	0	0	0	0	0	0	0	0	0	0	0	0	0	0	0	0	0	0	0	0	0	0	0
P0AGE6	Chromate reductase	chrR	20.375	84912000	5648400	0	0	0	0	0	0	0	0	0	0	0	0	0	0	0	0	0	0	0	0	0	0	0	0	0	0	0	0	0	0	0	129620	24474	0	0	0	0	0	0	0	0	1642100	77468000
P0AGE9	Succinyl-CoA ligase [ADP-forming] subunit alpha	sucD	29.777	8763300000	9066200	1060800	699650	808290	294260	383260	219290	245190	133580	111030	126470	76288	28964	76684	21891	61024	856780	1320300	155880	21276	2107400	1410900	124050	65331	1168500	1402100	542160	1725600	1558100	1457800	1288500	362200	4085200	3648800	2475000	1283200	606190	953080	2771900	48180000	1095200000	1962100000	3143500000	2469500000
P0AGG0	Thiamine-monophosphate kinase	thiL	35.07	5125200	1482600	0	0	0	0	9121	0	0	0	0	0	0	0	0	0	0	0	0	0	0	0	0	0	0	40494	0	0	0	0	0	0	0	0	0	0	0	0	0	0	0	0	0	63994	3528900
P0AGG2	Acyl-CoA thioesterase 2	tesB	31.966	18491000	1637400	0	0	0	0	0	0	0	14190	0	0	0	0	0	0	0	0	0	0	0	0	0	0	0	0	0	0	0	0	0	0	0	0	0	0	0	0	57710	0	0	93690	176170	186900	16325000
P0AGG8	Metalloprotease TldD	tldD	51.363	69901000	1848500	153360	56573	49714	43164	0	53467	90603	21172	0	0	0	0	10811	95696	0	0	44358	0	84687	0	109470	73311	228350	456420	280230	62075	94322	0	0	0	0	109020	90920	116830	0	0	0	38547	115250	46714	232470	6584700	58711000
P0AGH5	Peptide transport system permease protein SapC	sapC	31.548	76877000	370690	482920	492880	413120	0	0	0	0	0	0	0	0	0	0	0	0	0	0	0	0	0	0	0	0	0	0	0	0	0	0	47626	69172	152500	0	0	0	0	0	0	0	0	0	8305800	66543000
P0AGI8	Trk system potassium uptake protein TrkA	trkA	50.367	43495000	1192300	2430500	2994500	3375800	2103200	1819900	1159300	699670	324480	227560	406790	360800	141690	95071	34174	34536	15695	65157	53840	9003.7	97084	27346	85633	9936.7	125740	139020	41228	63110	16367	35636	49871	31032	39873	37984	39660	45253	108850	450110	1566400	1226400	2226100	4798300	7209500	7480500
P0AGJ2	tRNA (guanosine(18)-2-O)-methyltransferase	trmH	25.343	196170000	0	0	0	0	79699	0	130470	122800	97791	156250	962390	2064800	3441700	6003600	8918900	12771000	17474000	14658000	13867000	20059000	31419000	22345000	10753000	3791300	3170800	1935300	934530	1262300	677690	1025800	954620	579100	1399500	1551600	2571100	2349800	2107900	1940000	1434400	1322800	1042800	582690	211350	0
P0AGJ5	Uncharacterized tRNA/rRNA methyltransferase YfiF	yfiF	37.784	1096500000	148900	786150	425910	918310	851510	946280	1638000	2719600	2317900	3137900	6503100	11220000	15242000	33488000	81773000	126960000	130560000	111790000	96140000	73378000	99942000	69626000	55146000	50385000	37982000	40719000	14704000	12210000	4628500	3594300	2536300	654130	1302300	864250	673420	198230	115330	84287	172460	0	0	0	0	0
P0AGJ9	Tyrosine--tRNA ligase	tyrS	47.526	3409000000	3015100	207710	274670	226110	119230	454970	463590	452980	574830	601140	847980	1036800	1031900	1544100	1259600	602970	516920	708420	320160	624520	518340	498470	565100	364870	407960	385000	225860	232370	197610	166930	498890	379400	1210500	1050700	984560	1048800	623560	923760	2090800	12081000	358570000	858560000	1306900000	845540000
P0AGK1	4-hydroxybenzoate octaprenyltransferase	ubiA	32.511	2739400	0	358740	479760	429720	338240	384270	115530	151710	93184	98072	0	0	110710	120740	0	58720	0	0	0	0	0	0	0	0	0	0	0	0	0	0	0	0	0	0	0	0	0	0	0	0	0	0	0	0
P0AGK4	RNA-binding protein YhbY	yhbY	10.784	645300000	34387000	776650	945680	2839700	2861300	2051400	2840200	2835700	1620000	3601200	5464800	6640500	7435000	8342400	11988000	15794000	19917000	35779000	34728000	21557000	37583000	31578000	15983000	17541000	10199000	7000000	7522900	10371000	6420000	10992000	9085700	11699000	20532000	19523000	21923000	16979000	21341000	18524000	17597000	9878800	22059000	18171000	21567000	38827000
P0AGK8	HTH-type transcriptional regulator IscR	iscR	17.336	70403000	810110	1025000	1752600	2309300	3447700	3480000	2236800	2831700	2140000	1703400	2556200	2812400	3443100	4856600	2146100	4929000	3455100	2181600	1465500	2631600	4255000	2723500	2519800	1000400	260250	381500	403830	511130	434080	474540	645720	324060	411140	298220	889920	171460	299550	180640	396290	239040	549150	304490	0	515710
P0AGL5	Ribosome association toxin RatA	ratA	17.726	2770000	0	173920	267360	433920	0	0	0	256420	144300	143330	0	0	0	111240	157400	97714	122200	95109	132870	70062	80734	79878	67259	70874	0	74198	38741	63294	0	41952	47214	0	0	0	0	0	0	0	0	0	0	0	0	0
P0AGL7	Ribosomal RNA small subunit methyltransferase E	rsmE	26.978	269070000	0	0	0	0	0	0	0	0	0	0	0	0	0	0	163210	223230	515880	2459700	9303800	29687000	85720000	69210000	41821000	12734000	4529500	1853900	946730	845660	476230	574450	816520	524550	949130	1235300	1954800	1434500	274140	480810	0	0	98852	75742	76535	85464
P0AGM7	Uracil permease	uraA	45.06	4659200	0	0	986010	853450	642350	723580	411290	328120	0	0	272520	0	0	298780	143090	0	0	0	0	0	0	0	0	0	0	0	0	0	0	0	0	0	0	0	0	0	0	0	0	0	0	0	0	0
P0AGM9	Xanthine permease XanP	xanP	48.867	10420000	317640	1151600	1367900	2079400	1121800	1007200	660040	554800	374480	275340	376030	246300	192390	355600	339270	0	0	0	0	0	0	0	0	0	0	0	0	0	0	0	0	0	0	0	0	0	0	0	0	0	0	0	0	0
P0C018	50S ribosomal protein L18	rplR	12.769	20499000000	21039000	18427000	21912000	23909000	28145000	43747000	50997000	76175000	37625000	76860000	476440000	1328500000	1627500000	2142700000	2444500000	3177100000	3364300000	2768700000	648720000	287840000	238750000	144900000	104350000	73518000	87296000	71313000	34062000	57269000	32192000	30787000	30621000	17182000	35696000	15360000	16428000	13028000	9455400	16082000	27910000	68945000	246900000	181840000	216280000	63531000
P0C054	Small heat shock protein IbpA	ibpA	15.774	53081000	1064600	2732900	5617300	4671100	5148000	5957800	4157900	3817500	2366500	2353200	2748900	1722000	1449900	1818600	1540200	1148900	977330	518520	379460	60133	599930	378810	567770	358170	88391	132450	91512	77961	0	24019	0	0	22370	0	40128	104700	0	344450	0	0	0	0	0	0
P0C079	Antitoxin RelB	relB	9.0714	61208000	2430200	0	72011	0	0	0	105740	144260	197170	375790	1127200	3544400	4892600	5911200	6292800	8553400	8355200	10249000	3137200	860530	609900	0	0	68157	115230	0	0	0	38344	0	0	0	62680	0	0	0	0	0	388350	858990	1150600	456930	630430	579660
P0C093	Nucleoid occlusion factor SlmA	slmA	22.836	155950000	0	161260	802370	1219300	1488800	2008600	715800	1065100	638660	997220	1155900	5287600	16398000	26736000	23452000	16720000	17377000	12244000	9925400	6887300	5731600	2128700	991520	439550	257870	230480	0	248280	0	105930	53454	66847	0	214030	137170	67441	0	0	0	0	0	0	0	0
P0C0K3	Protein RdoA	rdoA	38.12	3195500	3134600	0	0	0	0	0	0	0	0	0	0	0	0	0	0	0	0	0	0	0	0	0	0	30217	12875	17772	0	0	0	0	0	0	0	0	0	0	0	0	0	0	0	0	0	0
P0C0L7	Proline/betaine transporter	proP	54.845	64962000	3054400	6784000	7395000	8596300	5425700	3750700	2462400	2572300	1371200	1554500	2352500	2363500	2352200	2127900	1892800	1841500	657970	612270	2592100	3031400	0	75940	577020	86472	0	0	0	0	12585	0	0	0	0	0	0	65569	58472	0	43361	0	40885	0	1211300	0
P0C0R7	Ribosomal RNA large subunit methyltransferase E	rlmE	23.335	343630000	0	30559	31734	0	29782	0	36134	67294	60387	287320	759160	799890	2336000	3896600	7087800	15488000	62885000	127490000	81098000	28754000	8785300	2015700	610340	257340	250150	147920	129760	94439	34719	48176	49073	0	20992	0	0	0	0	49161	0	0	0	0	0	0
P0C0S1	Small-conductance mechanosensitive channel	mscS	30.896	302710000	8573800	13863000	16890000	22840000	15005000	19213000	10307000	10366000	6699400	9160500	9435100	5479900	4681000	4518300	8865900	3088700	2553400	2062900	25260000	6433000	28054000	44334000	15802000	4224600	325950	4395400	76961	0	0	0	31728	0	0	72829	0	0	101060	0	0	0	0	0	0	0
P0C0T5	Penicillin-insensitive murein endopeptidase	mepA	30.136	80177000	0	0	0	0	0	0	0	0	0	0	65821	370740	562840	1001500	1971500	3207500	3043300	5726100	6716400	10111000	18944000	12658000	9138800	2541300	926790	872680	398980	526410	320220	331560	230500	97350	136890	174030	103820	0	0	0	0	0	0	0	0	0
P0C0U4	Ribosomal protein S6--L-glutamate ligase	rimK	32.436	8111100	24625	0	0	26058	0	23582	37150	113370	207790	363900	387630	711550	498670	413520	83036	354890	278980	0	198770	83627	64470	65293	204960	69211	84585	127610	80252	55222	0	0	22830	13429	0	0	0	0	0	156170	786940	1129500	934370	407950	101170	0
P0C0V0	Periplasmic serine endoprotease DegP	degP	49.354	911240000	6994500	6670700	8456200	9285100	4777700	5773600	4586200	4438800	2443600	2648700	3877200	3962700	5498100	6167100	5874800	5336100	4176900	4567900	4095700	3336400	5588000	5483400	9939700	13463000	22972000	37237000	30850000	48889000	41934000	61990000	90126000	65842000	72715000	48825000	47170000	50870000	32893000	29050000	22317000	17040000	18242000	10801000	13170000	10861000
P0C7L2	3-oxoadipyl-CoA/3-oxo-5,6-dehydrosuberyl-CoA thiolase	paaJ	42.276	54231000	86449	0	1783.7	0	11515	0	0	0	0	0	0	0	0	0	34127	0	0	0	0	0	0	32624	0	0	0	0	0	0	3741.4	0	0	0	0	0	0	255890	0	57641	30370	16683000	18219000	6004800	7462100	5348500
P0C8J6	D-tagatose-1,6-bisphosphate aldolase subunit GatY	gatY	30.812	4956300000	41898000	65309000	136940000	189960000	165800000	196070000	143470000	106690000	58894000	58906000	87235000	88257000	89191000	80105000	69352000	66532000	59962000	50606000	29117000	23190000	35150000	24981000	21127000	19501000	24615000	21741000	11425000	14122000	9051000	8915300	7699400	4177400	7887500	5660300	5023100	3382800	2797300	2499500	2970100	7714000	164130000	634130000	1045800000	1064300000
P0C8J8	D-tagatose-1,6-bisphosphate aldolase subunit GatZ	gatZ	47.108	728570000	541510000	14079000	13665000	16783000	12413000	15303000	10098000	7992600	6724300	6581800	6279200	7124600	6145500	6658600	4434600	5408400	2994900	4983400	3473200	2832400	1602900	854190	2628400	2134300	2942300	2195200	902290	1143300	876590	793510	701650	521460	1189300	531080	634220	590920	328580	578960	1276000	1348400	1912700	1683200	2598900	3121000
P0C960	Endo-type membrane-bound lytic murein transglycosylase A	emtA	22.226	3512700	260960	647980	570530	558170	266280	249320	170090	175310	168180	168070	56579	118610	38326	0	64248	0	0	0	0	0	0	0	0	0	0	0	0	0	0	0	0	0	0	0	0	0	0	0	0	0	0	0	0	0
P0CB39	Phosphoethanolamine transferase EptC	eptC	66.609	21215000	965660	2957200	3663000	3891300	2344200	1950500	1481700	1064300	465100	495410	471040	358950	220860	206720	161660	108550	68328	35188	20658	11871	13132	0	24437	0	0	8787.9	17473	0	0	0	63105	115950	0	0	0	29864	0	0	0	0	0	0	0	0
P0CE47	Elongation factor Tu 1	tufA	43.283	11082000000	8249500000	219500000	102490000	106100000	66805000	76183000	50323000	51008000	25915000	29485000	36275000	39721000	39024000	42497000	34913000	33654000	30563000	24599000	16818000	14632000	15986000	11831000	14193000	12237000	13522000	13904000	9400100	14606000	13826000	21668000	23779000	12302000	65666000	25464000	26587000	30618000	25015000	34279000	38726000	87052000	151780000	176860000	209450000	743440000
P0CF93;P0CF92;P0CF91	Putative transposase InsL for insertion sequence element IS186C;Putative transposase InsL for insertion sequence element IS186B;Putative transposase InsL for insertion sequence element IS186A	insL3;insL2;insL1	40.908	921500	0	27037	38525	95941	58700	51715	47024	53778	24941	25780	0	36841	28918	32594	44484	0	0	0	0	0	0	0	0	38586	91695	156740	40025	28172	0	0	0	0	0	0	0	0	0	0	0	0	0	0	0	0
P0CG19	Inactive ribonuclease PH	rph	24.425	33020000	0	1795800	3158800	3349700	2571100	3692500	2462300	1787700	225960	524210	1508300	1386400	1711800	1527300	533330	0	1551100	0	0	378250	625130	492250	132760	72840	496780	492200	253470	391070	277080	346100	325580	186500	85660	311990	365610	0	0	0	0	0	0	0	0	0
P0DM85	Clamp-binding protein CrfC	crfC	84.37	5407200	92655	30370	115950	146910	104730	149770	119630	92399	44718	170290	102270	98308	71215	41471	47141	39034	12304	16926	10772	0	0	0	0	14181	23351	35348	20286	31863	30200	41742	53744	28852	95802	102100	91729	90512	43007	65419	149490	316250	928500	761000	658180	318780
P0DMC7	Transcriptional regulatory protein RcsB	rcsB	23.67	463540000	23440000	10405000	13520000	16146000	11945000	13852000	9026500	7244300	6734400	9923900	13145000	17529000	23333000	32124000	33139000	36771000	35623000	31217000	22832000	15057000	17238000	8299500	8269700	5766700	2852500	2996400	1349600	2221000	1276300	1341000	1545700	763160	1496700	1076000	1301300	2254800	1941300	2347400	3372900	2642400	2252100	2544000	2043400	3340600
P10100	Rare lipoprotein A	rlpA	37.528	48710000	357380	6221500	7236700	4670400	4685500	4813500	3918200	3500700	1154800	1041300	1064400	841510	1219900	1129700	758530	580740	308700	462040	236470	174330	112700	112070	360100	142730	351230	444760	155480	345180	247250	316100	264000	0	124910	1298100	58827	0	0	0	0	0	0	0	0	0
P10121	Signal recognition particle receptor FtsY	ftsY	54.513	759210000	1398600	1988500	3912800	5368600	5066600	6612100	3336100	2930900	2412900	2339200	3342100	1687000	2137900	1691900	1511800	1134900	1300500	921640	1315800	408150	383960	388400	659630	303740	382570	307710	224050	141530	94410	278190	362590	268740	974760	6782100	56528000	195900000	237350000	130270000	55145000	13578000	4214500	1807500	1312800	736550
P10346	Glutamine transport ATP-binding protein GlnQ	glnQ	26.731	439040000	26454000	54960000	59673000	58076000	40903000	44638000	25833000	18955000	9567400	9833600	9810100	7811400	7447400	4587000	2878600	2536100	2822300	2891000	1099700	2012300	1710500	1404600	2593100	5116200	9370500	6410400	1561200	1204400	359170	436050	572070	384420	744560	584040	327100	1681200	4580400	3821400	2005400	813460	386330	81675	0	105720
P10378	Enterobactin synthase component E	entE	59.111	1678000	1678000	0	0	0	0	0	0	0	0	0	0	0	0	0	0	0	0	0	0	0	0	0	0	0	0	0	0	0	0	0	0	0	0	0	0	0	0	0	0	0	0	0	0	0
P10384	Long-chain fatty acid transport protein	fadL	48.541	32018000	1326300	3651700	4506700	2854100	1963300	2150900	1396300	1144500	438120	595100	1235900	942240	1275800	1445300	1043400	663560	625410	747560	632120	430190	717570	484300	396270	193630	470080	227820	128060	75231	49264	101000	86869	19903	0	0	0	0	0	0	0	0	0	0	0	0
P10408	Protein translocase subunit SecA	secA	102.02	880590000	2005200	3476700	5017200	7019200	5602800	6155400	4955700	3916500	2425500	3118200	3509900	4654300	5644800	7471900	9289200	12016000	16188000	27400000	53338000	96694000	170270000	104960000	64579000	25758000	13491000	12722000	7140000	9578600	6478000	7071100	7654200	4649500	8746900	9436900	16252000	32096000	30650000	22410000	15093000	10991000	7816700	4174300	4128900	4544100
P10441	Lipid-A-disaccharide synthase	lpxB	42.382	82679000	639490	3878200	7040500	8407700	7513300	7012400	5449200	4258300	3273100	4148200	2949500	2828400	2703800	2556200	2061700	2037600	1917700	1926200	1575800	1110300	1254600	906250	1309700	1105200	583420	695040	593230	750430	418840	532130	499460	161720	330670	133650	25427	92049	0	0	0	0	0	0	0	0
P10443	DNA polymerase III subunit alpha	dnaE	129.9	46231000	0	83953	159350	236850	188450	195730	162230	184160	154490	164420	232400	458390	954070	1775300	2584200	4408800	3794600	3022400	1355500	684600	1086500	1349300	1926200	1613700	2363000	2428800	1246800	1286200	821530	974760	934170	424020	443380	461440	1559500	2846700	1854900	1028100	555430	167760	30808	0	0	27973
P10902	L-aspartate oxidase	nadB	60.337	9126200	0	19968	21076	0	33875	27073	18175	0	35843	52463	118850	94194	165750	274860	697280	610180	747030	245360	1728800	2853100	572490	351150	214220	138670	11971	0	0	0	0	0	0	0	0	0	0	0	0	0	0	0	0	0	0	93818
P10903	Nitrate/nitrite transporter NarK	narK	49.693	20981000	1583000	3003200	2741500	2792000	1821900	2188700	1237700	932180	874840	720420	514480	460920	384810	347900	312840	256570	260430	0	0	140060	110520	67633	75002	82648	71987	0	0	0	0	0	0	0	0	0	0	0	0	0	0	0	0	0	0	0
P10907	sn-glycerol-3-phosphate import ATP-binding protein UgpC	ugpC	39.523	51315000	1380900	3497900	4477100	5507600	3586700	2765500	2153400	1149900	954460	818540	353520	1034500	1256800	2381900	2084200	2087100	1274600	1980000	847310	851180	62439	112520	200900	755450	2027200	1881900	569180	409900	0	0	21723	17468	0	0	0	0	0	0	0	0	144810	546090	2464100	1657900
P11071	Isocitrate dehydrogenase kinase/phosphatase	aceK	67.698	128660000	1375200	21601	31629	62042	42184	21541	0	11010	30478	0	0	24710	0	0	0	0	0	0	0	0	0	0	0	78312	624450	876930	388610	554070	114280	21589	37613	13198	20532	0	14600	20152	110150	24777	103850	0	1143800	16107000	64424000	42364000
P11349	Respiratory nitrate reductase 1 beta chain	narH	58.066	162320000	10210000	19317000	18379000	18697000	12883000	13435000	7674900	6373900	2812800	3019500	2912900	2650100	2094700	2178500	1684400	1351400	870620	1250100	733920	635270	729280	384670	721760	895900	1149000	956340	242830	356160	70576	92750	231030	991860	3133800	1883800	823430	259470	261050	1418600	2292100	1945800	2069200	2016100	3139300	7087100
P11350	Respiratory nitrate reductase 1 gamma chain	narI	25.497	12897000	951770	1282500	1656200	1595200	1071100	942570	438860	545840	168780	265630	122320	179890	157390	117750	155630	157980	106220	77161	104290	62638	0	68086	64417	62981	0	0	0	720440	654390	982800	184030	0	0	0	0	0	0	0	0	0	0	0	0	0
P11446	N-acetyl-gamma-glutamyl-phosphate reductase	argC	35.952	24758000	0	0	0	0	0	0	0	0	0	0	0	0	0	0	0	0	0	0	0	0	0	0	0	21872	162270	80157	28136	0	0	0	0	0	0	0	0	0	0	0	0	409490	6629000	6878600	6499400	4049300
P11447	Argininosuccinate lyase	argH	50.318	263920000	89673	0	0	3540.1	0	0	0	0	0	0	36535	0	13923	0	0	0	0	0	0	0	0	21954	3088.8	0	27812	0	47545	22692	0	0	0	7717.4	0	0	0	19803	78887	26990000	84702000	82328000	46665000	14618000	7136000	1103700
P11454	Enterobactin synthase component F	entF	141.99	46143000	0	7156.5	17615	0	3879.9	13251	0	0	0	0	0	0	0	0	18039	0	0	0	0	0	0	0	0	0	0	0	0	0	0	9370	14334	79073	364540	0	61805	0	383040	3423200	14301000	15053000	9028300	2379600	757700	228500
P11557	Cell division protein DamX	damX	46.161	95690000	8060500	8898900	11275000	15034000	8355500	7655900	4803900	6407300	1962200	1136300	2299100	2567000	2502700	2799100	1568500	2091200	1129600	1156400	1018800	924470	566580	448170	246330	258900	115740	58366	230890	140160	72455	180980	181390	130050	74807	79101	112680	123870	78116	0	117950	139470	352670	50789	0	284960
P11875	Arginine--tRNA ligase	argS	64.682	18179000	16800000	122300	54625	19817	8882.3	71069	0	4926.1	18875	0	0	19637	11397	14111	15276	14110	9756.3	16360	0	12450	0	22609	0	14054	0	0	15243	0	0	0	0	0	230260	45314	43825	0	53128	0	103610	0	0	0	0	437880
P11880	UDP-N-acetylmuramoyl-tripeptide--D-alanyl-D-alanine ligase	murF	47.447	19453000	19310000	43627	0	15259	0	0	0	0	0	0	0	0	0	0	0	0	0	0	0	0	0	0	0	0	0	0	0	0	0	0	61803	22664	0	0	0	0	0	0	0	0	0	0	0	0
P12008	Chorismate synthase	aroC	39.137	695750000	27984000	69149	1674600	0	2025500	2221800	26210	178260	132510	490560	512970	1746000	1716300	3367700	11147000	29347000	40878000	38352000	37139000	24676000	24663000	15939000	17509000	13352000	13969000	13293000	12257000	20006000	12458000	15778000	20064000	11875000	17501000	16007000	12757000	11732000	9353300	8668000	16218000	24374000	34464000	32726000	55981000	41118000
P12281	Molybdopterin molybdenumtransferase	moeA	44.067	365970000	2138000	14701	0	0	44040	0	0	0	15356	0	0	0	199590	0	0	222990	5519000	10852000	830540	916230	0	0	545970	948680	0	0	0	0	0	0	0	0	376200	53704	49843	270270	55021	268360	232870	179990	1943200	9988900	99482000	230820000
P12282	Molybdopterin-synthase adenylyltransferase	moeB	26.719	20248000	19751000	146500	22419	0	0	0	24460	0	0	0	0	0	0	0	0	0	0	0	0	0	0	0	0	0	0	0	0	0	0	0	0	0	158400	0	0	0	0	0	68322	0	0	0	0	76426
P12758	Uridine phosphorylase	udp	27.159	5055400000	20268000	1020900	799210	1415300	514920	1201100	414090	462010	118210	138960	214010	491410	243060	341530	325450	294030	0	140480	0	0	0	185990	105170	0	3638900	4712200	1024800	2505200	1744500	2095700	2083100	1294400	6279800	3135800	1006200	1755400	632500	1519000	3069700	5694800	22149000	531970000	1817100000	2613400000
P12995	Adenosylmethionine-8-amino-7-oxononanoate aminotransferase	bioA	47.335	4948300	0	0	0	0	0	0	0	0	0	0	0	0	0	0	0	0	0	0	0	0	0	0	0	0	0	0	0	0	0	0	0	0	0	0	0	0	328440	0	0	0	0	0	608380	4011500
P12996	Biotin synthase	bioB	38.648	11082000	423280	0	0	0	0	0	0	0	1702100	0	0	0	0	0	0	0	0	0	0	0	0	0	0	94601	18226	0	835030	157510	37894	51056	400050	42095	1398000	1681600	169140	146200	663280	253170	125010	80265	30959	42206	431020	2299500
P13009	Methionine synthase	metH	136	189180000	509870	492820	1143500	1828100	1290400	1453700	1302300	1327300	896840	1072100	1526900	1894100	1316700	1687300	1707600	1463900	1211100	1007100	1067000	1265900	758550	893300	1229200	1040700	931590	998490	666200	968360	653970	1095600	872590	644210	1308400	1556900	2268600	3271600	4138400	9780100	36191000	44399000	29645000	10461000	5810700	4130700
P13024	Protein FdhE	fdhE	34.746	44818000	24540000	415130	42400	52244	40257	36807	0	0	0	9238.6	0	0	0	0	0	0	0	0	0	0	0	0	0	0	28516	0	0	48170	17108	47405	27663	139560	289680	161420	145640	164930	0	135650	734650	1518300	2662100	2777800	4717400	6066100
P13029	Catalase-peroxidase	katG	80.023	4503500000	378550	200550	334680	431930	328290	440680	382800	328380	366820	435720	231610	237990	291170	306510	203330	378950	171670	238890	241400	279760	94738	191450	443120	543910	12415000	11433000	4469400	4668500	4072400	6786100	12124000	19465000	117200000	613990000	1353600000	1379600000	557790000	261200000	75694000	21180000	13451000	7616400	11063000	8211100
P13035	Aerobic glycerol-3-phosphate dehydrogenase	glpD	56.75	111700000	3595300	8778500	13165000	15601000	9649900	9550500	6225300	4860200	2703200	2817600	2868800	2634000	1935900	2052700	1592300	1146200	973330	992700	748110	462250	318020	499850	1250400	866460	1213900	1474600	528580	827630	453280	826920	500100	110040	453990	440810	32889	18802	3827900	5546.6	1188300	0	407390	631280	1555400	1915800
P13036	Fe(3+) dicitrate transport protein FecA	fecA	85.321	30994000	317390	700290	684900	633150	265940	274990	223190	201940	89781	40512	77449	102060	29260	50167	0	0	38686	0	0	6509.3	12008	0	3916.5	6201.7	38363	24214	0	0	0	8271	0	0	0	0	74826	380240	2309100	1813000	5237600	7150300	7519900	1607200	834800	237960
P13445	RNA polymerase sigma factor RpoS	rpoS	37.971	123600000	100150	109820	160470	186570	222630	153850	82751	105300	120280	128560	104150	127640	458590	295960	200750	271840	356170	879730	1370500	1589200	4679400	3957700	2527700	2211800	3052200	4268000	6783600	22386000	11297000	8029500	3655900	1204300	2375200	2252900	1897700	1956900	1873900	5254600	8162800	6627300	4664000	1996200	2039200	3419000
P13458	Nuclease SbcCD subunit C	sbcC	118.72	46837000	356470	805680	2189200	3596500	3254400	3990000	3649100	3518900	1395900	1804600	2417500	2797900	2517700	2388600	1567000	1355900	1214300	3426600	1940900	1070700	430760	95537	65320	8805.1	3689.7	8832.9	0	28431	22736	4513.1	230380	32262	0	59386	0	13941	49470	49935	149000	171570	154190	0	0	0
P13482	Periplasmic trehalase	treA	63.636	66275000	63339000	899070	105470	113930	202270	265930	103980	0	6246.2	0	4753	0	0	0	0	0	0	0	0	0	0	0	0	15381	62975	0	0	64928	0	4368.2	0	0	80477	134810	265840	0	0	0	7999.7	554650	0	0	0	43023
P13656	Probable bifunctional chitinase/lysozyme;Chitinase;Lysozyme	chiA	97.057	4875600	0	0	0	0	0	0	0	0	40711	77969	0	0	0	0	0	0	4241100	0	0	0	0	0	0	0	0	0	0	0	0	0	0	0	0	0	0	0	0	0	0	0	272770	135100	107970	0
P13669	Mannosyl-D-glycerate transport/metabolism system repressor MngR	mngR	28.273	25175000	0	0	0	0	0	0	0	0	0	0	0	0	0	795130	2150400	2220900	2779000	3148300	2852700	1055700	4204900	2441900	1110200	424350	274270	170170	81157	123050	190610	193600	163630	83122	125760	202880	117630	93891	110150	0	61937	0	0	0	0	0
P13857	Ribosomal-protein-serine acetyltransferase	rimL	20.68	2402600	2303500	0	0	0	0	0	0	0	0	0	0	0	0	0	0	0	0	0	0	0	0	0	0	99119	0	0	0	0	0	0	0	0	0	0	0	0	0	0	0	0	0	0	0	0
P14081	Selenocysteine-specific elongation factor	selB	68.867	173660000	43674	1052700	2420500	3063900	2404500	2720800	2292800	2417200	1563600	2365600	5410400	9254300	14085000	19032000	23251000	26274000	22563000	16651000	6930100	2992100	2336300	1104100	601500	342960	189990	181760	35419	35817	23343	65815	15979	0	27428	21926	0	212210	0	1041800	605560	31080	0	0	0	0
P14175	Glycine betaine/L-proline transport ATP-binding protein ProV	proV	44.162	417240000	29223000	51990000	59391000	60669000	42179000	35882000	24527000	18099000	10388000	8627700	7871200	7305400	7117000	5962500	6122900	9230700	3374300	2285100	2618700	2081900	1376400	3083400	2395000	1402800	2717700	2729600	549670	1654700	985820	420260	317680	219660	199930	1114900	1054200	389790	321080	530460	130400	88789	47590	80261	344900	142090
P14176	Glycine betaine/L-proline transport system permease protein ProW	proW	37.619	138670000	11882000	16796000	22508000	20507000	14076000	12714000	7353200	5589500	3478800	2984000	3918300	1818000	1722700	1295900	1198700	2471900	1694500	521410	1055200	1056500	349240	453150	627470	762410	1151800	202920	70864	114800	66057	93344	96375	39363	0	0	0	0	0	0	0	0	0	0	0	0
P14294	DNA topoisomerase 3	topB	73.216	36710000	22344	20933	37820	101440	62798	66016	44564	86748	24578	87496	817390	2953500	4515500	4320200	3412300	2939800	2271900	2535900	1869100	1830900	2890600	1712200	954130	342140	290260	248090	347780	842870	291520	115670	82372	29536	62841	71439	34822	45423	0	54150	51003	47110	0	65239	8578.8	100540
P14407	Fumarate hydratase class I, anaerobic	fumB	60.105	1160900	0	0	0	0	0	0	0	0	0	0	0	0	0	0	0	0	0	0	0	0	0	0	0	0	0	0	0	0	13995	0	0	0	0	0	0	0	13661	0	0	0	0	0	216850	916380
P14900	UDP-N-acetylmuramoylalanine--D-glutamate ligase	murD	46.973	21247000	20938000	197180	27650	71969	0	0	0	12454	0	0	0	0	0	0	0	0	0	0	0	0	0	0	0	0	0	0	0	0	0	0	0	0	0	0	0	0	0	0	0	0	0	0	0	0
P15031	Fe(3+) dicitrate transport ATP-binding protein FecE	fecE	28.19	17834000	272780	24455	132200	269470	243270	46555	0	77831	0	0	0	0	0	0	0	0	0	0	0	0	0	0	43484	1908300	6237400	6027800	1285600	284340	0	142810	60823	0	0	0	0	232130	296980	247850	0	0	0	0	0	0
P15034	Xaa-Pro aminopeptidase	pepP	49.815	2684900000	1317300	100200	202490	161930	44795	43896	141130	68508	0	36374	304230	0	26371	40562	0	1761900	55874	0	0	0	0	0	0	16370	108540	0	19028	60994	25275	42172	22543	40605	385020	502030	621930	911590	12137000	343720000	918770000	757780000	444300000	116340000	63497000	21262000
P15038	Helicase IV	helD	77.975	244950000	131020	123890	271990	448310	250350	348160	339910	470830	137230	261620	3523300	10551000	18969000	26757000	34698000	45103000	19253000	37002000	7921800	9670900	16030000	7367100	2546800	901440	357660	216500	184690	2648.3	6491.2	3451.3	0	0	0	13413	14914	105130	0	0	26597	25068	123730	132530	90144	568530
P15042	DNA ligase	ligA	73.605	240730000	19144	4646.7	16550	166630	0	22417	31027	0	10382	71892	31669	6353.7	3372.3	19988	0	0	129390	0	5956.5	4574.4	22147	0	6052.5	16348	5147.6	17851	7094.2	18429	10864	71484	61376	102830	360270	374500	401300	688190	367480	961740	3164500	11889000	46357000	64945000	67293000	43047000
P15047	2,3-dihydro-2,3-dihydroxybenzoate dehydrogenase	entA	26.249	7625500	148290	0	0	0	0	0	0	0	0	0	0	0	0	0	0	0	0	0	0	0	0	0	0	16536	0	0	53064	0	0	0	0	0	0	0	0	0	0	0	0	0	0	0	779710	6627900
P15067	Glycogen debranching enzyme	glgX	73.576	5517400	1227900	525400	314080	162880	49075	31854	76326	70042	47136	62820	56958	14414	51042	72551	60457	47402	0	0	61720	13830	0	20182	164410	106510	103820	55580	71151	135270	96881	92234	117730	100820	113520	169950	200460	179360	131520	54788	78410	169010	101280	68911	91827	147820
P15070	Flagellar motor switch protein FliN	fliN	14.855	40745000	5672400	7084300	6799600	5496600	160940	1708400	965590	794000	264780	355940	0	615380	687210	0	0	1544300	1262100	364780	333440	110140	572870	330520	59187	183730	0	0	0	0	0	0	0	0	328820	240680	297390	291910	0	114690	0	307050	0	199150	635360	2964000
P15078	Carbon starvation protein A	cstA	75.104	42228000	1042700	3882200	5021200	5820500	3752300	3644800	2139700	1937800	594500	958370	1481100	1448800	1256500	1320600	622540	1042400	370950	413480	183860	4520600	294030	24353	41925	24680	79941	20771	0	14947	0	0	19605	0	0	0	0	0	0	0	0	68829	78408	105950	0	0
P15082	Glucitol operon repressor	srlR	28.236	40267000	0	0	0	0	0	0	0	0	0	0	0	0	0	0	0	0	183600	1413500	5279500	8282400	9873800	5412700	2890000	480260	228540	320950	157130	188030	199890	351730	478010	290460	592330	294990	331380	445520	0	606060	492860	566520	333340	347890	225390	0
P15254	Phosphoribosylformylglycinamidine synthase	purL	141.4	916920000	1120600	63442	171290	292660	133750	146960	75061	84779	39644	57357	70113	37294	78846	85724	62806	53102	0	122380	0	0	7802.8	144440	85433	86059	36350	18427	0	7335.3	0	16849	23821	37157	491020	182350	229240	258580	897900	3113200	3856100	6365800	51868000	121830000	324370000	400310000
P15288	Cytosol non-specific dipeptidase	pepD	52.915	3942500000	12845000	339060	510650	490190	283290	302830	193810	193960	183260	170960	124340	117020	159480	182720	39027	84678	48932	0	0	0	44649	0	147040	17988	137730	0	26414	61107	77683	42096	99921	118350	3353600	744370	1190200	1339700	785380	1477800	1672200	3752700	17479000	291360000	1450600000	2151700000
P15373	Antitoxin PrlF	prlF	12.359	71830000	1548300	0	0	0	0	0	0	0	0	0	177150	125510	369220	808550	2136900	4260200	4518700	7533000	6199400	6534300	11275000	5038900	2806900	734550	746330	325690	147360	517590	179210	469340	560600	285220	511750	460460	871120	1158600	1038500	1040800	1092700	3221700	4105200	625620	405120	0
P15639	Bifunctional purine biosynthesis protein PurH;Phosphoribosylaminoimidazolecarboxamide formyltransferase;IMP cyclohydrolase	purH	57.329	1896300000	5078200	1084100	994340	768990	251070	146320	131100	108240	85403	67063	121820	90079	61923	35180	2024.9	0	0	52611	30677	107760	2133.8	0	28206	12460	316810	0	0	10653	0	35521	133390	224280	1006900	601510	1094700	4135500	5450500	6940200	4271900	3232300	4723300	153430000	686970000	1014500000
P15640	Phosphoribosylamine--glycine ligase	purD	45.94	108940000	106920000	942160	63709	106160	27326	12755	25441	18929	0	6839.9	51101	94509	153720	0	46698	6284.8	0	8820.2	0	16272	34932	0	9219.3	0	1818	0	0	0	0	0	0	0	332590	0	0	0	63341	0	0	0	0	0	0	0
P15723	Deoxyguanosinetriphosphate triphosphohydrolase	dgt	59.382	117300000	225320	0	0	65405	210410	1321900	2003000	2780000	1884200	3979600	5548400	4880000	3253400	2277000	2206000	1701500	1794700	1389400	1169000	607350	795690	716050	489050	451610	531510	396000	306290	627140	461550	775340	1267800	1155400	2809900	4277800	5932700	8262100	8347200	12689000	12779000	6971500	4589200	1577600	1922500	1875200
P15877	Quinoprotein glucose dehydrogenase	gcd	86.746	77830000	4357400	7917700	10166000	10851000	6726600	7251500	4299700	3399100	1540200	1512400	1377300	1346300	1373500	1279100	764340	683060	326830	224440	175220	81267	207660	87830	170370	106220	164180	110020	58617	33617	22667	36047	109670	23327	56035	19377	8007	1064300	3754000	3871300	2272800	0	0	0	0	0
P15977	4-alpha-glucanotransferase	malQ	78.503	175920000	0	64601	98593	153030	51011	71166	108200	572950	1185800	3914500	10823000	20500000	24539000	27974000	24009000	19709000	13961000	9513200	6194100	3356600	3663400	2105300	1323000	624880	413180	309270	143400	103760	43697	79374	79626	22614	69014	0	0	0	0	17462	17736	0	0	48916	50653	0
P16095	L-serine dehydratase 1	sdaA	48.906	70214000	43750000	342490	1043300	277140	146180	137040	488400	98962	94656	97440	157330	594610	498350	715980	673440	836730	1419600	1458300	186990	51549	608760	604510	166870	332710	335540	273620	461800	719220	90086	131930	276440	97548	312780	322600	211830	133900	1462300	805340	773090	785860	508390	1043600	2261000	4425200
P16384	tRNA dimethylallyltransferase	miaA	35.065	14051000	8711000	124380	86649	131470	60001	43517	28292	62838	0	0	0	9937.3	0	0	0	0	0	0	0	0	0	5001.4	0	0	22915	12779	0	0	0	0	0	0	0	80633	391690	0	422060	415300	191160	342490	891990	662880	695140	659230
P16456	Selenide, water dikinase	selD	36.687	108720000	94420000	1064000	771880	1187400	589520	191850	399420	605670	197230	272960	309520	347680	323850	271950	252780	121190	370790	92329	137770	41158	145830	107290	162940	123560	114430	179210	26251	31520	58449	43164	0	54345	270240	101020	177740	450070	209770	175820	338660	324000	318590	703330	844370	1795500
P16525	DNA replication terminus site-binding protein	tus	35.783	103960000	1159100	0	0	54200	0	35662	63610	142770	84240	217220	1060100	2337800	3664100	6613500	9209100	10423000	12840000	11648000	7860500	7263600	10599000	7428300	3532500	1805700	1439300	1049200	429850	490800	189770	263840	213580	112140	184480	206420	77838	0	0	0	177730	347890	384370	0	0	347020
P16528	Acetate operon repressor	iclR	29.739	18337000	0	0	9772.5	0	0	0	0	0	0	62792	531820	871670	1225500	1414700	2794100	2654300	2187300	1676600	865240	526890	660700	333170	72514	0	0	56403	0	0	17026	0	0	0	0	0	415780	1238300	463870	258820	0	0	0	0	0	0
P16659	Proline--tRNA ligase	proS	63.692	3151200000	1112400	321450	504840	450660	273740	382290	228300	401960	201540	244390	284370	319220	365450	267520	389370	171820	95989	54915	235100	238250	98862	97377	284860	211950	201830	161780	97936	97821	51278	64973	102950	16553	307480	140110	456360	158360	159430	597590	16661000	356470000	903160000	758970000	775910000	330190000
P16676	Sulfate/thiosulfate import ATP-binding protein CysA	cysA	41.058	35872000	1387100	4124700	4560300	4794700	3430800	3031500	1938600	1341300	924410	1069000	1176800	1167300	1248700	1007300	798880	544140	252950	416870	225090	76408	135970	129330	90964	390040	726710	587540	209670	80033	0	0	4277.8	0	0	0	0	0	0	0	0	0	0	0	0	0
P16703	Cysteine synthase B	cysM	32.664	87197000	418790	0	0	0	0	0	5865.1	0	0	0	0	0	0	0	0	52941	0	0	0	0	0	0	0	0	0	0	0	0	0	0	0	0	208650	0	42202	116050	0	0	0	0	0	1091600	6451600	78810000
P16926	Cell shape-determining protein MreC	mreC	39.53	5516000	411630	473060	868590	964520	438920	646970	301730	296600	153060	161430	124770	45055	43641	35977	50921	0	0	0	0	0	0	0	0	0	0	0	0	0	0	0	0	0	0	0	10390	0	0	0	0	310450	80448	97781	0	0
P17109	2-succinyl-5-enolpyruvyl-6-hydroxy-3-cyclohexene-1-carboxylate synthase	menD	61.366	98811000	0	5488.3	5221.3	5528.5	21371	0	85251	0	11249	48770	75182	143710	198180	169650	110130	100020	90000	45104	51636	0	7008.4	0	0	0	33690	14674	0	0	0	0	7405.1	10923	0	0	0	3005.9	0	0	24377	2435000	23838000	25839000	30087000	15345000
P17115	Arabinose 5-phosphate isomerase GutQ	gutQ	34.031	360670000	180570	0	369420	287940	0	0	0	0	0	0	0	0	0	0	88229	0	61680	0	0	0	0	124540	871940	3625700	7710400	126540	0	0	223510	252800	128810	189930	825280	618860	480430	286690	352440	6603900	37180000	56295000	70247000	57286000	64791000	51461000
P17117	Oxygen-insensitive NADPH nitroreductase	nfsA	26.8	59374000	58441000	438570	115490	54919	0	0	0	0	0	0	0	0	0	0	44266	0	0	0	0	0	0	0	0	0	0	0	0	0	0	0	0	0	0	0	0	0	0	0	0	0	0	280270	0	0
P17169	Glutamine--fructose-6-phosphate aminotransferase [isomerizing]	glmS	66.894	2291000000	5499500	429340	381390	496270	354260	207330	225770	126500	190340	99886	78759	47713	22884	70867	125190	41536	178290	0	136020	26001	371480	146320	515220	111360	69916	91578	40306	139970	142640	0	74372	222920	1548900	908100	1557400	2217000	4394600	4520400	7774000	14104000	117760000	402080000	777120000	946320000
P17411	6-phospho-beta-glucosidase	chbF	50.512	4449200	0	0	0	0	0	0	0	0	0	0	0	0	0	0	0	0	0	0	0	0	0	0	0	0	0	0	0	0	0	0	0	0	0	0	0	0	0	0	34643	778580	1846700	983000	569420	236890
P17443	UDP-N-acetylglucosamine--N-acetylmuramyl-(pentapeptide) pyrophosphoryl-undecaprenol N-acetylglucosamine transferase	murG	37.814	20084000	1356000	3302400	2885100	3123400	1961700	1979100	1260400	1151800	506970	475170	483920	409940	266280	271920	102320	164940	59188	0	81941	0	17131	42375	50996	20073	22472	73579	8114.1	0	0	0	0	0	0	7182.5	0	0	0	0	0	0	0	0	0	0
P17444	Oxygen-dependent choline dehydrogenase	betA	61.877	12820000	826850	1882300	1921000	2228000	1091100	1200000	770530	594500	493220	337730	370770	223450	80081	49176	110770	21822	50357	0	12156	28813	18441	17742	42235	54152	72711	44532	40898	0	18841	12640	41430	7963.2	21719	0	0	21039	0	0	0	0	0	31800	23470	58249
P17445	NAD/NADP-dependent betaine aldehyde dehydrogenase	betB	52.911	1671800000	1444200	30735	826330	742240	0	29177	0	0	0	0	0	0	0	0	0	0	0	0	0	0	0	0	0	0	0	0	0	48516	34341	0	0	0	135900	0	41195	0	0	296570	39846000	356120000	498440000	393200000	277500000	103050000
P17446	HTH-type transcriptional regulator BetI	betI	21.815	12715000	0	0	0	0	0	54640	0	28768	0	118860	151530	355460	357730	849620	950960	1068300	992680	722840	492220	159870	0	218010	176400	131030	149520	156310	116080	98522	32542	82060	63193	75879	93029	65271	279450	340250	325140	1542800	1375200	681420	339030	0	0	70685
P17802	A/G-specific adenine glycosylase	mutY	39.149	12230000	0	0	0	0	0	0	0	0	0	0	0	0	0	27474	108230	316590	303270	339010	1346500	2151300	3386300	2173400	934130	547900	130680	75269	0	0	0	0	46666	35354	69519	66688	31435	0	0	91958	48726	0	0	0	0	0
P17846	Sulfite reductase [NADPH] hemoprotein beta-component	cysI	63.997	3424300000	3918300	928590	1537900	2168400	1738100	2083600	2168400	1986900	1369300	1781100	2306400	3054300	5736700	39085000	235340000	571540000	785540000	659170000	325100000	142830000	101780000	51018000	38989000	30438000	23056000	20976000	12399000	20120000	14423000	22076000	20727000	11911000	20713000	18924000	20620000	23474000	22013000	25367000	22211000	20840000	23783000	21882000	26058000	21160000
P17854	Phosphoadenosine phosphosulfate reductase	cysH	27.975	130910000	95383000	1288200	1035500	1243600	803410	593060	526460	414160	258610	196870	272500	283030	338790	127680	125360	65106	0	0	0	0	29289	45965	82632	382970	1221800	1198600	287900	38480	0	44316	31030	28881	261510	301120	209720	82687	0	0	581220	959290	1712700	2797700	5270900	12389000
P17888	Primosomal protein N	priA	81.654	36074000	86823	6989.1	4185	23271	0	8607.7	13269	84549	132070	465100	1094100	1629700	2714300	3694300	4355000	3465700	3107300	3276800	2573500	1496500	1794800	842620	507130	302020	227940	134050	632440	2267500	198420	264460	362520	54361	98173	98870	57344	0	0	0	0	0	0	0	0	0
P17952	UDP-N-acetylmuramate--L-alanine ligase	murC	53.625	242170000	1128500	348510	687840	535410	332590	554350	270090	397940	219520	379380	443340	371920	738940	1021200	1389000	1244800	484310	46909	6969200	6892300	10137000	2291000	361360	105910	67997	96987	42416	20412	32183	46585	46423	9084.3	23753	70881	28655	42273	0	131390	607310	1442900	3114600	20265000	85239000	93495000
P17993	Ubiquinone biosynthesis O-methyltransferase	ubiG	26.555	422180000	2734200	7127300	35359000	88840000	53417000	36393000	18981000	14543000	9109300	8156600	9730100	10431000	9341600	10255000	8911000	8142000	7943500	7103200	8192000	6102200	7491600	5852100	8188900	4916300	4266400	3890200	2071400	3120200	2097900	2538700	2749700	1724100	2741100	2572900	1964600	1991000	742260	877360	382280	180000	348450	124300	289160	246320
P17994	Uncharacterized protein YfaA	yfaA	62.671	416220	0	0	0	0	55945	173500	160700	26083	0	0	0	0	0	0	0	0	0	0	0	0	0	0	0	0	0	0	0	0	0	0	0	0	0	0	0	0	0	0	0	0	0	0	0	0
P18196	Septum site-determining protein MinC	minC	24.775	41905000	19247000	1100400	809760	625350	203790	206340	100340	134770	0	26972	0	34247	0	0	0	0	0	0	0	0	0	0	0	13710	147350	83133	0	0	0	0	26477	0	61486	37131	23689	0	0	0	0	0	0	0	1338100	17684000
P18335	Acetylornithine/succinyldiaminopimelate aminotransferase	argD	43.766	294340000	0	0	20172	0	0	0	0	0	0	0	0	0	0	0	0	0	0	0	0	403970	0	12803	263200	43126	54247	15699	0	0	0	0	0	9060.5	225320	546200	204080	236520	76283	401150	17866000	70359000	101090000	50807000	39149000	12549000
P18393	Enterobactin biosynthesis protein YbdZ	ybdZ	8.2711	29359000	0	0	0	0	0	0	0	0	0	0	0	0	0	0	0	0	0	0	0	0	0	0	0	0	0	0	0	0	0	0	0	0	0	0	0	0	0	2505200	12415000	11999000	2441000	0	0	0
P18775	Dimethyl sulfoxide reductase DmsA	dmsA	90.398	1287700	0	0	0	0	0	0	0	0	0	0	0	0	0	0	0	0	0	0	0	0	0	0	0	0	0	0	0	0	0	0	0	0	0	0	25226	40286	356920	346400	317810	40734	0	27644	0	132670
P18843	NH(3)-dependent NAD(+) synthetase	nadE	30.636	259490000	186270000	1647100	191090	56045	36289	0	115230	29645	5443.5	0	0	0	0	0	0	0	0	0	72430	65651	87441	0	83863	0	0	428600	267350	687070	26992000	25593000	10069000	1575900	1974400	914910	799090	409800	20026	430880	187640	299630	182850	0	0	0
P18956	Gamma-glutamyltranspeptidase;Gamma-glutamyltranspeptidase large chain;Gamma-glutamyltranspeptidase small chain	ggt	61.767	5965800	3652000	80451	7211.9	0	0	0	0	0	0	0	0	0	0	0	0	0	0	0	26784	0	0	0	0	0	0	0	0	86070	63082	27207	0	0	0	0	0	0	0	0	0	218370	525010	472950	0	806730
P19318	Respiratory nitrate reductase 2 beta chain	narY	58.557	29423000	1573200	3946400	3676900	4268500	2839300	2800300	1552200	1136200	803050	1125500	625280	559660	645510	606640	228270	251710	91063	100540	95823	0	102890	48430	122560	166230	162530	90695	35237	15413	0	9991.5	11915	10035	0	0	0	0	0	0	166200	195120	408410	167640	231270	552780
P19319	Respiratory nitrate reductase 2 alpha chain	narZ	140.23	26492000	1485900	3917700	3914600	3955000	2486300	2751400	1527700	1206400	610310	493050	494030	482130	420500	400570	315400	176590	146130	87177	111740	25605	56195	93250	89343	28635	66874	18836	0	0	2467.9	0	0	1487	8100.5	20333	0	0	55046	6519.1	114170	254760	387720	151110	97509	31194
P19323	Formate hydrogenlyase transcriptional activator	fhlA	78.467	5536200	0	0	6023.9	0	0	13212	0	5538.4	0	0	0	5055.4	0	7626.9	0	0	0	0	0	0	0	0	0	16992	0	160340	291250	1070800	281550	150250	209230	165440	155120	97572	208820	282480	464560	521630	505710	390020	262760	160220	0	103960
P19624	4-hydroxythreonine-4-phosphate dehydrogenase	pdxA	35.113	4266800	4181300	18843	11850	17484	0	0	0	0	0	0	0	0	0	0	0	0	0	0	0	0	0	0	0	0	5290.5	0	0	0	0	0	0	0	0	0	0	0	0	0	31973	0	0	0	0	0
P19636	Ethanolamine ammonia-lyase light chain	eutC	31.781	67446000	465270	52466	0	0	0	0	0	0	0	0	0	0	0	0	0	0	14504	0	0	0	0	913990	0	0	0	44241	93015	266430	192030	0	487060	3007500	18005000	18176000	14161000	8815900	1689800	578860	197730	0	87819	61510	0	135210
P19926	Glucose-1-phosphatase	agp	45.682	156470000	144320000	2767500	696620	482910	203240	138360	73562	69451	29556	66207	28453	34831	25670	81396	0	57841	170080	166270	1993700	849470	128100	56781	0	79063	10232	0	0	0	0	44295	1518300	0	1596800	285350	125080	0	0	0	0	39030	34967	44787	0	244060
P19934	Protein TolA	tolA	43.156	13020000	697830	2513900	341450	331980	177110	6692400	120060	133400	149930	131930	113480	88280	34099	62979	35946	209970	0	0	0	17367	0	20264	0	0	0	0	0	0	0	0	0	0	0	0	310500	836970	0	0	0	0	0	0	0	0
P20083	DNA topoisomerase 4 subunit B	parE	70.243	3316800	2750400	17490	33008	38274	8648.7	65286	25071	6334.7	29946	16353	11304	44541	59325	67790	16455	17481	16326	0	6313.7	0	8621.5	0	0	0	0	0	0	0	0	0	0	0	0	0	0	0	0	0	29224	0	48622	0	0	0
P20099	Biotin sulfoxide reductase	bisC	85.85	5890600	796190	0	0	0	0	13683	0	0	4023.4	12764	0	56581	98902	204060	10547	455840	296290	654390	321660	443760	50588	23830	60803	3220.8	45822	29398	6808.3	0	0	0	0	0	0	885510	180220	0	0	0	0	0	205640	464570	0	565490
P20966	PTS system fructose-specific EIIBC component;Fructose-specific phosphotransferase enzyme IIB component;Fructose permease IIC component	fruA	57.518	66292000	4377400	9320800	10865000	10538000	6456600	6462400	4132100	3388900	1235500	1088500	1746000	1291900	1326500	1168200	796160	781050	247490	211630	183930	142880	0	100040	133800	67790	42409	0	2751.8	0	14772	15304	15811	0	0	23623	0	17416	0	0	0	0	0	0	0	97247
P21151	3-ketoacyl-CoA thiolase	fadA	40.876	1215000000	1734500	263710	295180	306610	200340	115780	194080	364860	175380	242580	169780	683910	114410	206640	187960	105980	0	100170	0	81076	37432	38037	198890	960230	1594900	940590	155100	112190	0	31348	367380	533960	873610	3625600	15449000	91951000	313250000	376470000	221080000	94053000	44314000	14860000	14720000	13812000
P21156	Sulfate adenylyltransferase subunit 2	cysD	35.188	2233700000	3115700	2004500	3523800	3533300	2336300	2520500	1687400	943020	699810	842840	1030300	1286500	1550200	1528100	1947500	1779100	1263100	1059000	624220	1325000	3030800	3815200	7658100	22928000	56874000	57697000	16298000	16173000	54221000	508130000	831380000	311860000	196980000	42537000	19334000	10329000	6805600	6459200	4854500	2701800	3402400	4267400	5680800	5649500
P21165	Xaa-Pro dipeptidase	pepQ	50.176	159780000	45792000	617090	210780	156030	52640	53303	73313	93779	0	0	294050	634970	0	0	0	0	0	0	0	87865	839470	633730	52901	71573	230390	289510	12417	0	0	50796	12172	32811	1492900	208480	378590	84519	101590	46214	16218	0	55976	109020	877140	106120000
P21169	Ornithine decarboxylase, constitutive	speC	79.415	82312000	49882	36008	47248	31196	35351	36990	25080	21376	0	14789	0	65828	67327	20197	104240	0	47750	0	0	0	31242	29936	0	0	5779.3	26023	6212.8	0	0	11556	7296	10308	0	14036	0	55895	1508000	3309700	2110900	3772300	18851000	18703000	22495000	10760000
P21170	Biosynthetic arginine decarboxylase	speA	73.898	1932800000	948570	150790	115700	108470	108030	36229	32002	63231	51470	32141	108340	7015	54474	0	15407	0	60025	126530	1604000	2846100	16647	19815	1325200	1712100	25192	425610	501760	1491300	2476000	2970800	2033100	755430	1280500	3301000	16378000	78775000	150900000	282100000	487690000	422660000	263800000	97610000	69553000	38497000
P21177	Fatty acid oxidation complex subunit alpha;Enoyl-CoA hydratase/Delta(3)-cis-Delta(2)-trans-enoyl-CoA isomerase/3-hydroxybutyryl-CoA epimerase;3-hydroxyacyl-CoA dehydrogenase	fadB	79.593	1239900000	3630000	218560	294920	370460	262350	257200	215850	146190	85715	99464	103290	76823	114860	206080	104900	49599	60778	239260	40025	21062	0	600260	54289	257600	36422	17783	46463	47209	30117	175620	467340	763240	1460500	3748400	16836000	98010000	313390000	384520000	244850000	85419000	39995000	15092000	14323000	13197000
P21179	Catalase HPII	katE	84.162	9039700000	1681700	734270	500560	534360	437930	449070	335630	258590	182740	130090	264370	273980	352790	314590	132810	984730	561840	677980	494350	140450	2840400	1357500	238800	381430	559960	726640	671760	2441900	3925800	6672700	7843100	6057000	17852000	55897000	796440000	2790100000	2661100000	1651300000	634980000	155050000	87892000	54829000	55681000	35390000
P21189	DNA polymerase II	polB	90.051	3967900	0	0	0	0	0	0	0	0	0	0	70334	0	0	0	0	0	0	8384.7	0	0	0	0	5148	4499.2	3425.4	20979	7966.9	24549	17085	57401	25130	34263	84873	60880	70583	71802	102750	95071	130690	174580	802590	702520	976490	415890
P21338	Ribonuclease I	rna	29.617	341090000	52310	192520	215250	427570	331940	472950	523300	521740	777530	972410	2275900	3266300	4445900	6825400	8526500	11072000	13997000	27152000	29883000	41710000	78148000	54804000	32950000	9041300	4223100	1994700	589420	782440	593460	676540	710450	404000	1182400	549310	608200	193330	0	0	0	0	0	0	0	0
P21345	Proton glutamate symport protein	gltP	47.159	10511000	704830	1365000	1931100	1774900	1284900	1226500	801230	558300	187910	200920	177640	261530	35773	0	0	0	0	0	0	0	0	0	0	0	0	0	0	0	0	0	0	0	0	0	0	0	0	0	0	0	0	0	0	0
P21362	Protein YciF	yciF	18.597	117230000	4442900	74903	0	0	39804	54406	42698	31582	0	0	0	0	0	0	374950	421400	489790	409870	476460	0	465300	372430	482080	372220	42495	0	0	30347	21488	22446	23891	23681	120920	61758	820440	572370	127480	315940	69926	402810	250260	195070	3510400	102060000
P21363	Protein YciE	yciE	18.961	51982000	51351000	370550	32359	37523	29408	48696	0	42413	11111	0	0	0	0	0	0	0	0	0	0	0	0	0	0	58864	0	0	0	0	0	0	0	0	0	0	0	0	0	0	0	0	0	0	0	0
P21367	Uncharacterized protein YcaC	ycaC	23.1	7069900000	5198400	98453	856790	1819700	897790	1611200	638750	2804600	400490	1040600	645460	1383900	739210	888460	866520	298430	0	459240	501630	251970	384390	388620	753320	325750	617220	183530	0	0	0	0	275440	228460	2305600	2530500	1648100	2322500	1364000	1886600	7912400	198630000	1460300000	1691800000	2236800000	1437900000
P21499	Ribonuclease R	rnr	92.108	657230000	75505	683110	971310	1348200	961000	1881300	2275600	3428200	3786900	8108400	18465000	34136000	56336000	86382000	95554000	88230000	77079000	61165000	34615000	20852000	21800000	13686000	12187000	5494100	2538900	1286700	514090	525130	281580	369860	185200	133620	263070	153970	104720	64142	19020	161750	36445	37695	28622	108130	68915	850220
P21507	ATP-dependent RNA helicase SrmB	srmB	49.914	511470000	501120	2760000	5090900	6924900	6199600	8783700	8712300	9414200	8578300	11286000	17764000	22401000	25323000	37495000	47609000	47194000	50313000	48406000	36463000	25585000	33372000	20573000	12450000	6094100	3904400	2692500	1227600	1081600	675350	602180	576720	289010	343470	203180	147280	39944	75939	0	38557	83159	95392	0	0	105130
P21513	Ribonuclease E	rne	118.2	954680000	17535000	52652000	92038000	137220000	103020000	110250000	67017000	43309000	20575000	17424000	18470000	38334000	35871000	33837000	23213000	13413000	10838000	8517500	5896400	3505500	3882800	2184300	2588700	15308000	23140000	18072000	7296700	8923800	5087500	4881200	3070300	994390	1142200	918110	723800	403270	172500	299920	385460	522970	485330	451030	542890	265690
P21514	Cyclic di-GMP phosphodiesterase YahA	yahA	40.724	83722000	441770	0	9039.7	0	0	14535	39621	120330	206220	442630	944550	1869600	3347200	6062700	8349100	9561200	8906200	5520000	4495800	3221500	3177100	1000000	545180	190770	16838000	49014	3090600	2239600	666490	384990	235270	40568	35727	519090	383380	257120	49842	0	0	0	149830	46938	147630	122170
P21517	Maltodextrin glucosidase	malZ	69.04	9599900	0	0	0	0	0	0	0	0	0	0	0	4893.6	0	14083	40819	13372	24980	0	14364	15141	14441	0	0	12548	32734	24623	7387.2	36743	45569	91161	201600	94123	365130	277160	424250	440090	222070	497640	850290	583340	1024600	708130	989060	2529600
P21599	Pyruvate kinase II	pykA	51.357	4478600000	3365200	223260	211830	260610	238300	313970	130630	187040	81353	122470	118980	163950	77556	79662	146660	63148	30519	161950	15100	6589.4	50768	34128	58498	11220	114990	46172	143020	266240	446430	618540	772770	612860	1387000	2265600	4321800	7355200	8107900	22863000	405000000	1172100000	1472100000	749020000	465400000	159590000
P21645	UDP-3-O-(3-hydroxymyristoyl)glucosamine N-acyltransferase	lpxD	36.038	844100000	1344400	3297700	3085300	3118100	1438000	1814400	1478600	1285200	1310600	1158600	1480600	3329600	5175800	7834900	8870200	11069000	11552000	12798000	8296100	5019300	5994400	4487000	8686700	17924000	30774000	20640000	11487000	22550000	20779000	36157000	62807000	43743000	88555000	92659000	69832000	45222000	40460000	43476000	30127000	21624000	15603000	6773700	5036900	3943000
P21693	ATP-dependent RNA helicase DbpA	dbpA	49.187	19174000	0	0	8732.2	172790	16004	122030	163300	173490	7661.6	0	507600	495910	838400	684440	39551	1087500	1369400	1381500	525760	491440	2857200	2189800	735520	140040	935170	729500	533530	84331	24943	56248	32708	16074	21122	35998	23994	1232000	1200700	109390	28600	0	0	0	101460	0
P21829	Pyridoxal phosphate phosphatase YbhA	ybhA	30.201	61072000	266230	901410	1580600	2396300	1635100	1651900	1255900	897850	1010100	1679000	1337100	701460	870950	1125000	542830	717120	160740	344310	241220	271350	349790	364920	1680200	6792200	11886000	12316000	3676900	1825800	370220	403500	354400	135230	322440	169330	98981	318970	124430	296280	0	0	0	0	0	0
P21865	Sensor protein KdpD	kdpD	98.717	7901700	332970	1280000	1271900	1547900	761540	612070	639790	423850	247750	152980	236620	109120	92633	12971	37920	0	0	0	0	0	0	0	0	0	0	10660	0	0	10551	0	6054.5	0	0	0	0	0	0	0	0	0	0	0	0	114400
P21888	Cysteine--tRNA ligase	cysS	52.202	94356000	90270000	642540	29105	0	0	0	0	0	0	0	0	49802	166380	281200	26578	806020	857130	312650	80482	0	0	0	0	12826	50965	112550	0	0	0	0	0	0	274480	44529	0	0	0	36369	0	0	90942	211850	0	0
P21889	Aspartate--tRNA ligase	aspS	65.913	2978200000	3045200	301690	2092100	1640700	904950	885230	765360	555860	248660	147620	264370	372480	294660	286210	118380	108930	152850	141020	140080	33501	0	26700	138640	108970	192850	127760	69039	112160	78583	50298	201410	98010	439340	477740	873950	791920	347930	390870	2243600	62348000	681640000	790330000	928070000	496550000
P21893	Single-stranded-DNA-specific exonuclease RecJ	recJ	63.388	1212700	572840	19224	0	20045	18560	0	0	0	0	0	0	0	0	0	0	0	0	0	0	0	0	0	0	0	0	0	0	0	0	0	0	0	0	0	0	0	0	0	0	0	0	86695	0	495320
P22106	Asparagine synthetase B [glutamine-hydrolyzing]	asnB	62.658	55940000	45314000	592060	258410	339570	299560	199780	151890	189720	94616	74131	133220	66825	72453	70736	91250	124690	74283	89063	399850	257060	410790	291280	225330	108340	135400	38340	72694	458670	467810	92043	58818	28782	260660	91147	152070	146770	236570	308640	327360	386740	481720	113860	619970	1533900
P22186	Transcriptional regulator MraZ	mraZ	17.386	60691000	0	404130	714240	1180700	1827100	7183100	10262000	11712000	7687700	5067600	4541500	3172700	1653400	1185700	759740	731050	377000	173360	59477	0	172400	239870	391690	299180	323300	282690	49293	119710	62254	58597	0	0	0	0	0	0	0	0	0	0	0	0	0	0
P22188	UDP-N-acetylmuramoyl-L-alanyl-D-glutamate--2,6-diaminopimelate ligase	murE	53.343	204470000	32446000	230170	43645	117200	17214	11277	23420	12928	0	0	0	28877	0	0	140420	0	136480	0	0	14040	0	0	0	0	57185	192700	921280	3270800	224230	292500	190450	65665	395310	275330	85730	217240	150210	99476	366520	664150	2169200	12611000	66304000	82700000
P22256	4-aminobutyrate aminotransferase GabT	gabT	45.774	4261500000	1205100	249950	549160	670510	567320	541570	355580	378700	315400	257640	228660	322540	288510	666830	131350	1187100	1436200	1413900	10024000	4191000	874860	156920	538920	393010	120140	211360	51284	176490	47703	51658	457660	4388400	17339000	8598300	4287200	1633600	885060	1789700	86032000	760510000	1300700000	943530000	780130000	323620000
P22259	Phosphoenolpyruvate carboxykinase [ATP]	pckA	59.643	496240000	481930000	6757700	941760	863960	518880	533370	334160	345070	194410	292040	161440	245550	219630	72126	0	37466	24078	10898	0	0	0	43442	26231	72705	75725	20451	10500	18509	23282	0	16639	29986	1556800	380590	215430	35075	24310	0	0	0	102760	100270	0	0
P22333	Adenosine deaminase	add	36.397	267260000	5054300	5965900	10257000	13385000	12062000	13128000	10434000	8970700	5112800	5615700	6886200	7452400	7326400	7354900	5641900	4161800	3751600	4080400	2439900	1384700	3233800	2932900	7946200	18811000	44887000	32437000	5578800	3239600	1131200	748700	1012300	463120	978080	776150	771700	514250	212040	308610	369750	73578	0	0	125260	247860
P22523	Chromosome partition protein MukB	mukB	170.23	784830000	170750	904710	2228800	3229900	2771600	3920300	4427500	5351600	4809600	13239000	39253000	97246000	148610000	142020000	72272000	54770000	17835000	30893000	45385000	33785000	20697000	6413300	2906500	1817500	1498900	1450900	1284300	3986000	2563600	1812800	731570	239360	381060	206400	186880	259630	440020	820500	2181200	3336700	4094400	2044900	1890500	464260
P22524	Chromosome partition protein MukE	mukE	26.974	477050000	313100	243820	387150	556710	526600	630260	749350	978170	848710	1671500	2443900	30798000	65024000	63857000	28199000	28546000	5582700	41019000	70715000	52656000	26163000	5064600	2217400	1306700	1103200	1009100	318430	607620	357250	1495200	11656000	10878000	11385000	3882900	1071400	358460	550490	422830	808610	255960	223870	131520	41139	0
P22525	Probable L,D-transpeptidase YcbB	ycbB	67.812	97895000	1355900	15088	684260	741760	375070	378020	31479	45024	245500	515200	626120	1318800	2692400	4195500	7054800	8815900	10502000	9572200	10462000	9211000	9976600	5689800	3836400	1668800	919050	846550	326910	454470	302930	380050	355570	318610	869460	1076400	833350	455850	636260	110470	0	0	0	0	0	0
P22564	Non-specific ribonucleoside hydrolase RihC	rihC	32.56	316480000	398950	0	0	0	0	0	0	0	0	0	0	0	0	0	0	0	0	0	0	0	0	0	0	0	0	0	0	0	0	0	0	0	0	0	57544	0	0	0	0	0	925120	36207000	102750000	176150000
P22634	Glutamate racemase	murI	31.002	7396600	4674800	31280	16974	0	20437	39165	37795	0	7734.9	0	11126	10637	0	0	0	149040	0	0	0	0	0	0	135020	0	0	35821	0	0	662040	15739	53219	64675	103210	44520	66921	26310	145700	0	118720	57263	63014	160980	210280	434130
P22939	Farnesyl diphosphate synthase	ispA	32.159	7528600	6916900	196400	143790	152440	22801	0	22836	0	0	0	0	0	0	0	0	0	0	73411	0	0	0	0	0	0	0	0	0	0	0	0	0	0	0	0	0	0	0	0	0	0	0	0	0	0
P23003	tRNA/tmRNA (uracil-C(5))-methyltransferase	trmA	41.966	132200000	7810100	27302	35293	31537	0	11132	17820	55718	36234	52329	103910	726880	716150	1712500	2479700	3792900	6758100	6836200	8580100	9527300	17319000	12133000	6878600	2060600	1232000	1068800	1162300	866210	920150	1206100	1152000	966590	1555400	1445700	1806300	2423600	2296500	2324600	1999700	2019900	4070700	3186700	5545800	7245300
P23173	Low affinity tryptophan permease	tnaB	45.21	12728000	441930	1172300	1561500	1915100	1316400	600460	653680	583600	258560	322180	636080	415830	465330	474960	660390	708680	316480	0	0	224630	0	0	0	0	0	0	0	0	0	0	0	0	0	0	0	0	0	0	0	0	0	0	0	0
P23200	Galactoside transport system permease protein MglC	mglC	35.55	2455900	0	253150	201690	444110	300440	0	0	164220	84134	100850	188950	191490	144740	209050	0	173090	0	0	0	0	0	0	0	0	0	0	0	0	0	0	0	0	0	0	0	0	0	0	0	0	0	0	0	0
P23256	Protein MalY;Cystathionine beta-lyase MalY;Maltose regulon modulator	malY	43.641	1664100	454240	0	0	0	0	0	0	0	0	0	0	0	0	0	0	0	0	0	0	0	0	0	0	0	0	0	0	0	0	0	0	0	0	0	0	0	0	0	0	0	0	0	0	1209900
P23305	Uncharacterized protein YigA	yigA	26.728	47839000	1215100	703130	1823800	2503400	1803000	2331900	1536900	1137400	1308300	1739100	1591000	1455300	1611800	1207200	1543700	2453000	1652700	1473100	888110	440220	466470	453010	532870	287260	145580	188860	87861	346910	43761	107810	150220	73344	82732	57494	1179100	3227000	3175000	2447800	2124200	495360	753410	306570	458650	229420
P23331	Thymidine kinase	tdk	23.456	5676300	2927000	54929	0	0	0	0	0	0	0	0	0	0	0	0	0	0	0	0	0	0	47246	51238	28481	0	32406	21057	0	0	0	0	0	0	0	0	52967	0	0	0	225850	218950	164450	214420	420910	1216400
P23367	DNA mismatch repair protein MutL	mutL	67.923	29720000	0	16497	55344	100660	71785	106910	98209	154390	164090	117150	189290	221430	498910	1017000	1577500	2599400	3283400	3903100	4734900	3500900	2657300	1253100	593380	163080	168040	128260	59271	57811	72117	78706	99030	31267	136590	234170	261590	300550	209720	127750	368780	134300	0	48972	0	125340
P23482	Hydrogenase-4 component B	hyfB	72.582	11213000	0	0	0	0	0	0	0	19180	0	0	0	88296	87767	200930	273440	445070	1009700	1129600	321490	696460	440520	0	79597	44737	292590	509380	800270	1883500	1447700	665520	223720	56235	71910	0	0	0	0	0	219750	206110	0	0	0	0
P23522	5-keto-4-deoxy-D-glucarate aldolase	garL	27.384	104270000	85164	0	0	0	0	0	0	0	0	0	0	0	0	0	98924	0	0	0	0	0	0	0	0	0	0	0	0	0	0	0	0	0	144660	0	0	0	123020	0	0	0	0	1302100	33289000	69231000
P23524	Glycerate 2-kinase	garK	39.104	8339700	0	0	0	0	0	15744	0	0	0	0	0	0	0	0	0	0	0	0	0	0	0	0	0	0	0	0	0	0	0	0	0	0	0	0	0	0	0	0	0	0	0	134290	2227700	5962000
P23538	Phosphoenolpyruvate synthase	ppsA	87.434	3710000000	1162100	903510	2004400	2634800	1741700	2142800	1806700	1528400	1241600	1234200	1522000	1087200	1110900	993120	1268900	1240500	746970	904690	648430	631080	749280	458330	545140	642630	649120	952860	913850	1766500	1325700	1665300	2399900	2542200	5505900	58980000	624480000	1226300000	949960000	486060000	176280000	57217000	33583000	18101000	17304000	15076000
P23721	Phosphoserine aminotransferase	serC	39.783	123750000	78764000	1261000	133950	128120	84793	50557	71049	54896	20124	0	42442	55455	19450	0	129910	0	0	0	13775	0	0	9109.5	0	94110	264250	105940	62616	0	185760	0	0	0	2066800	486450	635810	453020	187440	0	0	0	293840	0	2939300	35138000
P23830	CDP-diacylglycerol--serine O-phosphatidyltransferase	pssA	52.801	557150000	86477	204390	599730	781910	487910	1102000	1086500	1546400	1619500	3629000	6559300	17934000	26357000	35888000	48200000	65846000	74675000	58455000	46268000	40684000	47245000	29413000	15852000	8899200	3819000	3353100	2302100	2942100	926210	1030000	1020100	515420	694490	619130	544310	709770	502800	1319300	2092300	1020100	133110	52483	0	138880
P23837	Sensor protein PhoQ	phoQ	55.299	2936900	107750	298640	357750	374330	248480	222160	155930	122610	45036	77203	69650	27782	25888	25931	16516	0	0	0	0	0	0	0	0	0	0	761270	0	0	0	0	0	0	0	0	0	0	0	0	0	0	0	0	0	0
P23839	UPF0701 protein YicC	yicC	33.175	1315800000	294240	205670	130580	160590	0	0	20548	0	0	0	0	0	0	0	0	0	0	0	0	40821	0	0	0	0	0	9592.2	0	0	20526	0	0	0	494660	8248400	145570000	410990000	361970000	250450000	89151000	21997000	9063400	12458000	2525200	2019600
P23842	Uncharacterized protein YfeA	yfeA	83.523	40838000	68764	56596	67772	7980.3	0	0	0	3308.1	0	0	0	0	0	0	52612	0	0	0	0	0	36113	0	0	18360	16086	10932	35989	67171	57383	55058	36016	8672.3	56491	54948	75500	206900	9059500	15510000	9492100	4141600	1247100	363490	0	31914
P23843	Periplasmic oligopeptide-binding protein	oppA	60.898	3277600000	2718100000	77358000	30823000	25446000	14342000	14402000	9647700	7689000	4496700	5006500	5141700	5722800	5933700	5886800	4777700	4128400	4275600	3591600	2639600	1753300	1733900	1524400	2288900	2440800	2729500	2429200	1130600	1748200	1152200	1749500	2606300	1167000	17000000	8087300	6606900	6985500	6378300	11113000	19534000	27065000	39193000	30306000	40592000	90807000
P23845	Sulfate adenylyltransferase subunit 1	cysN	52.558	1777400000	4826900	2559600	2975200	3254100	2052000	2939000	1975600	1429400	1095700	1145400	1225700	2530600	2250500	1950600	3215900	3265100	8760100	5045300	1118600	5900000	1823900	5953300	3721700	2936900	3556000	6255100	5963300	9849900	50447000	446590000	690960000	237740000	155650000	41692000	16863000	8695800	5648600	4680000	3812900	2435200	2015400	1995600	3448900	5159400
P23847	Periplasmic dipeptide transport protein	dppA	60.293	55732000	14370000	6423800	5185100	4888600	3083800	2491300	1467900	1280200	803160	551910	614260	581730	548350	491420	416110	526990	80382	618220	79740	0	12966	32007	51772	135500	141490	154910	28205	92035	27190	20044	56492	19989	464110	191170	135420	141320	0	86075	288210	577330	2110200	1132800	1978200	3351600
P23862	Primosomal replication protein N	priC	20.375	9185600	0	0	0	0	0	0	0	34784	0	0	100130	0	215200	399730	792040	149270	1021200	1236000	472930	1255700	2313600	963820	184100	0	24023	23081	0	0	0	0	0	0	0	0	0	0	0	0	0	0	0	0	0	0
P23865	Tail-specific protease	prc	76.662	149200000	2398400	367630	451640	366660	112260	211740	124510	102870	55596	56815	14316	57194	40956	86613	56576	131320	53508	20971	79357	131900	124110	102950	75298	115930	92084	131540	86885	106220	103380	192010	202030	159790	363860	289860	413520	989120	686470	1504900	1376300	2306900	4597800	17449000	48504000	64307000
P23871	Ferrochelatase	hemH	35.884	14517000	704330	1425300	2230100	2235300	1651500	1525700	907270	806550	432000	489530	485610	404890	179190	280290	146420	36534	32916	0	0	0	0	0	28359	13716	25721	15679	0	0	0	0	0	0	0	0	32914	0	55157	138690	104290	129300	0	0	0	0
P23872	Acetyl esterase	aes	36.034	182740	182740	0	0	0	0	0	0	0	0	0	0	0	0	0	0	0	0	0	0	0	0	0	0	0	0	0	0	0	0	0	0	0	0	0	0	0	0	0	0	0	0	0	0	0
P23874	Serine/threonine-protein kinase HipA	hipA	49.275	13887000	4370700	0	6348.8	12580	26051	0	17934	0	8662.3	0	13620	71296	90327	347240	414650	803260	1141700	1126400	793970	957220	1280300	832510	585600	203010	146730	106700	59617	97268	48795	57655	75584	16016	74429	62748	18919	18890	0	0	0	0	0	0	0	0
P23878	Ferric enterobactin transport ATP-binding protein FepC	fepC	29.784	1157800	0	87411	68974	123220	52245	70338	55030	50983	57084	42301	0	32506	0	0	0	0	0	0	0	0	0	0	0	85367	169170	182220	80938	0	0	0	0	0	0	0	0	0	0	0	0	0	0	0	0	0
P23882	Methionyl-tRNA formyltransferase	fmt	34.168	19221000	12241000	118370	13371	7823.2	5353.6	8817.9	0	0	0	0	0	0	10219	0	0	0	0	0	10665	0	0	0	0	0	0	0	0	14115	28145	90064	97573	70479	321490	158820	544830	711160	411940	616250	481050	255410	499660	591110	834910	1078200
P23883	Aldehyde dehydrogenase PuuC	puuC	53.418	251080000	0	0	47949	78096	39428	198200	44478	24425	91601	132170	26448	1174300	341930	620780	0	495830	2347300	792090	1153200	0	0	76323	19610	0	34899	59556	35947	129420	36633	0	0	55906	22836	123350	0	249880	0	768610	3477000	39976000	76293000	53867000	47426000	20822000
P23886	ATP-binding/permease protein CydC	cydC	62.919	16384000	937890	2383200	2758700	2349900	1688700	1644500	1090500	724100	418330	427420	403250	327350	346240	322740	209020	101690	75589	57779	28155	16114	15244	0	36594	13940	7255.8	0	0	0	0	0	0	0	0	0	0	0	0	0	0	0	0	0	0	0
P23893	Glutamate-1-semialdehyde 2,1-aminomutase	hemL	45.366	567940000	63094000	1387000	1933200	2662400	2288600	2750100	2367200	2014600	1180500	983330	961370	921970	709000	712110	766010	468900	562770	316700	488430	399080	389400	210200	507720	539380	934560	629180	159760	260470	245190	154730	236890	54075	958780	381210	272170	57685	35667	77768	260240	135140	146200	4320800	139870000	330130000
P23894	Protease HtpX	htpX	31.923	72973000	6508500	11267000	11996000	10537000	6781900	4557800	4365200	3511200	1603000	1264500	1472000	1178300	975030	885260	496500	206930	147500	155220	183590	0	239960	0	126950	266370	116480	112580	38218	165890	0	0	1958300	1855900	0	0	0	0	0	0	0	0	0	0	0	0
P23908	Acetylornithine deacetylase	argE	42.347	10991000	3216200	14779	0	0	57757	162590	25437	0	0	0	0	8105.2	83022	31720	37235	55626	153070	455580	630010	183920	45171	0	73844	123850	302420	316290	42780	37147	0	17915	0	0	46982	0	0	0	0	0	0	0	0	89042	212830	4567900
P23909	DNA mismatch repair protein MutS	mutS	95.246	200460000	203030	47367	257560	447640	278260	243740	300470	320600	196260	161820	196470	90328	101750	75312	91610	68165	27538	23109	12591	21277	0	36696	81300	102110	115320	107100	46524	189220	155670	618730	1718200	1210700	11930000	24244000	20151000	16479000	10351000	11457000	17070000	21881000	27838000	16557000	10358000	4601500
P23917	Fructokinase	mak	32.499	25883000	25770000	112750	0	0	0	0	0	0	0	0	0	0	0	0	0	0	0	0	0	0	0	0	0	0	0	0	0	0	0	0	0	0	0	0	0	0	0	0	0	0	0	0	0	0
P23930	Apolipoprotein N-acyltransferase	lnt	57.065	10300000	454650	1103600	1228700	1476300	761130	978260	466710	336580	184460	108220	110780	58877	40622	30240	33369	22384	0	9895.3	0	0	0	0	0	0	0	17448	0	0	0	0	0	0	0	0	0	0	0	0	0	126130	963530	692610	893050	202190
P24171	Peptidyl-dipeptidase dcp	dcp	77.515	76088000	74659000	275080	0	0	0	0	0	3171.2	0	0	0	0	0	0	0	0	0	0	0	0	0	0	0	0	0	0	0	0	0	0	0	0	84253	0	363050	523210	88623	0	0	0	0	53298	37905	0
P24173	Lipopolysaccharide heptosyltransferase 1	rfaC	35.543	15540000	192910	891790	1620500	2049800	1233600	1291000	591690	499850	90227	268120	410790	561510	105260	347810	298000	688490	653980	561700	369840	320640	61465	100060	143910	123420	70669	49782	13353	85869	13713	63178	61220	0	14132	0	0	0	84326	0	0	0	400960	0	592580	613810
P24182	Biotin carboxylase	accC	49.32	530340000	82255000	1178600	710820	884880	517570	597690	528330	450630	231550	185340	231300	596350	1620200	2339700	2249100	2979600	3443100	4444600	4607500	3857600	4300600	3692900	4337400	4537500	7801200	8068500	5205600	9655900	7328500	10041000	11666000	6147700	15279000	15098000	17233000	18946000	14878000	21235000	26408000	27027000	34389000	33049000	43202000	66905000
P24186	Bifunctional protein FolD;Methylenetetrahydrofolate dehydrogenase;Methenyltetrahydrofolate cyclohydrolase	folD	31.043	335860000	45366000	1436300	1346900	1073000	840320	141010	557160	572640	141330	85874	253030	534740	503380	0	395160	61886	0	0	150010	0	22980	259130	171930	19541	127440	340550	1673400	19684000	51235000	89968000	40847000	13898000	5247200	3861400	3948000	21037000	4191000	3970700	4496800	2243200	2076600	2134000	1804900	9147700
P24193	Hydrogenase isoenzymes formation protein HypE	hypE	35.092	7422300	675240	56722	69884	98466	79004	98758	55432	78207	25527	0	47798	52974	47746	0	40607	0	0	0	0	128880	0	0	0	0	200970	26943	539650	2820700	1162900	648130	189500	0	0	0	0	0	45365	0	0	0	0	0	87412	145430
P24200	5-methylcytosine-specific restriction enzyme A	mcrA	31.389	9472700	255630	0	0	316920	201780	0	0	0	33042	18883	100770	488880	915450	1177600	1296600	1023700	879390	688770	215000	123750	249180	292540	44546	0	117790	78125	0	37342	0	95720	0	24715	80535	113400	318840	283900	0	0	0	0	0	0	0	0
P24202	Mrr restriction system protein	mrr	33.52	148480000	63549	0	0	0	16927	0	0	14226	0	0	0	0	166990	0	174150	281530	123120	225420	70884	0	0	0	0	15032	0	0	0	0	0	0	0	0	0	0	0	0	0	0	109090	572720	26400000	39153000	54476000	26619000
P24203	Uncharacterized GTP-binding protein YjiA	yjiA	35.659	40934000	38974000	409510	171600	233000	153700	213390	128900	90430	9511.6	0	0	28104	0	0	132480	0	0	0	0	0	0	0	0	0	0	149060	59881	67389	36415	30925	24324	21382	0	0	0	0	0	0	0	0	0	0	0	0
P24205	Lipid A biosynthesis myristoyltransferase	lpxM	37.41	41784000	3403500	5219700	5596900	5201800	3712100	2885500	2128900	1414600	1381700	1224300	677680	556940	656670	287320	75225	166110	193170	126440	122910	0	46986	48961	120220	69382	81900	109360	151090	57249	0	43687	0	210610	1489100	1664600	1052300	294030	144090	102810	154500	152990	201830	169020	387140	0
P24207	Phenylalanine-specific permease	pheP	50.677	3466900	322910	576620	566250	590990	429980	555440	215030	209710	0	0	0	0	0	0	0	0	0	0	0	0	0	0	0	0	0	0	0	0	0	0	0	0	0	0	0	0	0	0	0	0	0	0	0	0
P24215	Mannonate dehydratase	uxuA	44.838	150550000	28006000	256230	27849	16304	3878.7	0	0	0	0	0	31692	0	6091.7	0	12541	0	0	0	0	0	0	41405	8586.4	0	85820	0	0	0	0	0	0	0	517800	32187	0	0	130410	124520	44467	0	61345	170780	9778200	111200000
P24216	Flagellar hook-associated protein 2	fliD	48.456	10081000	1885500	1700900	1790500	1569400	999380	531610	482810	318710	45450	134700	207700	85170	102670	64563	33983	0	0	0	0	0	18671	0	0	0	0	0	0	0	0	0	0	0	0	7360.7	0	0	0	0	0	0	0	0	0	101970
P24224	Holo-[acyl-carrier-protein] synthase	acpS	14.052	4852100	1817100	0	0	0	0	0	0	0	0	284110	176470	214980	0	266250	34945	142510	0	99244	0	0	0	0	0	0	0	0	0	0	0	0	0	0	0	0	0	0	0	0	0	0	368170	504540	943830	0
P24228	D-alanyl-D-alanine carboxypeptidase DacB	dacB	51.798	112430000	23178000	529340	803520	926890	417650	440520	300360	245040	211160	213090	749340	760630	593860	555240	324520	0	0	21443	0	0	0	0	0	0	0	0	0	0	0	0	0	0	0	21669	0	0	112930	0	0	114100	249600	357810	2827400	78480000
P24230	ATP-dependent DNA helicase RecG	recG	76.429	57470000	0	0	0	0	0	0	2309.9	0	0	0	5375.6	8740.5	378680	1334000	2771800	3821100	3882200	4993600	5759100	8218800	12069000	7875200	3607200	1041600	365120	241530	50767	0	18623	18994	33848	16806	0	61973	77415	8844.8	18274	85931	131710	4915.3	0	114440	159350	292530
P24232	Flavohemoprotein	hmp	43.867	32329000	18148000	64339	8743.8	72900	30045	55398	45055	102200	20019	67795	48304	55810	40569	33137	27288	39174	16391	0	18901	18432	0	34676	9233.8	15571	39863	39998	15179	38040	54931	52997	31448	0	47301	26342	0	0	0	0	0	85789	2604400	3131000	5284400	1906200
P24242	HTH-type transcriptional regulator AscG	ascG	36.813	25800000	0	0	0	0	0	0	0	0	0	0	0	0	0	0	0	259740	370280	579960	0	0	0	0	210080	193160	1183900	1224300	677310	1398100	916670	1285100	1484000	599220	1402200	1519400	1664100	1196700	938460	1040800	1319600	662270	1208600	681560	1698000	2086300
P24251	Sigma factor-binding protein Crl	crl	15.655	10267000	0	344750	392870	795070	517970	455110	0	211180	123840	202980	634640	245880	317030	286170	289420	173930	271990	252490	336380	120410	503880	0	112930	28125	0	0	0	0	0	0	99925	0	0	0	0	245190	331850	508960	693130	0	271240	427820	461570	610100
P24252	Uncharacterized protein YbgA	ybgA	20.211	10865000	5555000	847730	882200	0	452290	741670	402610	353340	119330	113480	117350	76045	0	0	123260	0	0	0	0	0	0	294810	0	0	0	0	13458	0	0	0	0	0	60175	0	0	22778	281620	0	47248	34647	0	0	0	326380
P24255	RNA polymerase sigma-54 factor	rpoN	53.989	272640000	254020	0	31657	129730	62267	0	109130	44505	161810	194520	50732	81911	59582	71933	40165	136330	36830	30130	257900	207830	21570	58299	96813	310610	1858100	8384500	11662000	39854000	57095000	72324000	39090000	7843100	5546400	2371100	2454500	2448500	1921400	1599800	2484200	2437100	2077600	1416900	1551300	5773800
P24554	DNA repair protein RadA	radA	49.472	41869000	291520	1163700	2180300	2694700	2073600	2740800	1806600	1665300	836480	1008900	1267000	1635600	1806700	2093600	1623100	2109400	1859500	2145300	1577600	1359100	380910	373790	592040	981090	2038900	1648200	543440	387020	204850	187840	178810	83400	82019	120800	105340	0	21898	0	0	0	0	0	0	0
P24555	Protease 2	ptrB	79.49	132450000	79845	17906	0	0	0	0	0	18894	0	0	17956	0	0	0	0	0	0	0	0	0	0	0	0	0	0	0	0	34275	0	0	0	0	0	9618.9	0	0	0	0	43614	1731800	32280000	37347000	40478000	20386000
P25437	S-(hydroxymethyl)glutathione dehydrogenase	frmA	39.359	44457000	18440000	604840	723680	915760	619460	542510	364470	283080	0	57880	168490	0	0	0	114500	153350	19409	0	0	20716	0	0	0	0	0	0	0	77434	37157	46566	0	0	169070	16967	0	0	0	0	0	0	0	0	0	21082000
P25516	Aconitate hydratase A	acnA	97.676	334230000	313160000	3618100	520170	459520	256990	177890	116930	240400	71584	93488	81481	196560	148150	84723	146370	29495	33359	89470	46216	51705	0	43512	36562	51230	88293	23142	6324.5	0	0	30912	47595	3654	2713500	702510	387160	229110	138390	365300	1348000	3094600	1829700	603540	393310	2475300
P25519	GTPase HflX	hflX	48.327	406230000	460400	409760	45058	63811	32718	13880	23085	32446	88434	150220	576630	875200	979160	2100200	4614500	16921000	71970000	139800000	89751000	37108000	18199000	6112400	3651000	1702400	1125300	1917900	637220	449600	126250	190040	178630	87246	119450	25462	0	70715	1093500	2232600	1540000	560970	142660	0	0	50074
P25522	tRNA modification GTPase MnmE	mnmE	49.23	446850000	0	15460	32389	1236900	82451	720410	35804	37713	5889.4	11828	0	48066	5743.7	445300	44428	15699	126230	392210	434150	573100	1762100	3626200	4510300	7838800	10953000	14008000	10879000	20672000	17544000	32415000	37570000	23630000	37509000	35657000	34490000	35284000	26978000	31185000	24478000	13517000	8093200	3498200	3780500	2710500
P25524	Cytosine deaminase	codA	47.59	5537500000	872370	169270	427960	489520	194820	317970	190170	178750	130360	110810	34243	0	68279	73063	763350	62201	0	126320	170170	155930	94936	0	52549	148250	219190	241620	49548	0	717210	11505	0	231700	2391200	8111400	58900000	853980000	1654500000	1714400000	863160000	253920000	67619000	17137000	21980000	15060000
P25526	Succinate-semialdehyde dehydrogenase [NADP(+)] GabD	gabD	51.719	2730400000	4410700	248370	736250	268480	137800	227160	204160	34247	132460	680680	125590	154620	68108	13193	31841	77385	121000	212970	97518	66218	0	21043	129620	58439	35720	117600	25586	5337.8	44966	42835	166140	3287600	11159000	6666200	3277200	1353800	654940	1195900	57780000	516900000	856570000	632870000	451770000	178230000
P25534	2-octaprenyl-6-methoxyphenol hydroxylase	ubiH	42.288	135790000	66122	3070200	13587000	32465000	20242000	14643000	6874900	4990100	3034800	3063400	3232000	2967900	2453500	2708500	2044100	1602100	2259500	2363300	2346600	1595100	2565600	2386200	2398000	1100800	791160	583670	194650	156270	0	0	0	0	0	0	0	0	0	0	0	0	0	0	0	0
P25535	2-octaprenylphenol hydroxylase	ubiI	44.244	472740000	58077000	3571300	23910000	51052000	33215000	21304000	9355200	5781700	3170200	3260800	99196000	66328000	48921000	2946400	14129000	6855600	4499600	1953100	2020900	1998900	2268700	2295100	1992200	1229200	977840	869960	108850	152200	37575	180800	286540	138650	116260	121960	396750	0	0	18584	0	0	0	0	0	0
P25536	Maf-like protein YhdE	yhdE	21.515	6285100	5650800	138520	67968	60706	55018	0	0	45951	0	0	0	0	98790	0	0	0	0	0	0	0	40780	46398	0	0	0	0	0	0	0	80167	0	0	0	0	0	0	0	0	0	0	0	0	0	0
P25539	Riboflavin biosynthesis protein RibD;Diaminohydroxyphosphoribosylaminopyrimidine deaminase;5-amino-6-(5-phosphoribosylamino)uracil reductase	ribD	40.338	156200000	15326000	148590	105850	0	0	118080	97490	150360	25984	35532	1058100	0	0	2196500	1722900	2115200	0	9492800	0	0	14610000	10545000	123170	141400	64746	956650	318900	440950	354940	475250	442260	200670	13513	362750	0	0	73361	32674000	8746600	18471000	23524000	11070000	0	0
P25552	Guanosine-5-triphosphate,3-diphosphate pyrophosphatase	gppA	54.871	162290000	121880	0	0	0	0	0	0	0	0	0	0	0	0	0	0	0	0	0	0	0	33507	25172	0	0	0	94532	21541	55170	105200	0	0	0	59676	0	0	0	0	0	42785	2577500	32844000	41811000	56586000	27910000
P25553	Lactaldehyde dehydrogenase	aldA	52.272	14687000000	11112000	659420	467700	605240	342720	445780	191110	276010	283850	277020	459840	349250	447080	394420	420150	235470	413910	295520	326590	219170	105640	358610	374630	161670	337140	144440	538260	488900	659350	371990	1608000	2200200	2816100	1434800	2082900	1776800	54356000	63364000	1989200000	4199600000	4258100000	1964400000	1571300000	553250000
P25665	5-methyltetrahydropteroyltriglutamate--homocysteine methyltransferase	metE	84.672	17739000	4408400	39360	39723	77037	41895	30615	21007	24506	0	6862.8	13198	10182	23725	15323	0	0	27854	0	0	0	0	0	0	0	0	0	0	0	0	44012	0	0	121870	38289	0	0	0	363290	1063600	1782100	1856900	1108900	1026700	5553800
P25666	Protein HtrL	htrL	33.458	110130000	73594000	2383400	2499800	2056800	1244600	1379900	1024500	534850	447240	489290	322110	374730	346850	371360	570080	350000	374590	386270	228100	158250	127320	99006	91846	229160	355420	338420	154350	541090	91035	429490	465910	153540	1160100	664690	265310	0	0	159330	231880	492430	185940	332820	1511700	12909000
P25714	Membrane protein insertase YidC	yidC	61.525	117720000	6493200	13774000	15600000	19151000	10967000	9957100	6582200	5293900	3529200	3536300	3872300	3541500	3362600	3024500	2601500	1850900	1311200	938920	767120	312310	293730	164450	223180	246920	125740	30737	19586	65574	0	23518	0	40715	0	0	20814	0	0	0	0	0	0	0	0	0
P25737	Lysine-specific permease	lysP	53.575	3969800	357640	581620	742470	665070	373490	385510	257230	216080	84368	55524	159650	73183	0	0	0	0	0	0	0	0	0	0	0	0	0	0	0	0	17951	0	0	0	0	0	0	0	0	0	0	0	0	0	0	0
P25738	Acidic protein MsyB	msyB	14.259	287650000	135860000	3944200	89923	57121	0	0	0	0	0	0	138780	1009200	1378500	1452700	2185300	1998300	1033700	3039300	3424500	3767800	2435300	952780	1423900	436200	0	888630	5123000	13864000	9275800	5163500	5243000	3999700	7892700	6871100	7148700	7006800	6306800	7035100	8111500	9009200	3408100	1850100	5858200	8961400
P25740	Lipopolysaccharide core biosynthesis protein RfaG	rfaG	42.284	19785000	728120	980000	1714200	1284500	1020500	466730	378300	260780	156660	120590	137320	351530	525610	597190	401910	1199500	1016200	1446300	675440	949800	1793300	953080	394700	163080	61565	50068	18281	33664	8164.1	0	0	0	0	0	0	0	5749.3	102980	167280	556740	252940	220500	157450	433980
P25741	Lipopolysaccharide core heptose(I) kinase RfaP	rfaP	30.872	5882900	402390	492620	688510	500900	463770	489140	238160	175640	105620	87857	89695	44776	0	0	0	0	0	0	408080	0	0	0	0	0	112610	190170	263120	652050	269660	139300	68816	0	0	0	0	0	0	0	0	0	0	0	0	0
P25742	Lipopolysaccharide core heptosyltransferase RfaQ	rfaQ	38.73	5415400	151180	557010	813600	960070	634920	660580	448640	260230	36277	28492	147540	160760	103260	170690	75037	140130	0	0	0	0	0	0	11576	0	0	0	8424.2	0	13051	33976	0	0	0	0	0	0	0	0	0	0	0	0	0	0
P25745	tRNA-specific 2-thiouridylase MnmA	mnmA	40.959	111700000	90018000	906540	263070	203540	50051	165380	119620	130050	64102	195110	89673	90591	0	45052	75233	119930	148160	144780	17747	0	59981	114170	88928	0	77606	158200	16331	33003	0	0	72750	41632	0	0	147540	111000	35470	97912	429550	988890	4213500	3459200	3754500	4957000
P25746	High frequency lysogenization protein HflD	hflD	22.947	17554000	136870	1367800	2349500	2487000	1640100	1254200	1045400	662210	439930	662180	683900	754560	540870	833680	731240	540600	414970	470760	171820	262240	0	0	0	0	0	0	0	0	0	0	0	0	0	0	0	0	0	0	0	0	104630	0	0	0
P25798	Flagellar M-ring protein	fliF	60.588	14531000	1552900	3173300	3531200	3121800	869140	987360	443840	251570	69389	75702	89068	112030	56723	11319	0	0	0	0	0	0	0	0	0	2454.7	4957.9	5446.6	26305	0	0	0	0	0	0	0	0	0	34626	0	0	60294	52119	0	0	0
P25888	ATP-dependent RNA helicase RhlE	rhlE	49.989	41835000	440370	7449.1	0	0	0	0	7529.5	0	56135	131180	462540	951090	1839700	2263700	3492300	4041000	4303300	3665600	4175700	4153100	5927700	3635100	1670200	474490	104650	32211	0	0	0	0	0	0	0	0	0	0	0	0	0	0	0	0	0	0
P25889	NAD-dependent dihydropyrimidine dehydrogenase subunit PreA	preA	45.068	770150	0	0	0	0	0	0	0	0	0	0	0	0	0	0	0	0	0	0	0	0	0	0	0	0	0	0	0	0	0	0	0	0	0	0	0	0	0	0	184500	232770	232270	120600	0	0
P25894	Metalloprotease LoiP	loiP	26.842	57824000	3511500	6518600	7690400	8061600	4087300	4475900	2683900	1789200	502100	548670	1224100	1231900	885340	944750	322860	53204	0	0	4694500	5435800	0	0	0	806790	79596	115030	96983	59674	44788	34037	0	19544	0	0	0	175200	1731000	0	0	0	0	0	0	0
P26612	Cytoplasmic alpha-amylase	amyA	56.639	12501000	1758600	16458	0	0	0	0	0	0	0	0	0	0	0	0	49756	39181	0	44824	33398	0	0	0	0	0	0	0	0	0	0	0	0	0	25982	0	0	0	0	0	531940	887170	856840	0	0	8256400
P26616	NAD-dependent malic enzyme	maeA	63.197	2548300000	3357700	275340	301090	245950	249190	357160	344710	439850	62832	125140	4092900	7400300	16879000	20487000	36341000	49877000	42777000	34651000	687340	400040	2356200	771340	57949	107870	280890	346370	253530	252450	387740	503710	847380	1393300	5591800	132050000	646490000	720640000	394420000	181260000	84043000	45822000	33250000	22686000	29867000	25304000
P26646	Probable acrylyl-CoA reductase AcuI	acuI	34.723	81143000	78890000	954240	62754	51709	0	0	0	8845.7	0	0	8612.8	0	14076	0	0	0	0	0	0	0	166330	166460	76470	59380	0	0	0	18738	0	0	0	0	291700	36696	15679	0	0	0	0	0	0	0	0	321690
P26647	1-acyl-sn-glycerol-3-phosphate acyltransferase	plsC	27.453	16564000	901760	2253400	2559300	2716000	1736800	2022800	955760	758670	393040	468350	312970	406400	229340	338480	211090	183520	76788	0	0	39553	0	0	0	0	0	0	0	0	0	0	0	0	0	0	0	0	0	0	0	0	0	0	0	0
P27111	HTH-type transcriptional regulator CynR	cynR	32.96	5781100	173370	0	0	36237	16986	16585	15904	17985	25039	123570	169080	391900	966770	867960	906080	514570	617100	49606	128540	83051	119630	26285	33228	0	37505	0	0	0	0	0	0	0	0	0	0	0	0	169810	223640	50658	0	0	0	0
P27126	Lipopolysaccharide core biosynthesis protein RfaS	rfaS	36.73	2592300	74499	131210	230310	205310	111960	95250	45725	62287	62540	71589	86760	108170	89374	154090	215300	221070	130840	77828	116130	64307	61458	38706	27320	0	0	7170.5	0	103050	0	0	0	0	0	0	0	0	0	0	0	0	0	0	0	0
P27127	Lipopolysaccharide 1,6-galactosyltransferase	rfaB	40.825	36295000	198720	168040	303070	322640	168530	179270	73245	91220	42219	71002	233500	521020	1373400	2304900	3326800	4456200	4239400	4365500	2841400	2792600	4148000	2428000	699440	159170	135540	37668	55218	25015	0	20499	13437	0	0	18264	0	0	0	0	0	0	33592	108940	134600	204680
P27128	Lipopolysaccharide 1,3-galactosyltransferase	rfaI	39.423	3524400	0	144560	194830	211420	184110	257620	75146	54178	24297	33685	43389	24311	0	0	18084	0	29540	0	0	0	0	0	0	0	0	0	0	0	0	0	0	0	0	0	22914	37513	0	89533	202240	410010	681150	350150	305090	130620
P27238	Uncharacterized protein YfeD	yfeD	14.91	33974000	0	0	0	0	0	0	0	0	0	0	0	0	209470	1065100	1411500	1990100	2538300	2949400	2876800	2647000	4009900	3462400	3031100	1545800	1049000	1043800	530610	404090	115590	399540	379490	0	278250	151000	0	0	340100	651360	0	643720	250660	0	0	0
P27241	Lipopolysaccharide core biosynthesis protein RfaZ	rfaZ	32.92	7185800	0	431340	531690	510640	377180	372420	246110	313140	29509	56845	38577	116210	54646	53278	0	56462	0	0	0	0	0	20801	0	0	992340	1044800	181510	556260	293070	341950	522040	44962	0	0	0	0	0	0	0	0	0	0	0	0
P27243	O-antigen ligase	rfaL	46.877	1006000	0	121470	210910	214110	178220	0	68915	70482	0	0	75988	0	0	0	65861	0	0	0	0	0	0	0	0	0	0	0	0	0	0	0	0	0	0	0	0	0	0	0	0	0	0	0	0	0
P27247	Phosphate acyltransferase	plsX	38.214	8473100	447270	940760	1333800	1347300	788280	879470	498290	334500	310790	291890	264310	220080	142650	160110	34467	112210	0	0	0	0	0	25795	44719	57234	18127	57125	21030	0	0	0	38912	0	0	0	0	0	0	0	103900	0	0	0	0	0
P27248	Aminomethyltransferase	gcvT	40.146	475120000	456340000	6422800	231580	139700	149360	171610	53772	0	0	0	0	0	77525	0	0	0	297970	612320	478280	1480700	1179000	0	0	2487000	137880	1338800	79148	1395200	86670	149380	10470	0	549000	40836	189420	233710	491410	155590	0	0	0	0	0	135210
P27249	Bifunctional uridylyltransferase/uridylyl-removing enzyme;[Protein-PII] uridylyltransferase;[Protein-PII]-UMP uridylyl-removing enzyme	glnD	102.39	78038000	50326	34115	53759	68217	85537	351660	217380	40381	28976	20845	19748	37733	38012	228630	254330	560360	757350	718330	410800	261840	272700	118060	120040	117780	145930	140920	89877	161930	132710	180300	174240	185860	403840	413210	562870	719470	1153300	1619300	1974100	1734200	2951500	5225200	22703000	32499000
P27250	Aldehyde reductase Ahr	ahr	36.501	689320000	957710	82271	59545	334210	219690	39515	514850	831710	1143300	2654100	3874500	9906500	0	0	0	0	0	22466000	0	0	0	0	4481700	0	2085000	0	1598200	3168000	1926500	2545100	2237300	1640600	3450800	13852	0	0	0	0	14141	4519000	14268000	107310000	243050000	253930000
P27278	Trifunctional NAD biosynthesis/regulator protein NadR;Transcriptional regulator NadR;Nicotinamide mononucleotide adenylyltransferase;Ribosylnicotinamide kinase	nadR	47.345	253140000	0	76800	0	111000	77343	128470	436410	932290	1201800	3455600	7354200	14770000	31856000	55500000	50143000	43041000	18966000	7621300	3333400	2402000	2035900	831460	386670	311070	253720	176060	98748	120130	43009	93630	272160	154730	360150	299940	444030	581910	657320	1637000	1111600	1080500	341140	233670	0	212880
P27298	Oligopeptidase A	prlC	77.166	54003000	43560000	288620	37738	39787	67532	60932	78923	51090	35001	0	0	0	0	0	0	0	0	0	0	0	0	25144	0	0	0	3489.2	0	0	0	0	4835.5	0	684060	109620	51126	12200	0	28234	118340	273530	353410	142150	261610	7715900
P27300	Tetraacyldisaccharide 4-kinase	lpxK	35.589	3883000	328500	588850	637810	612700	306170	497540	360660	138530	78104	78064	57707	38655	40472	44156	24602	0	0	26100	0	0	0	0	0	0	0	0	0	0	0	0	0	0	0	0	24376	0	0	0	0	0	0	0	0	0
P27302	Transketolase 1	tktA	72.211	3039100000	9460700	378270	217130	135030	70883	39695	39161	55902	20159	138600	67497	36413	17303	39300	10147	0	0	0	293030	769070	0	19200	27740	0	7247.6	36781	29351	210080	0	98408	20099	71262	2722000	533960	439530	1209100	1152600	800620	767550	1005800	6115400	222450000	1110600000	1678900000
P27303	Multidrug export protein EmrA	emrA	42.736	29272000	1373100	4622300	5622200	5725600	3230400	2915900	1542800	1449700	688430	456620	494030	276030	201830	179250	68492	0	33819	0	0	0	0	0	0	0	0	9286.5	0	0	0	0	0	0	0	0	0	0	0	0	120670	176720	84621	0	0	0
P27306	Soluble pyridine nucleotide transhydrogenase	sthA	51.56	678830000	42581000	1633600	2520800	3266600	2593700	2627300	2391400	2355600	1020800	1231400	1489700	1424700	1248700	1437500	1442500	1336000	407420	742590	257250	371130	624270	386150	525120	648140	1037800	1051300	300920	617760	216150	371200	327440	246660	616790	511000	535310	844120	1356600	6593300	64737000	94287000	92784000	70791000	109680000	157370000
P27431	50S ribosomal protein L16 arginine hydroxylase	roxA	42.578	554290000	195810	45485	79524	119990	0	0	0	137840	64231	35568	0	0	203280	520230	696380	573220	653270	447910	0	0	0	0	32163	0	0	0	43841	1215600	60990000	142460000	131070000	51905000	41870000	23014000	20863000	20102000	7298100	6028700	39174000	2941800	328400	294900	52195	826800
P27434	Cytoskeleton protein RodZ	rodZ	36.191	141690000	7345500	15181000	18729000	21629000	11816000	13004000	9108000	7757600	3346200	3072500	4768300	4091700	3191700	2891400	2371100	1846000	1311900	1627200	985530	593620	364770	535560	657880	606730	681890	846830	429850	557270	382360	512430	481210	255170	424160	218180	64312	0	0	0	0	0	0	0	0	0
P27550	Acetyl-coenzyme A synthetase	acs	72.093	683430000	654040000	7314500	1380600	1533000	903930	942400	826780	793320	391660	483670	651550	393260	380410	437360	313570	173160	163600	266340	117180	77442	63837	168270	259700	221890	375640	284040	156070	147470	207150	211720	233890	198080	4406000	1078900	760030	595860	225830	261400	521930	198660	118860	154840	323280	672870
P27828	UDP-N-acetylglucosamine 2-epimerase	wecB	42.244	4796500	2967800	13888	0	0	0	0	0	0	0	0	0	0	0	0	0	0	0	0	0	0	0	0	0	0	0	0	3747	0	0	0	0	0	42239	0	0	0	0	0	0	0	0	0	0	1768800
P27829	UDP-N-acetyl-D-mannosamine dehydrogenase	wecC	45.838	37748000	209190	0	0	0	0	0	0	0	7665.8	0	0	19679	32875	37457	65451	64757	73292	68001	0	0	0	0	0	0	0	0	0	0	0	0	0	101890	703870	463580	0	0	0	94327	0	0	0	0	6487700	29318000
P27830	dTDP-glucose 4,6-dehydratase 2	rffG	39.753	482250	0	0	0	0	0	0	0	0	0	0	0	0	0	0	0	0	0	0	0	0	0	0	0	0	0	0	0	0	0	0	0	0	0	0	0	0	0	0	0	0	0	0	0	482250
P27833	dTDP-4-amino-4,6-dideoxygalactose transaminase	rffA	41.901	13870000	12690000	242460	171210	92752	161240	45147	124980	59301	25974	96941	12795	0	0	0	0	0	0	0	0	0	0	0	0	34329	47179	48213	17565	0	0	0	0	0	0	0	0	0	0	0	0	0	0	0	0	0
P27836	UDP-N-acetyl-D-mannosaminuronic acid transferase	wecG	27.928	14756000	279180	1777300	1944100	1989200	1274400	990810	648650	664670	305140	370090	302710	144020	192280	53742	133830	30907	0	37029	773480	27723	0	0	316380	81705	0	26862	0	29915	25723	31234	21342	16490	134500	162640	0	30059	0	0	0	0	0	0	1940200	0
P28248	Deoxycytidine triphosphate deaminase	dcd	21.249	589620000	167120	72897	0	30891	0	22663	0	0	0	170760	0	0	0	0	0	0	0	0	103280	302720	0	387720	0	146210	0	0	0	0	0	0	0	528880	63851	0	384000	170470	469530	996580	3932000	11453000	108560000	139380000	204220000	118050000
P28249	Protein AsmA	asmA	68.962	16594000	307810	1633000	1992900	2225600	1357800	1380600	794710	599170	287320	344000	268160	160180	229090	74900	80700	31338	0	0	0	0	0	0	0	0	6326.8	9093.6	0	0	0	0	0	0	0	46855	295490	495520	374090	356640	233570	363940	763430	544960	601850	734860
P28304	Quinone oxidoreductase 1	qorA	35.172	89784000	86991000	864090	188680	282250	173390	166450	138580	143940	86839	90077	40097	78360	104890	39847	35077	0	0	0	0	0	0	0	0	23246	61415	68445	29809	0	0	0	0	0	125170	52252	0	0	0	0	0	0	0	0	0	0
P28305	Aminodeoxychorismate lyase	pabC	29.715	2064100	1911300	0	0	0	0	0	0	0	0	0	0	0	0	0	0	0	0	0	0	0	0	0	0	0	0	0	0	0	0	0	0	0	0	0	0	0	0	0	0	0	0	0	152820	0
P28306	UPF0755 protein YceG	yceG	38.247	5440300	241980	462200	738310	817790	357220	279160	234560	177630	91112	130850	123550	86139	57050	0	15775	65222	305610	331300	278620	329790	0	0	97322	0	12422	0	0	0	0	0	0	0	0	0	0	0	137780	0	0	0	68885	0	0	0
P28629	Biodegradative arginine decarboxylase	adiA	84.424	56422000	245950	110780	182680	80431	0	219460	0	0	197300	96608	83224	0	0	0	0	0	0	0	0	0	0	0	22463	116460	796850	2023500	3809300	8590000	5630300	5012900	2617800	1143500	7517800	13921000	2417500	0	0	0	105380	687150	664750	94091	0	34637
P28630	DNA polymerase III subunit delta	holA	38.703	54902000	0	0	113900	185550	124700	12985	146250	78816	36072	79054	85874	136230	1087100	1385200	2155000	2715300	4270000	2717100	867990	967080	1045800	1438200	2114400	1529100	2015900	2072500	1285100	1274300	672460	801920	760190	376920	1267500	5737100	8881900	4062600	990910	402460	210700	52803	211210	310710	0	223220
P28631	DNA polymerase III subunit delta	holB	36.936	68750000	48697	17331	0	33386	30676	0	56667	69246	19660	16539	55801	100290	290070	1283700	3133000	4702100	4295700	2335700	2341100	807880	1740200	2210000	2725600	2504700	2746700	3144900	1570900	1290500	563950	673700	1133100	970180	3642900	6738600	9103800	5579800	1413500	854430	301500	20491	93519	89703	0	0
P28632	DNA polymerase III subunit psi	holD	15.174	96119000	0	332980	56480	361610	199470	444690	896090	642460	149280	118570	0	0	449790	819530	2259900	3456400	3119500	2949700	1227200	791080	1157400	1882900	2556300	3289500	9784200	7907500	2859600	4569400	2863800	3883100	3312300	1869000	4562500	8091200	10405000	5393500	1912400	495950	414330	357530	276380	0	0	0
P28635	D-methionine-binding lipoprotein MetQ	metQ	29.431	488150000	31013000	59999000	69604000	69568000	38019000	35301000	23379000	18413000	15608000	14827000	12488000	12482000	12355000	13580000	11575000	10145000	5495400	6117700	5168200	3414400	3637300	2139900	2613700	2127100	1629400	1429000	642630	639410	491250	680250	555440	359120	479630	456830	306170	340110	264680	221180	316060	0	111890	0	47712	112820
P28903	Anaerobic ribonucleoside-triphosphate reductase	nrdD	80.022	65861000	0	0	199370	74814	55249	0	0	0	0	16057	36827	45674	38892	42421	56660	0	17413	28690	10583	126290	114990	79201	100700	32395	73451	42543	29398	18250	125720	52449	99089	49222	184830	58916	153470	159830	260130	396610	1151900	4030300	11730000	14952000	20357000	10859000
P28904	Trehalose-6-phosphate hydrolase	treC	63.837	8078700	5839100	20491	0	0	362850	485530	415610	85737	0	0	0	0	0	0	0	0	0	0	0	0	0	0	0	0	0	0	0	0	0	0	0	0	0	0	0	0	0	0	19868	153780	476460	75729	68406	75106
[truncated: 663 more rows]
