# Supplementary material for: Reliable identification of protein-protein interactions by crosslinking mass spectrometry
Source: Nat Commun. 2021 Jun 11;12:3564. doi: 10.1038/s41467-021-23666-z (PMC8196013; doi:10.1038/s41467-021-23666-z)
Supplement: Supplementary file 6 — Supplementary Data 3 [file 41467_2021_23666_MOESM6_ESM.xlsx]

## Sheet: Tabelle1
Supplementary Data 3: Unique residue pairs detected in YacL-SPA affinity purification
Protein1_UniProt_Accession	Protein2_UniProt_Accession	Score	SeqPos1	SeqPos2
P0AFG8	P0AFG8	51.03	524	393
P0A8T7	P0A8T7	35.541	850	882
P0A7Z4	P0A7Z4	34.333	164	1
P0AFG8	P0AFG8	33.524	368	79
P0A8V2	P0A8V2	31.404	1073	1066
P0AFG8	P0AFG8	29.997	410	412
P0AFF6	P0AFF6	29.729	111	15
P0AFG8	P0AFG8	29.44	410	393
P0AFG8	P0AFG8	29.338	327	403
P0A7Z4	P0A7Z4	27.67	1	97
P0A7Z4	P0A7Z4	27.189	297	304
P0A7Z4	P0A7Z4	26.524	296	298
P0AFG8	P0AFG8	26.235	408	412
P0AFG8	P0AFG8	26.226	404	392
P0A8V2	P0A7Z4	25.563	1133	24
P0A7Z4	P0A7Z4	25.206	305	297
P0AFG8	P0AFG8	25.149	368	80
P0A8V2	P0A8V2	24.753	421	430
P0A8V2	P0A8V2	24.579	1	778
P0A7Z4	P0A7Z4	24.155	160	1
P0A7Z4	P0A7Z4	24.042	290	304
P0A8V2	P0A8V2	23.753	1027	1021
P0A7Z4	P0A7Z4	23.127	290	297
P0AFG8	P0AFG8	22.813	376	79
P0AFG8	P0AFG8	22.164	412	403
P06959	P06959	22.079	457	452
P0A8T7	P0A8T7	22.059	600	1247
P0A7Z4	P0A7Z4	21.937	168	1
P0AFG8	P0AFG8	21.838	509	513
P0AFG8	P0AFG8	21.736	409	393
P0AFG8	P0AFG8	21.55	407	412
P0A8V2	P0A8T7	21.517	892	50
P06959	P06959	21.336	92	90
P0AFG8	P0AFG8	21.17	368	74
P0AFG8	P0AFG8	21.162	368	71
P0A7Z4	P0A7Z4	21.133	286	304
P0A8V2	P0A8T7	21.118	891	50
P0AFG8	P0AFG8	20.956	516	393
P0A7Z4	P0A7Z4	20.872	273	291
P0A7K2	P0A7K2	20.869	71	113
P0A8V2	P0A8V2	20.864	987	991
P0AFG8	P0AFG8	20.852	522	393
P0A7Z4	P0A7Z4	20.847	1	264
P0A7Z4	P0A7Z4	20.74	169	1
P0A7Z4	P0A7Z4	20.737	283	291
P0AFG8	P0AFG8	20.434	523	393
P0A8E5	P0A8E5	20.305	14	29
P0AFG8	P0AFG8	20.254	409	412
P0AFG8	P0AFG8	20.211	412	561
P0ACF4	P0ACF4	19.734	8	18
P0A7Z4	P0A7Z4	19.733	1	231
P0AFG0	P0AFG0	19.625	179	155
P06959	P06959	19.583	406	410
P0A7Z4	P0A7Z4	19.512	190	25
P0A8V2	P0A8E5	19.413	496	62
P0A8V2	P0A8E5	19.217	496	63
P0A9P0	P0A9P0	19.164	278	291
P0A8V2	P0A8V2	19.047	1027	1020
P0A8T7	P0A8E5	19.024	40	6
P0A8V2	P0A8V2	18.983	231	331
P0AFG8	P0AFG8	18.789	557	508
P0AFG8	P0AFG8	18.634	519	393
P0AFF6	P0AFF6	18.625	109	16
P0A8V2	P0A8E5	18.375	496	74
P0AFG8	P0AFG8	18.306	404	524
P0AFG0	P0AFG0	18.174	177	155
P0A7Z4	P0A7Z4	18.167	297	285
P0A7Z4	P0A7Z4	18.075	1	234
P0AFG8	P0AFG8	18.056	724	864
P0A8T7	P0A8T7	17.871	851	881
P0AFG8	P0AFG8	17.866	327	402
P0A7Z4	P0A7Z4	17.86	10	234
P0AFG8	P0AFG8	17.736	413	558
P0A6A8	P0A6A8	17.669	2	10
P0A8V2	P0A8T7	17.601	505	321
P0AFG8	P0AFG8	17.505	407	558
P06959	P06959	17.491	105	91
P0A7Z4	P0A7Z4	17.43	309	297
P0A8T7	P0A8T7	17.305	556	566
P0A7Z4	P0A7Z4	17.274	303	291
P0A8V2	P0A8V2	17.254	1203	1127
P0A8V2	P0A7Z4	17.244	1133	23
P0A8V2	P0A8V2	17.181	1075	1065
P0AFG8	P0AFG8	17.157	507	513
P0A7Z4	P0A7Z4	17.045	297	286
P06959	P06959	17.02	104	91
P0A7Z4	P0A7Z4	16.947	1	232
P0ACF0	P0ACF0	16.91	11	18
P06959	P06959	16.884	346	374
P0AFG8	P0AFG8	16.87	399	327
P0AFG0	P0AFG0	16.707	168	155
P60422	P60422	16.669	174	183
P0AFG8	P0AFG8	16.655	46	44
P06959	P06959	16.637	92	88
P0A6A8	P0A6A8	16.621	2	11
P0A8V2	P0A8V2	16.615	1210	1127
P60422	P60422	16.581	171	183
P0AG55	P0AG55	16.517	169	138
P0AFG8	P0AFG8	16.414	2	31
P60240	P60240	16.401	77	2
P0A8E5	P0A8E5	16.322	14	24
P0AFG8	P0AFG8	16.264	376	77
P0AFG8	P0AFG8	16.258	2	25
P0A8V2	P0A8V2	16.226	1073	1067
P0A8T7	P0A8T7	16.181	268	321
P0AFG8	P0AFG8	16.163	395	327
P0A8V2	P0A8E5	16.14	496	65
P0AFG0	P0AFG0	16.041	169	155
P0A7Z4	P0A7Z4	15.981	1	226
P0AFF6	P0AFF6	15.887	243	219
P0A8V2	P0A8V2	15.82	1073	1065
P0A8E5	P0A8E5	15.767	14	32
P0AG55	P0AG55	15.766	166	138
P0A8V2	P0A8V2	15.676	1077	1065
P0AFG8	P0AFG8	15.654	400	327
P0AFG8	P0AFG8	15.502	30	2
P0A7Z4	P0A7Z4	15.34	1	96
P0AFG8	P0AFG8	15.315	412	560
P0AFG8	P0AFG8	15.309	2	41
P0A8E5	P0A8E5	15.225	164	129
P0A7Z4	P0A7Z4	15.221	1	101
P0A7Z4	P0A7Z4	15.148	97	145
P06959	P06959	15.105	346	375
P0AFF6	P0A7Z4	15.054	83	297
P0ACF0	P0ACF0	15.002	23	18
P0AFG8	P0AFG8	14.988	2	290
P0A7Z4	P0A7Z4	14.941	1	225
P0A7Z4	P0A7Z4	14.918	5	246
P0AFG8	P0AFG8	14.846	391	404
P0A7Z4	P0A7Z4	14.843	305	298
P0A7Z4	P0A7Z4	14.808	1	147
P0A8T7	P0A7Z4	14.731	521	162
P0AFG8	P0AFG8	14.718	397	327
P06959	P06959	14.7	312	317
P0A8V2	P0A8V2	14.654	1074	1065
P0A8V2	P0A8T7	14.644	163	936
P0A7Z4	P0A7Z4	14.535	10	233
P0AFG8	P0AFG8	14.5	2	40
P0A7Z4	P0A7Z4	14.5	165	1
P0A8V2	P0A8V2	14.495	985	991
P0AG55	P0AG55	14.437	169	85
P0A7Z4	P0A7Z4	14.407	285	304
P0A8T7	P0A8T7	14.396	942	781
P0AFG8	P0AFG8	14.351	412	557
P0A9P0	P0A9P0	14.346	79	92
P0A7Z4	P0A7Z4	14.233	10	232
P0AFG8	P0AFG8	14.195	412	556
P0A8V2	P0A8T7	14.194	1328	17
P0AFF6	P0A7Z4	14.169	83	298
P0A7Z4	P0A7Z4	14.161	276	291
P0ACF8	P0ACF8	14.111	57	53
P0A8T7	P0A8T7	14.098	989	955
P0AFG0	P0AFG0	14.089	173	155
P0A8E5	P0A8E5	14.061	124	6
P0A7W1	P0A7W1	14.06	52	24
P0A8V2	P0A8T7	14.006	544	781
P0AFG8	P0AFG8	13.96	412	435
P0A7S3	P0A7W7	13.842	44	95
P0A7Z4	P0A7Z4	13.834	288	304
P0A7Z4	P0A7Z4	13.825	2	246
P0A7Z4	P0A7Z4	13.777	278	291
P0AFG8	P0AFG8	13.734	401	327
P0A8V2	P0A8E5	13.708	496	64
P0A9P0	P0A9P0	13.686	111	36
P0A7Z4	P0A7Z4	13.677	166	1
P0A8V2	P0A8T7	13.65	1328	16
P0A8V2	P0A8T7	13.622	1328	20
P0AFF6	P0AFF6	13.62	223	239
P0A9P0	P0A9P0	13.538	338	341
P0A8T7	P60240	13.493	9	968
P0AFG8	P0AFG8	13.459	326	329
P0AFF6	P0A7Z4	13.432	84	297
P0A7Z4	P0A7Z4	13.393	274	291
P0AFG8	P0AFG8	13.39	418	393
P0A8E5	P0AFG0	13.358	124	154
P0A8T7	P0A8T7	13.321	987	955
P0A8V2	P0A8V2	13.236	254	265
P0A8T7	P0A8T7	13.211	395	398
P0A7K2	P0A7K2	13.188	71	98
P0AFG8	P0AFG8	13.185	513	508
P0A7Z4	P0A7Z4	13.161	1	290
P0AFG8	P0AFG8	13.156	475	510
P0AFG8	P0AFG8	13.084	375	379
P0A7Z4	P0A7Z4	13.045	1	230
P0AFG8	P0AFG8	13.035	368	77
P0A8E5	P0A8E5	13.011	129	162
P0AFG8	P0AFG8	12.994	476	510
P0A8V2	P0A8E5	12.99	844	74
P0A8T7	P0A8T7	12.977	269	321
P0A8V2	P0A8V2	12.96	1035	84
P0AFG8	P0AFG8	12.955	2	44
P0A8V2	P0A8V2	12.953	1245	1065
P0A9P0	P0A9P0	12.925	77	92
P0ADZ0	P0ADZ0	12.915	100	9
P0A7Z4	P0A7Z4	12.904	289	304
P0A7K2	P0A7K2	12.89	85	73
P0AFG8	P0AFG8	12.871	724	715
P0A8V2	P0A8V2	12.87	1	1160
P0AFG8	P0AFG8	12.793	508	476
P0AFG8	P0AFG8	12.77	375	380
P0A6Y1	P0A6Y1	12.762	65	70
P0A8V2	P0A8E5	12.731	892	14
P0A8V2	P0A8V2	12.723	2	778
P0A6Y1	P0A6Y1	12.649	69	64
P0A9Q7	P0AAI3	12.561	876	329
P31979	P0A7Z4	12.473	2	96
P0A7Z4	P0A7Z4	12.472	278	297
P0A8T7	P0A7Z4	12.423	531	181
P0A7Z4	P0A7Z4	12.387	163	1
P0A7Z4	P0A7Z4	12.376	162	1
P0ACF0	P0ACF0	12.337	12	18
P60240	P60240	12.278	80	2
P60240	P60240	12.24	82	2
P0A8E5	P0A8E5	12.234	6	129
P0ACF0	P0ACF0	12.197	22	11
P0AFG8	P0AFG8	12.146	376	70
P0AFG0	P0AFG0	12.141	178	155
P06959	P0AFG8	12.068	333	2
P0AFF6	P0AFF6	12.039	52	50
P0A7Z4	P0A7Z4	12.03	164	10
P0AFG8	P0AFG8	12.017	725	865
P0AFG8	P0AFG8	12.002	412	559
P0AFG8	P0AFG8	11.99	560	508
P0AFG8	P0AFG8	11.947	404	557
P0AFG8	P0AFG8	11.934	368	72
P0A7T7	P0A7T7	11.873	30	72
P06959	P06959	11.872	101	91
P0A8V2	P0A8V2	11.834	900	912
P0A8T7	P0A8T7	11.82	936	781
P0A7Z4	P0A7Z4	11.758	169	298
P0A8V2	P0A8V2	11.725	1241	1065
P0AFG8	P0AFG8	11.68	405	412
P0A7Z4	P0A7Z4	11.661	1	224
P0A8V2	P0A8V2	11.641	1204	1127
P0A7Z4	P0A7Z4	11.554	309	298
P06959	P06959	11.541	475	516
P0AFF6	P0AFF6	11.516	106	16
P0AFF6	P0AFF6	11.466	111	19
P0AFG8	P0AFG8	11.438	404	556
P0A7Z4	P0A7Z4	11.424	10	181
P0AFG8	P0AFG8	11.364	2	291
P0A8T7	P0A8T7	11.334	932	789
P0A7Z4	P0A7Z4	11.319	297	277
P0A7Z4	P0A7Z4	11.236	161	297
P0A8T7	P0A8T7	11.208	992	877
P60438	P60438	11.204	168	123
P0A7W1	P0A7W1	11.201	86	137
P0A8V2	P0A8V2	11.199	1140	1128
P0AFG8	P0AFG8	11.193	508	556
P0AFG0	P0AFG0	11.156	172	155
P0AFF6	P0AFF6	11.14	108	16
P0AFG8	P0AFG8	11.138	368	73
P0AFG8	P0AFG8	11.134	375	368
P0AFG8	P0AFG8	11.131	416	558
P0AFG8	P0AFG8	11.12	368	70
P0AFG8	P0AFG8	11.12	723	726
P0A8V2	P0A8V2	11.111	892	914
P0AFG8	P0AFG8	11.099	368	78
P0A7U7	P0A7U7	11.08	43	33
P0A7J7	P0A7J7	11.054	100	141
P0AFG8	P0AFG8	11.031	2	79
P06959	P06959	11.014	365	370
P0A8T7	P0A8T7	10.991	858	881
P0A8V2	P0A8V2	10.987	115	106
P0A8V2	P0A8V2	10.974	232	331
P0AFG0	P0AFG0	10.957	105	7
P0A7Z4	P0A7Z4	10.946	10	249
P0A7Z4	P0A7Z4	10.944	303	297
P0A7Z4	P0A7Z4	10.898	181	125
P0AFG8	P0AFG8	10.888	368	75
P0A7Z4	P0A7Z4	10.875	162	297
P0AFG8	P0AFG8	10.87	29	2
P0A7Z4	P0A7Z4	10.825	297	283
P0A9P0	P0A9P0	10.819	278	287
P0AFG8	P0AFG8	10.799	418	404
P0A7Z4	P0A7Z4	10.788	145	62
P0AFG8	P0AFG8	10.782	376	80
P0A7K2	P0A7K2	10.747	121	73
P0AFG8	P0AFG8	10.738	406	412
P60624	P60624	10.721	60	43
P0AFG8	P0AFG8	10.664	406	393
P0A9P0	P0A9P0	10.592	256	236
P0AFG0	P0AFG0	10.582	181	155
P0A7Z4	P0A7Z4	10.581	1	32
P0A7W1	P0A7W1	10.56	132	86
P0A8V2	P0A8V2	10.519	446	639
P0A8V2	P0A8V2	10.508	1178	1172
P0A7K2	P0A7K2	10.5	108	95
P0A7Z4	P0A7Z4	10.499	178	125
P0AFG0	P0AFG0	10.489	176	155
P0A8T7	P0A8T7	10.454	267	321
P0A7Z4	P0A7Z4	10.452	271	259
P0AFG8	P0AFG8	10.344	507	510
P06959	P06959	10.308	516	511
P0AFG8	P0AFG8	10.295	465	222
P0A9P0	P0A9P0	10.277	229	238
P0AFG0	P0AFG0	10.271	105	6
P0A7Z4	P0A7Z4	10.257	96	145
P0ADZ4	P0ADZ4	10.256	79	71
P0A7K2	P0A7K2	10.253	71	86
P60240	P60240	10.25	86	2
P0A8V2	P0A8V2	10.247	889	914
P0A910	P0A910	10.207	275	227
P0ADY3	P0ADY3	10.097	60	54
P0A8T7	P0A8T7	10.045	86	96
P0A7Z4	P0A7Z4	10.038	300	297
P0AFG8	P0AFG8	10.019	561	508
P0A7Z4	P0A7Z4	10.013	246	238
P0A7X3	P0A7X3	10.009	91	2
P0A7Z4	P0A7Z4	10.006	145	70
P0A7Z4	P0A7Z4	9.989	183	25
P0A7Z4	P0A7Z4	9.975	145	59
P0A7Z4	P0A7Z4	9.949	320	246
P0AFG8	P0AFG8	9.944	2	333
P0A7Z4	P0A7Z4	9.937	32	200
P0A8V2	P0A8V2	9.923	1178	1176
P0AFF6	P0AFF6	9.89	111	13
P0A8V2	P0A8V2	9.846	441	639
P0AG55	P0AG55	9.834	166	85
P0A9P0	P0A9P0	9.776	232	256
P0A7Z4	P0A7Z4	9.769	246	242
P0ADZ0	P0ADZ0	9.753	13	33
P0A8V2	P0A8V2	9.726	890	915
P0A910	P0A910	9.723	231	224
P06959	P06959	9.631	365	346
P0AFG8	P0AFG8	9.63	389	404
P0A7K2	P0A7K2	9.586	85	69
P0A7K2	P0A7K2	9.499	72	121
P0A7W7	P0A7W7	9.456	95	89
P0AFG8	P0AFG8	9.455	327	334
P0A8T7	P0A8T7	9.383	553	566
P0AG55	P0AG55	9.377	83	29
P0A8V2	P0A8V2	9.373	1177	1133
P0A8E5	P0A8E5	9.347	164	128
P0A7J7	P0A7J7	9.341	92	77
P0AFG8	P0AFG8	9.325	328	393
P0ADZ0	P0ADZ0	9.297	34	9
P0A800	P0A800	9.292	35	47
P0A8V2	P0A8V2	9.289	1140	1129
P0A8V2	P0A8V2	9.284	900	907
P0A8T7	P0A8T7	9.238	50	70
P0A7J3	P0A7J3	9.196	9	2
P0A7Z4	P0A7Z4	9.192	299	297
P0AG44	P0AG44	9.183	35	127
P0AFM6	P0AFM6	9.147	127	2
P0AFG8	P0AFG8	9.147	558	509
P0AFG8	P0AFG8	9.146	412	431
P0A7Z4	P0A7Z4	9.144	160	297
P0A8V2	P0A8V2	9.093	161	174
P0AFG8	P0AFG8	9.071	725	712
P0AG55	P0AG55	9.048	160	156
P0A7Z4	P0A7Z4	9.041	10	264
P0AFG8	P0AFG8	8.992	2	286
P0A7Z4	P0A7Z4	8.932	1	223
P0AFG8	P0AFG8	8.85	327	386
P0A9P0	P0A9P0	8.815	78	92
P06959	P06959	8.806	313	333
P0AFG8	P0AFG8	8.799	408	393
P0A8V2	P0A8V2	8.798	1	1170
P0A7Z4	P0A7Z4	8.75	298	264
P0A8T7	P0A8T7	8.644	398	393
P0AFG8	P0AFG8	8.628	327	393
P0AFG8	P0AFG8	8.621	411	403
P0AFG8	P0AFG8	8.576	508	514
P0AFG8	P0AFG8	8.523	404	325
P0ACF0	P0ACF0	8.511	82	90
P0AFG8	P0AFG8	8.501	368	8
P0A7Z4	P0A7Z4	8.477	300	246
P0A8V2	P0A8V2	8.449	890	918
P0A7K2	P0A7K2	8.447	103	121
P0A8T7	P0A8T7	8.412	1132	1154
P0A8V2	P0A8V2	8.41	890	912
P0A8V2	P0A8V2	8.399	294	265
P0A9P0	P0A9P0	8.347	229	240
P0A8V2	P0A8V2	8.344	888	914
P0AFG8	P0AFG8	8.339	417	393
P0A8E5	P0A8E5	8.326	1	130
P0A6A8	P0A6A8	8.313	6	10
P0AFG8	P0AFG8	8.298	390	404
P0A8V2	P0A8V2	8.295	293	265
P0A8T7	P0A8T7	8.277	599	497
P0A8V2	P0A8V2	8.269	900	908
P60624	P60624	8.264	47	62
P0A7Z4	P0A7Z4	8.255	277	291
P0A8V2	P0A8V2	8.229	1065	1240
P0AG55	P0AG55	8.222	160	157
P0A9P0	P0A9P0	8.212	75	92
P0A8T7	P0A8T7	8.201	604	599
P06959	P06959	8.197	452	530
P0A9P0	P0A9P0	8.194	228	73
P0A7J7	P0A7J7	8.187	90	81
P0A8E5	P0A8E5	8.155	1	129
P0AFG0	P0AFG0	8.092	121	51
P0A8V2	P0A8V2	8.069	1	1166
P0AFG8	P0AFG8	8.063	724	712
P0AG55	P0AG55	8.052	84	29
P0AFG8	P0AFG8	8.037	404	555
P0A8V2	P0A8V2	8.036	439	347
P0A7Z4	P0A7Z4	8.028	187	200
P0AFG8	P0AFG8	7.977	2	35
P0A8V2	P0A8V2	7.909	1155	1191
P0A8V2	P0A8V2	7.859	439	351
P06959	P06959	7.842	313	328
P0AFG8	P0AFG8	7.819	558	394
P0A8T7	P0A8T7	7.814	201	213
P60240	P60240	7.798	604	437
P0A8V2	P0A8V2	7.789	115	102
P0ADZ0	P0ADZ0	7.746	18	33
P00579	P00579	7.737	557	577
P0A8V2	P0A8V2	7.701	1238	1065
P0A7Z4	P0A7Z4	7.687	164	297
P0A9P0	P0A9P0	7.672	235	256
P0A7Z4	P0A7Z4	7.641	167	1
P0A8T7	P0A8T7	7.638	880	959
P0AFG8	P0AFG8	7.559	724	713
P60422	P60422	7.547	170	183
P0A7X3	P0A7X3	7.546	94	2
P0ADZ0	P0ADZ0	7.542	35	9
P0AFG8	P0AFG8	7.491	381	43
P0AFG8	P0AFG8	7.447	503	558
P0A7Z4	P0A7Z4	7.38	169	297
P0AFG8	P0AFG8	7.378	368	10
P0A8T7	P0A8T7	7.342	1213	996
P0A7R5	P0A7R5	7.34	1	81
P0AFG0	P0AFG0	7.297	154	125
P0A8V2	P0A8V2	7.274	914	908
P0AFG0	P0AFG0	7.236	121	48
P0AFG0	P0AFG0	7.182	121	134
P0AFG8	P0AFG8	7.147	381	44
P0A800	P0A800	7.125	35	51
P0A7J3	P0A7J3	7.116	10	2
P0A8T7	P0A8T7	7.107	50	73
P0A7Z4	P0A7Z4	7.102	1	229
P33920	P33920	7.088	2	44
P0A8T7	P0A8T7	7.075	50	66
P0AFG8	P0AFG8	7.072	2	334
P0A9P0	P0A9P0	7.058	337	339
P0A9P0	P0A9P0	6.98	299	341
P0AG55	P0AG55	6.952	168	85
P06959	P06959	6.924	404	410
P0AFG8	P0AFG8	6.909	412	434
P0A8T7	P0A8T7	6.898	219	1339
P0AFG8	P0AFG8	6.874	863	724
P0A7R1	P0A7R1	6.837	41	49
P0A8E5	P0A8E5	6.828	124	164
P0A8V2	P0A8V2	6.819	1073	1068
P0AFG8	P0AFG8	6.744	329	560
P0A8V2	P0A8V2	6.737	1178	826
P0A8T7	P0A8T7	6.703	1221	996
P0A7Z4	P0A7Z4	6.701	329	246
P0A7J7	P0A7J7	6.675	82	112
P0AG67	P0AG67	6.634	451	522
P0A9P0	P0A9P0	6.6	278	288
P0A8T7	P0A8T7	6.576	399	394
P0A8T7	P0A8T7	6.548	1209	996
P0AG44	P0AG44	6.515	34	40
P0A800	P0A800	6.514	35	50
P0AG67	P0AG67	6.495	450	527
P0A8V2	P0A8V2	6.472	259	265
P0A9P0	P0A9P0	6.457	239	229
P0AFG8	P0AFG8	6.456	327	387
P0A7Z4	P0A7Z4	6.411	168	2
P0AFG8	P0AFG8	6.406	724	862
P0AFG0	P0AFG0	6.404	121	126
P0A8T7	P0A8T7	6.381	95	50
P0A7Z4	P0A7Z4	6.36	246	241
P0A800	P0A800	6.342	35	48
P0AFG8	P0AFG8	6.336	2	326
P0AFG8	P0AFG8	6.284	388	404
P0AG55	P0AG55	6.282	6	54
P0A8V2	P0A8V2	6.273	1076	1065
P0AG55	P0AG55	6.217	43	6
P0A8T7	P0A8T7	6.215	1210	996
P0AFG8	P0AFG8	6.172	327	388
P0A8V2	P0A8V2	6.168	1151	1191
P0A8T7	P0A8T7	6.166	416	399
P0A8T7	P0A8T7	6.166	398	416
P0A8T7	P0A8T7	6.149	1216	996
P0A8T7	P0A8T7	6.149	398	392
P0AFG0	P0AFG0	6.148	121	52
P0A7Z4	P0A7Z4	6.146	160	10
P0AFG8	P0AFG8	6.108	559	508
P60624	P60624	6.064	47	42
P0A7K2	P0A7K2	6.05	85	62
P60438	P60438	6.021	140	123
P06959	P06959	5.98	484	391
P0A8V2	P0A8V2	5.962	1140	1131
P0A8T7	P0A8T7	5.927	601	1247
P0A7Z4	P0A7Z4	5.898	298	230
P06959	P06959	5.874	486	391
P0A7Z4	P0A7Z4	5.834	11	246
P0A8V2	P0A8V2	5.813	250	279
P0A7Z4	P0A7Z4	5.807	161	298
P0AFG8	P0AFG8	5.79	411	393
P0AFG8	P0AFG8	5.769	329	550
P0A705	P0A705	5.728	186	183
P0A7Z4	P0A7Z4	5.714	1	244
P0A7Z4	P0A7Z4	5.699	280	297
P0A9Q7	P0A9Q7	5.683	876	874
P0AFG8	P0AFG8	5.664	375	382
P0A7Z4	P0A7Z4	5.659	188	25
P0AFG8	P0AFG8	5.644	173	881
P0AFG0	P0AFG0	5.644	121	154
P0AFG8	P0AFG8	5.625	396	558
P0A7Z4	P0A7Z4	5.59	275	291
P0AFG8	P0AFG8	5.518	165	881
P0AFG8	P0AFG8	5.498	410	558
P0A8V2	P0A8V2	5.475	516	496
P0A800	P0A800	5.375	76	35
P0A7Z4	P0A7Z4	5.333	298	286
P0A8T7	P0A8T7	5.317	942	1132
P0AFG8	P0AFG8	5.241	325	393
P60422	P60422	5.218	28	42
P0AFG8	P0AFG8	5.209	414	404
P0A8T7	P0A8T7	5.202	673	649
P0AFG8	P0AFG8	5.182	2	550
P0A7Z4	P0A7Z4	5.18	297	301
P0A8V2	P0A8V2	5.156	439	226
P0AFG8	P0AFG8	5.134	180	881
P0A7Z4	P0A7Z4	5.092	298	261
P60438	P60438	5.075	133	123
P0A7Z4	P0A7Z4	5.026	10	32
P06959	P06959	5.021	313	330
P0A8T7	P0A8T7	4.973	13	1368
P0AFG8	P0AFG8	4.956	410	327
P0A9P0	P0A9P0	4.952	229	243
P0A8T7	P0A8T7	4.937	407	399
P0A7Z4	P0A7Z4	4.887	168	10
P0ADY3	P0ADY3	4.858	39	44
P0AFF6	P0AFF6	4.806	38	35
P0AFG8	P0AFG8	4.775	46	38
P0AFG8	P0AFG8	4.77	393	320
P0A7Z4	P0A7Z4	4.665	10	103
P0AFG8	P0AFG8	4.661	553	508
P0AFF6	P0AFF6	4.651	223	243
P0AFG8	P0AFG8	4.649	502	558
P0A7L8	P0A7L8	4.648	54	78
P0AFG8	P0AFG8	4.611	166	881
P0A8V2	P0A8V2	4.599	899	909
P0AFG8	P0AFG8	4.491	508	490
P00490	P00490	4.434	764	702
P0A7Z4	P0A7Z4	4.41	10	70
P0A8E5	P0A8E5	4.388	14	28
P0A8V2	P0A8V2	4.341	890	849
P0A8T7	P0A8T7	4.312	992	874
P0A7L0	P0A7L0	4.306	205	56
P0AG55	P0AG55	4.273	158	169
P0AFG8	P0AFG8	4.224	327	392
P0AFG8	P0AFG8	4.128	518	393
P0AFG8	P0AFG8	4.078	403	383
P62399	P62399	4.058	47	81
P60422	P60422	4.041	147	187
P0A8T7	P0A8T7	3.997	603	716
P0A8V2	P0A8V2	3.986	451	639
P60624	P60624	3.92	44	69
P0AFG8	P0AFG8	3.885	517	393
P0A7Z4	P0A7Z4	3.881	168	297
P0A7Z4	P0A7Z4	3.881	168	298
P0AFG8	P0AFG8	3.782	407	393
P60240	P60240	3.77	614	437
P0AFF6	P0AFF6	3.743	116	16
P0A7Z4	P0A7Z4	3.677	325	246
P0AFG8	P0AFG8	3.658	724	873
P0A7Z4	P0A7Z4	3.524	1	278
P0A8V2	P0A8V2	3.499	1140	1130
P06959	P06959	3.499	394	516
P0A8T7	P0A8T7	3.42	321	270
P0A7K2	P0A7K2	3.414	85	63
P0A8T7	P0A8T7	3.41	394	398
P0A8T7	P0A8T7	3.375	1166	1170
P0A8T7	P0A8T7	3.361	925	789
P06959	P06959	3.338	442	464
P0AG55	P0AG55	3.333	6	45
P0AFG8	P0AFG8	3.211	553	404
P0A7Z4	P0A7Z4	3.188	297	306
P0A8V2	P0A8V2	3.127	890	853
P0A910	P0A910	3.106	338	275
P0A8E5	P0A8E5	3.05	64	142
P0ABB4	P0ABB4	2.946	358	422
P0AFG8	P0AFG8	2.822	412	553
P0AFG8	P0AFG8	2.771	411	400
P0AFG8	P0AFG8	2.771	412	400
P0AFG8	P0AFG8	2.747	414	411
P0A8V2	P0A8V2	2.743	1245	1262
P0A7R1	P0A7R1	2.742	42	40
P0AFG8	P0AFG8	2.672	412	393
P0AFG8	P0AFG8	2.58	490	510
P0AEU7	P0AEU7	2.515	60	75
P0AFG8	P0AFG8	2.461	396	327
P06959	P06959	2.455	92	125
P0A8V2	P0A8V2	2.418	1178	800
P0A8T7	P0A8T7	2.179	606	599
P0AFG0	P0AFG0	2.147	121	179
P0AFG8	P0AFG8	2.084	404	318
P0A7Z4	P0A7Z4	2.053	290	298
P06959	P06959	1.992	442	463
