# Supplementary material for: Reliable identification of protein-protein interactions by crosslinking mass spectrometry
Source: Nat Commun. 2021 Jun 11;12:3564. doi: 10.1038/s41467-021-23666-z (PMC8196013; doi:10.1038/s41467-021-23666-z)
Supplement: Supplementary file 7 — Supplementary Data 4 [file 41467_2021_23666_MOESM7_ESM.xlsx]

## Sheet: Tabelle1
Supplementary Data 4: Unique residue pairs detected in RpoB-SPA affinity purification
Protein1_UniProt_Accession	Protein2_UniProt_Accession	Score	SeqPos1	SeqPos2
P0A7Z4	P0A7Z4	64.119	160	1
P0A7Z4	P0A7Z4	52.465	1	226
P0A7Z4	P0A7Z4	51.46	164	1
P0A7Z4	P0A7Z4	51.378	162	1
P0A7Z4	P0A7Z4	50.691	1	229
P0A7Z4	P0A7Z4	50.538	274	291
P0A7Z4	P0A7Z4	49.827	1	97
P0A7Z4	P0A7Z4	49.7	1	234
P0A8V2	P0A7Z4	48.363	1133	24
P0A7Z4	P0A7Z4	47.226	273	291
P0A8V2	P0A8V2	46.44	1021	1027
P0A8T7	P0A8T7	46.432	1217	996
P0A8V2	P0A8T7	45.701	892	50
P0A8V2	P0A7Z4	45.52	1133	23
P0A8V2	P0A8T7	45.407	891	50
P0A8V2	P0A8V2	45.002	254	265
P0A7Z4	P0A7Z4	44.918	163	1
P0A7Z4	P0A7Z4	44.685	298	277
P0A7Z4	P0A7Z4	44.519	304	297
P0A7Z4	P0A8V2	44.451	22	1133
P0A8V2	P0A8V2	44.226	1022	1006
P0A7Z4	P0A7Z4	43.868	283	291
P0A7Z4	P0A7Z4	43.456	1	95
P0A8T7	P0A8T7	39.738	932	789
P0A7Z4	P0A7Z4	39.369	1	225
P0A8V2	P0A8V2	39.139	914	892
P0A8V2	P0A8V2	38.757	430	421
P0A7Z4	P0A7Z4	38.679	166	1
P0A8V2	P0A8V2	38.465	1073	1066
P0A7Z4	P0A7Z4	38.393	1	96
P0A8V2	P0A8V2	38.084	899	914
P0A8V2	P0A8V2	37.678	894	844
P0A7Z4	P0A8V2	37.409	181	1133
P0A8T7	P0A8V2	37.213	936	163
P0A8T7	P0A8T7	37.101	50	69
P0A7Z4	P0A7Z4	36.966	275	291
P0AFF6	P0AFF6	36.912	111	15
P0A7Z4	P0A7Z4	36.085	165	1
P0A7Z4	P0A8V2	36.044	21	1133
P0A7Z4	P0A7Z4	36.006	298	164
P0A8T7	P0A8T7	35.606	881	847
P0A8T7	P0A8T7	35.585	931	789
P00579	P00579	35.32	557	571
P0A8T7	P0A8T7	35.148	925	789
P0A8V2	P0A8V2	35.115	778	1
P0A7Z4	P0A7Z4	35.097	297	277
P0A7Z4	P0A8T7	34.633	181	531
P0A7Z4	P0A7Z4	34.534	1	232
P0A8V2	P0A8V2	34.472	1027	1020
P0A8V2	P0A8V2	34.317	899	844
P0A8T7	P0A8T7	34.052	873	992
P0A8V2	P0A8T7	33.979	899	50
P0A8V2	P0A8T7	33.672	1328	15
P0A7Z4	P0A8V2	33.58	206	1133
P0A7Z4	P0A7Z4	33.025	169	1
P0A8V2	P0A8V2	32.946	898	844
P0A7Z4	P0A7Z4	32.786	298	296
P0A8T7	P0A8T7	32.689	88	74
P0A8T7	P0A8T7	32.68	881	851
P0A7Z4	P0A7Z4	32.654	297	305
P0A7Z4	P0A8T7	32.426	160	521
P0A8V2	P0A8T7	32.423	1328	20
P0ACF0	P0ACF0	32.227	3	26
P0A7Z4	P0A7Z4	32.076	291	272
P0A8V2	P0A8T7	32.027	899	395
P0A8T7	P0A8T7	31.849	929	789
P0ADN2	P0ADN2	31.35	2	56
P0A7Z4	P0A7Z4	31.334	298	232
P0A8V2	P0A8V2	31.25	778	2
P0A8T7	P0A8T7	31.172	882	850
P0AFF6	P0AFF6	31.086	111	14
P0A7Z4	P0A7Z4	31.031	10	234
P0A7Z4	P0AFF6	30.878	298	461
P0A8V2	P0A8V2	30.818	1027	77
P0A8V2	P0A8V2	30.815	1075	1065
P00579	P00579	30.801	337	289
P0A8V2	P0A8V2	30.762	1	18
P0A8V2	P0A8V2	30.761	893	844
P0A8T7	P0A8T7	30.638	1216	996
P0A7Z4	P0AFF6	30.272	297	461
P0AFF6	P0AFF6	30.119	223	239
P0A8V2	P0A8T7	30.114	1351	212
P0A8V2	P0A8V2	29.941	915	890
P0A8V2	P0A8T7	29.901	1225	521
P0A8V2	P0A8V2	29.704	1262	833
P0AFF6	P0A7Z4	29.634	83	298
P0A7Z4	P0A7Z4	29.569	276	291
P0A8T7	P0A8T7	29.277	1132	1236
P0ADN2	P0ADN2	29.271	2	57
P0A7Z4	P0A7Z4	29.132	1	230
P0A7Z4	P0A7Z4	29.121	186	200
P0A7Z4	P0A7Z4	28.983	163	297
P0A8V2	P0A8T7	28.701	1218	521
P0A8T7	P0A8V2	28.658	321	505
P0ACF8	P0ACF8	28.654	53	57
P0A800	P0A800	28.498	35	71
P0A8T7	P0A8T7	28.359	201	213
P00579	P00579	28.334	557	572
P0A8T7	P0A8T7	28.313	584	598
P0A8V2	P0A8T7	28.308	1351	1377
P0A7Z4	P0A8T7	28.21	179	531
P0A8V2	P0A8V2	28.133	891	844
P0A8V2	P0A8V2	27.964	897	844
P0A8T7	P0A8T7	27.953	1132	1241
P0A8T7	P0A8T7	27.908	1132	1153
P0A7Z4	P0A7Z4	27.855	297	273
P0A8V2	P0A8V2	27.827	1345	1328
P0A7Z4	P0A8T7	27.813	162	521
P0A7Z4	P0A7Z4	27.774	298	305
P0A7Z4	P0A7Z4	27.716	274	298
P0A7Z4	P0A8T7	27.581	24	531
P0A7Z4	P0A7Z4	27.524	168	1
P0A7Z4	P0A7Z4	27.401	25	190
P0A7Z4	P0A7Z4	27.319	3	95
P0A8T7	P0A8T7	27.288	1008	972
P0A8V2	P0A8T7	27.282	899	87
P0A7Z4	P0A7Z4	27.099	297	307
P0A8V2	P0AFF6	27.092	899	111
P0A7Z4	P0A7Z4	27.037	32	200
P0A8T7	P0A8T7	26.819	1132	1239
P0A7Z4	P0A7Z4	26.791	161	1
P0A8V2	P00579	26.786	496	485
P0A8V2	P0A8V2	26.759	1128	1140
P0A8V2	P0A8T7	26.743	1351	14
P0A7Z4	P0A7Z4	26.699	1	222
P0A800	P0A800	26.685	12	53
P0A7Z4	P0A7Z4	26.491	190	200
P0A8T7	P0A800	26.474	900	12
P0A8V2	P0A8V2	26.398	1	1160
P0A8T7	P0A8T7	26.243	989	992
P0A7Z4	P0A7Z4	26.23	246	242
P0A8V2	P0A8V2	26.185	1027	1006
P0A8V2	P0A8V2	26.123	889	844
P0A8V2	P0A8V2	26.11	1036	496
P0A8V2	P0A8V2	26.098	1035	75
P0A8V2	P0A8V2	26.063	1351	1386
P0A7Z4	P0AFF6	26.058	297	83
P0A7K2	P0A7K2	26.033	108	95
P0A8V2	P0A8V2	26.004	1051	1041
P60240	P0A800	25.967	805	89
P0A8V2	P0AFF6	25.965	862	38
P0A8V2	P0A8V2	25.727	639	441
P0A8T7	P0A8T7	25.698	881	849
P0A8T7	P0A8T7	25.589	881	1230
P0A7Z4	P0A7Z4	25.476	169	298
P0A8T7	P0A8T7	25.415	566	556
P0A8T7	P0A8T7	25.331	881	843
P0A8V2	P0A8V2	25.265	1	1170
P0ADN2	P0ADN2	25.196	30	73
P0A8V2	P0A8V2	25.192	1127	1141
P0A7Z4	P0A7Z4	25.17	1	32
P0A8T7	P0A8T7	25.139	881	846
P0A8T7	P0A8T7	25.083	1132	1238
P0A8V2	P0A8V2	25.026	1203	1127
P0A8V2	P0A8V2	24.99	1178	826
P0A7Z4	P0A7Z4	24.946	10	232
P0A8V2	P0A8T7	24.893	1328	16
P0A8T7	P0A8V2	24.85	73	844
P0A8V2	P0A7Z4	24.839	800	1
P0A8V2	P0A8V2	24.785	1035	87
P0A7Z4	P0A7Z4	24.784	1	274
P0A7Z4	P0A7Z4	24.681	276	298
P0A7Z4	P0A7Z4	24.632	1	30
P0A7Z4	P0A7Z4	24.546	1	63
P0A8T7	P60240	24.52	9	968
P0A8V2	P0A8V2	24.5	639	440
P0A8V2	P0AFF6	24.477	900	15
P0A8V2	P0A8T7	24.381	641	749
P60240	P60240	24.354	613	437
P0A7Z4	P0A7Z4	24.352	298	329
P0A8V2	P0A8T7	24.229	1328	19
P0A8T7	P0A8T7	24.172	880	850
P0A8T7	P0A8T7	24.039	66	50
P0A7Z4	P0A7Z4	23.974	1	177
P0A8V2	P0A8V2	23.961	259	265
P0A8T7	P0A8T7	23.904	1221	996
P13445	P13445	23.871	242	231
P0A7Z4	P0A8T7	23.862	161	521
P00579	P00579	23.852	338	343
P0A8V2	P0A8T7	23.812	1351	1407
P0AFF6	P0AFF6	23.774	116	16
P0ACF0	P0ACF0	23.745	23	3
P0A8V2	P0A8T7	23.685	1351	1283
P0A8T7	P0A8T7	23.675	930	789
P0A7Z4	P0A7Z4	23.666	298	262
P0A8T7	P0A8T7	23.545	881	848
P0A7Z4	P0A7Z4	23.54	2	95
P13445	P13445	23.519	256	231
P0A8V2	P0A8V2	23.517	1238	1065
P0A7Z4	P0A7Z4	23.484	1	94
P0A8V2	P0A8V2	23.478	914	890
P0A7Z4	P0A7Z4	23.42	298	234
P0A8V2	P0A8V2	23.342	439	226
P0A8V2	P0A8V2	23.297	1074	1065
P0A7Z4	P0A7Z4	23.285	282	291
P0A7Z4	P0A7Z4	23.252	10	221
P0ADN2	P0ADN2	23.242	30	75
P0A8T7	P0A8T7	23.164	1368	13
P0A7Z4	P0A7Z4	23.156	298	308
P0A7Z4	P0A7Z4	23.095	24	200
P0A7Z4	P0A7Z4	22.973	298	309
P0A7Z4	P0A7Z4	22.94	1	59
P0A8V2	P0A8V2	22.858	1237	1065
P0A8V2	P0A8V2	22.806	1129	1140
P0A8V2	P0A8T7	22.795	1351	1282
P0A8T7	P0A8T7	22.746	781	779
P00579	P00579	22.732	335	343
P0A8V2	P0AFF6	22.686	863	37
P0A8V2	P0A8V2	22.655	1178	788
P0A8V2	P0AFF6	22.598	900	13
P0A7Z4	P0A8V2	22.544	214	1133
P0A8V2	P0A8V2	22.529	914	891
P0A7Z4	P0A8T7	22.502	21	531
P0A7Z4	P0A7Z4	22.454	273	298
P0A8V2	P0A8T7	22.361	1351	1378
P0A8V2	P0AFF6	22.358	862	37
P00579	P00579	22.347	459	493
P0AFG0	P0AFG0	22.315	121	48
P00579	P00579	22.305	337	343
P0AFF6	P0AFF6	22.262	36	75
P0A7K2	P0A7K2	22.255	113	71
P0A7Z4	P0A7Z4	22.254	161	298
P0AFF6	P0AFF6	22.246	111	19
P0A7Z4	P0A8V2	22.236	298	908
P0A8V2	P0AFF6	22.225	863	38
P0A7Z4	P0A7Z4	22.219	1	181
P0A8V2	P0A8V2	22.154	991	987
P0A8T7	P0A8T7	22.153	936	781
P0A8V2	P0A8V2	22.146	1262	837
P0A7Z4	P0A7Z4	22.085	10	233
P60240	P60240	22.084	605	437
P0ACF0	P0ACF0	21.972	12	18
P0A8V2	P0A8T7	21.943	1328	17
P0AFF6	P0AFF6	21.915	109	16
P0A7Z4	P0A7Z4	21.909	10	220
P13445	P13445	21.87	21	2
P0A8T7	P0A800	21.801	615	66
P0A8V2	P0A8V2	21.79	890	912
P0A8V2	P0A8T7	21.774	1351	207
P0A8T7	P0A8T7	21.728	70	50
P0A8T7	P0A8T7	21.713	1070	1192
P0A7Z4	P0A7Z4	21.621	297	276
P0A8V2	P0A8T7	21.598	908	395
P0A8V2	P0A8V2	21.538	918	890
P0A8V2	P0A8V2	21.497	1051	1040
P0A8T7	P0A8T7	21.477	213	189
P0AFF6	P0AFF6	21.42	36	45
P0A7Z4	P0A7Z4	21.407	1	261
P0A8V2	P0A8V2	21.403	909	849
P0A7Z4	P0A7Z4	21.397	1	263
P0A7Z4	P0A7Z4	21.388	297	309
P0A7Z4	P0A7Z4	21.381	274	297
P0A800	P0A800	21.315	12	57
P0A8V2	P0A8V2	21.257	909	862
P0A8V2	P0A8T7	21.217	1351	20
P0A7Z4	P0A7Z4	21.199	246	319
P0A800	P0A800	21.197	12	56
P0A8T7	P0A8T7	21.19	987	992
P0A7Z4	P0A7Z4	21.185	176	125
P0A8V2	P0A8V2	21.174	1073	1065
P0A7Z4	P0A7Z4	21.171	10	30
P0A8V2	P0A8V2	21.139	900	845
P0A7Z4	P0A7Z4	21.057	278	291
P0A7Z4	P0A7Z4	21.048	189	200
P0A8T7	P0A8T7	21.005	1132	1240
P0AFF6	P0AFF6	21.005	16	114
P0A7Z4	P0A7Z4	20.97	1	98
P0A7Z4	P0A7Z4	20.92	1	260
P0A7Z4	P0A7Z4	20.917	13	200
P0A8T7	P0A8T7	20.91	603	497
P0A8T7	P0A8V2	20.899	72	844
P0A8T7	P0A8T7	20.879	1039	1072
P0A8V2	P0A8V2	20.849	1073	1068
P0AG67	P0AG67	20.838	537	522
P0A8V2	P0A8T7	20.829	820	781
P0A7Z4	P0A7Z4	20.807	272	298
P0A8V2	P0A8V2	20.801	991	968
P0A7Z4	P0A7Z4	20.781	1	216
P0A8V2	P0A8V2	20.749	900	848
P0A8V2	P0A8V2	20.71	892	844
P60240	P0A800	20.672	805	77
P0A8T7	P0A8T7	20.66	444	370
P0A7Z4	P0A7Z4	20.616	1	275
P0A8V2	P0A8V2	20.6	1262	836
P0A8V2	P0A8V2	20.599	895	844
P0A8V2	P0A8V2	20.598	286	236
P0A8V2	P0A8T7	20.565	1346	16
P0A8V2	P0AFF6	20.56	899	16
P0A8V2	P0A8T7	20.544	1351	206
P0A8V2	P0A8E5	20.499	496	63
P0ACF0	P0ACF0	20.49	82	90
P0A8T7	P0A8T7	20.455	932	781
P00579	P00579	20.454	557	575
P0A8V2	P0A8V2	20.453	742	719
P0A8V2	P0A8V2	20.434	916	890
P0A7Z4	P0A7Z4	20.409	1	220
P0A7Z4	P0A7Z4	20.375	167	1
P0ACF0	P0ACF0	20.344	18	8
P0A8V2	P0A8T7	20.319	1346	17
P0A910	P0A910	20.298	231	226
P0A7Z4	P0A7Z4	20.296	166	298
P0A7Z4	P0A7Z4	20.295	297	232
P0A8V2	P0A8V2	20.228	1079	1073
P0A8V2	P0A8V2	20.218	914	893
P0A8V2	P0A8V2	20.17	909	850
P0A7K2	P0A7K2	20.152	114	71
P0A8V2	P0A8V2	20.135	1262	840
P0A8T7	P0A8T7	20.089	87	74
P0A7Z4	P0A7Z4	20.086	4	298
P0A8T7	P0A8T7	20.038	67	50
P0A8T7	P0A8T7	20.033	1215	996
P0A8T7	P0A8T7	19.893	992	878
P0A7Z4	P0A7Z4	19.889	15	200
P0A8T7	P0A8T7	19.862	989	955
P0A7Z4	P0A7Z4	19.84	1	178
P0A8V2	P0A8V2	19.819	1035	77
P0A8V2	P0A8V2	19.799	890	908
P0A7Z4	P0A7Z4	19.773	25	188
P0A7Z4	P0A7Z4	19.769	164	297
P0A8V2	P0A8T7	19.753	1351	1278
P0A7Z4	P0A7Z4	19.745	1	62
P0A8V2	P0A8V2	19.613	259	279
P13445	P13445	19.613	46	133
P60240	P60240	19.555	610	505
P0A7Z4	P0A7Z4	19.471	298	29
P0A7Z4	P0A7Z4	19.442	29	200
P0A8T7	P0A8T7	19.439	321	268
P0A7Z4	P0A7Z4	19.417	1	219
P0A7Z4	P0A7Z4	19.405	1	272
P0A8V2	P0A8V2	19.405	639	449
P0A7Z4	P0A8V2	19.391	179	1133
P0A8T7	P0A8T7	19.374	1221	1132
P0A8T7	P0A8T7	19.327	1367	13
P06959	P06959	19.321	404	410
P0A8V2	P0A8T7	19.31	161	936
P0A8V2	P0A8T7	19.272	1345	13
P0A8T7	P0A8T7	19.25	405	399
P0A7Z4	P0A7Z4	19.221	25	185
P0A8T7	P0A8T7	19.206	557	584
P0A8V2	P0A8V2	19.201	1035	84
P0A800	P0A800	19.181	35	73
P0A7Z4	P0A7Z4	19.152	188	200
P0A8V2	P0A8V2	19.139	439	346
P0A7Z4	P0A7Z4	19.095	283	297
P0AFG0	P0AFG0	19.093	173	155
P0A7Z4	P0A7Z4	19.09	291	277
P0A800	P0A800	19.083	45	34
P0AFG0	P0AFG0	19.08	180	156
P0A8V2	P0A800	19.059	1364	89
P0A8V2	P0A8V2	19.022	231	331
P0A7Z4	P0A7Z4	19.016	1	215
P0A8V2	P0A8V2	19.014	1345	1350
P0A8T7	P0A8T7	19.009	89	74
P0A8V2	P0A8T7	18.986	844	70
P0A7Z4	P0A7Z4	18.958	246	324
P0A8V2	P0A8V2	18.946	1038	496
P0A7Z4	P0A7Z4	18.901	25	187
P0A8V2	P0A8V2	18.865	908	914
P0A8T7	P0A8T7	18.819	405	398
P0A8T7	P0A8T7	18.819	1132	1237
P0A7Z4	P0A7Z4	18.811	5	95
P0A8V2	P0A8T7	18.792	818	781
P0A7Z4	P0A7Z4	18.775	1	103
P0A8T7	P0A800	18.762	615	65
P0A8V2	P0A8T7	18.708	1344	13
P0A7Z4	P0A8V2	18.703	180	1133
P00579	P00579	18.676	338	289
P00579	P0A8T7	18.671	10	176
P0A800	P0A800	18.657	35	72
P0A8V2	P0A8V2	18.656	914	894
P0A8T7	P0A8T7	18.651	90	74
P00579	P00579	18.649	334	343
P0A8V2	P0A8V2	18.645	1201	1127
P0A8V2	P0A8V2	18.523	909	899
P0A8V2	P0A8E5	18.445	496	72
P0A8V2	P0A8V2	18.43	259	236
P0A8V2	P0A8V2	18.429	1245	1065
P0A8T7	P24251	18.416	172	1
P0A8V2	P00579	18.403	367	1
P0A7Z4	P0AFF6	18.398	297	463
P0A8V2	P0A8T7	18.396	1351	1368
P0A8T7	P0A8T7	18.38	926	789
P0A7K2	P0A7K2	18.356	66	89
P0A7Z4	P0A7Z4	18.342	297	272
P0A7Z4	P0A7Z4	18.329	19	200
P0A8T7	P0A8T7	18.302	949	1132
P0A8V2	P0A8T7	18.227	908	398
P0A7Z4	P0A7Z4	18.211	297	285
P60240	P60240	18.206	2	77
P0A800	P0A7Z4	18.179	44	297
P0A8V2	P0A8T7	18.156	1351	209
P0A8T7	P0A8V2	18.144	46	844
P60240	P60240	18.107	606	437
P0A7Z4	P0A7Z4	18.09	1	233
P0A8V2	P0A8V2	18.061	749	719
P0ACF8	P0ACF8	18.057	51	57
P0A8V2	P00579	18.055	496	477
P0A8V2	P0A8V2	18.042	753	719
P0A8V2	P0A8V2	17.958	1196	1201
P0A8V2	P0A8T7	17.938	1350	1378
P0A8T7	P0A800	17.938	899	12
P0A7Z4	P0A7Z4	17.931	1	197
P0A8V2	P0A8V2	17.915	639	445
P0A8T7	P0A8T7	17.883	404	398
P0A8T7	P0A8T7	17.879	942	781
P0A7Z4	P0A8V2	17.87	20	1133
P0A8V2	P0A8V2	17.864	1	1158
P13445	P24251	17.859	51	15
P0A8V2	P0A8T7	17.805	1346	20
P0A8T7	P0A8T7	17.798	9	14
P0A8T7	P0A8V2	17.707	18	1328
P0ACF0	P0ACF0	17.669	20	1
P0A7Z4	P0A7Z4	17.642	181	125
P0A8V2	P0A8V2	17.613	343	439
P0A8T7	P0A8T7	17.608	947	972
P0A8V2	P0A8V2	17.587	174	161
P0A8V2	P0A8T7	17.583	1228	521
P0A8T7	P24251	17.572	171	1
P0A8V2	P0A8V2	17.562	285	236
P0A8V2	P0A8V2	17.562	1342	1328
P0A7Z4	P0A7Z4	17.556	14	200
P0A7Z4	P0AFF6	17.526	298	103
P0A8V2	P0A8E5	17.524	496	69
P0A8V2	P0A8T7	17.499	1364	195
P0A8V2	P0A8T7	17.477	820	1132
P0ADN2	P0ADN2	17.465	2	54
P0A8V2	P0A8T7	17.447	898	87
P0AFF6	P0AFF6	17.411	219	243
P0A8T7	P0A8T7	17.398	876	992
P0A8V2	P0A8T7	17.373	844	68
P0A7Z4	P0A7Z4	17.344	297	230
P0A8T7	P24251	17.343	177	1
P0A7Z4	P0A8V2	17.339	211	1133
P13445	P13445	17.326	2	122
P0A8T7	P0A800	17.322	1	79
P0A8V2	P0A8V2	17.311	1	1168
P0A7Z4	P0A7Z4	17.289	297	245
P00579	P00579	17.287	493	455
P13445	P13445	17.282	10	2
P0A8V2	P0A8V2	17.257	1262	831
P0A8V2	P0A8V2	17.257	740	719
P00579	P00579	17.241	332	343
P00579	P00579	17.225	458	493
P0A8V2	P0A8V2	17.194	1	1161
P0A8T7	P0A8V2	17.184	1280	1351
P0A8T7	P0A8T7	17.156	95	74
P13445	P13445	17.149	14	2
P0AG55	P0AG55	17.135	85	169
P0A7Z4	P0A7Z4	17.133	10	231
P0A8T7	P24251	17.13	178	1
P0AG55	P0AG55	17.087	6	42
P0A8T7	P0A8T7	17.072	1040	1072
P0A8V2	P0A8V2	17.048	1333	1328
P0A8T7	P24251	17.036	175	1
P0A7Z4	P60240	17.028	298	605
P0A7Z4	P0A7Z4	17	1	194
P13445	P13445	16.999	19	2
P0A8T7	P0A8T7	16.975	497	599
P0A8T7	P0A8V2	16.969	15	1346
P0A7Z4	P0A7Z4	16.955	297	246
P0A8T7	P24251	16.949	178	2
P0AFG0	P0AFG0	16.941	52	59
P13445	P24251	16.937	52	15
P0A8V2	P0AFF6	16.931	898	111
P0A8V2	P0A8T7	16.928	844	69
P60240	P60240	16.922	614	437
P0A8T7	P0A8T7	16.917	86	96
P13445	P13445	16.905	44	2
P0AFF6	P0AFF6	16.896	111	13
P0A8V2	P0A8T7	16.884	342	1072
P0AFF6	P0AFF6	16.858	106	16
P0A8V2	P0A8V2	16.843	294	265
P0A8V2	P0A8V2	16.84	754	719
P0A8V2	P0A8V2	16.817	991	985
P0A8V2	P0A8V2	16.813	1190	1196
P0A8T7	P0A8V2	16.809	781	546
P0A8T7	P0A8T7	16.778	868	850
P0A7Z4	P0A7Z4	16.76	1	180
P0ACF0	P0ACF0	16.757	20	3
P0A8T7	P60240	16.755	1	968
P0A8V2	P0A8V2	16.745	1121	1127
P0A8V2	P0A8T7	16.735	543	781
P0A8V2	P0A8V2	16.707	914	907
P13445	P13445	16.696	13	2
P0AG67	P0AG67	16.649	537	528
P0A7Z4	P0A8T7	16.647	163	521
P0A8T7	P0A8T7	16.614	964	1202
P0AFF6	P0AFF6	16.608	218	243
P0A6A8	P0A6A8	16.592	2	11
P0A7K2	P0A7K2	16.573	66	87
P0A8V2	P0A8T7	16.572	547	781
P00579	P00579	16.568	557	409
P0AFF6	P0A7Z4	16.545	82	297
P0A7Z4	P0A7Z4	16.526	271	328
P0A7Z4	P0A7Z4	16.499	1	320
P0A7Z4	P0A8T7	16.488	283	395
P0A8T7	P0A8T7	16.486	1167	1191
P0A7X3	P0A7X3	16.447	2	94
P0A8V2	P0A8E5	16.442	496	61
P0A8T7	P0A800	16.44	615	11
P0A7J7	P0A7K2	16.439	107	71
P0A8V2	P0A8T7	16.42	1351	211
P0A7Z4	P0A7Z4	16.408	288	298
P0A7K2	P0A7K2	16.4	95	101
P0A8T7	P60240	16.395	6	968
P0A8T7	P0A8T7	16.391	945	781
P0A8V2	P0A8V2	16.386	957	951
P0A7Z4	P0A8T7	16.381	180	531
P0A8V2	P0A8T7	16.368	1351	197
P0A7Z4	P0A7Z4	16.364	297	234
P0A7Z4	P0AFF6	16.359	297	462
P0A7Z4	P0A7Z4	16.356	4	297
P0ABS1	P0ABS1	16.347	86	1
P0A8V2	P0A8V2	16.347	1127	1134
P0A7W1	P0A7W1	16.344	52	24
P0A8V2	P0A8V2	16.343	257	265
P0A8V2	P0A8V2	16.325	1351	1373
P0A7Z4	P0AFF6	16.322	291	80
P0A8V2	P0A8V2	16.317	203	168
P0A7Z4	P0A7Z4	16.307	187	200
P0A7Z4	P0A7Z4	16.304	10	222
P00579	P00579	16.304	460	493
P0AFF6	P0AFF6	16.288	111	17
P0A8T7	P0A8V2	16.249	781	544
P0A7Z4	P0A7Z4	16.239	298	32
P0A8V2	P0A8V2	16.236	1073	1067
P0A7Z4	P0A7Z4	16.232	1	259
P0A8V2	P0A8T7	16.227	892	66
P0A7Z4	P0A7Z4	16.203	271	329
P0A8V2	P0A8V2	16.193	547	163
P0A8T7	P0A800	16.186	896	12
P0A8V2	P0A8V2	16.173	546	163
P0A7W1	P0A7W1	16.168	117	14
P0A8V2	P0A8V2	16.159	253	265
P0A7Z4	P0A8V2	16.119	184	1133
P0ADN2	P0ADN2	16.113	30	66
P13445	P13445	16.093	256	241
P0A8V2	P0A8V2	16.087	1262	832
P0A8T7	P0A8T7	16.072	1205	996
P0A7Z4	P0AFF6	16.058	297	452
P0AEU7	P0AEU7	16	97	58
P0A8T7	P0A8T7	15.976	398	394
P0A8V2	P0A8V2	15.974	896	844
P0A7Z4	P0A8T7	15.964	275	395
P0ACF0	P0ACF0	15.946	23	1
P13445	P24251	15.923	46	15
P0AFG0	P0AFG0	15.92	174	155
P0A8T7	P0A8T7	15.918	555	566
P13445	P13445	15.886	9	2
P0A7Z4	P0A7Z4	15.853	1	224
P00579	P00579	15.844	485	502
P0A8T7	P0A8T7	15.801	964	1201
P00579	P00579	15.787	557	408
P0A8T7	P0A8V2	15.776	781	550
P0A8T7	P0A8T7	15.756	1167	1190
P0A8V2	P0AFF6	15.689	900	11
P0A8T7	P0A8T7	15.68	952	972
P0A8V2	P0A8V2	15.651	443	639
P0A7Z4	P0A7Z4	15.648	1	329
P13445	P13445	15.635	32	2
P0A7Z4	P0A7Z4	15.624	246	323
P0A7Z4	P0A800	15.616	297	89
P0A7Z4	P0A7Z4	15.613	298	245
P00579	P00579	15.606	336	343
P0A8T7	P0A8T7	15.605	988	955
P0A8T7	P60240	15.597	2	968
P0A8V2	P0A8T7	15.593	1351	1398
P0A8V2	P0A8V2	15.593	751	719
P0A7Z4	P0A7Z4	15.59	169	297
P0AG67	P0AG67	15.565	527	450
P0A7Z4	P0A7Z4	15.552	163	298
P0A8T7	P0A8V2	15.55	636	1196
P0A8V2	P0A8V2	15.55	941	953
P0A8V2	P0A8T7	15.545	1364	212
P0A8T7	P0A8T7	15.544	9	67
P0A7Z4	P0A7Z4	15.544	298	233
P13445	P13445	15.538	51	104
P0A8T7	P0A800	15.535	1	76
P0A7R5	P0A7R5	15.528	1	81
P0A8V2	P0A8T7	15.5	639	749
P0A7Z4	P0A8T7	15.477	160	371
P0A8T7	P0A8T7	15.47	928	789
P0A8V2	P0A8V2	15.454	1073	814
P0A8T7	P0A8T7	15.45	953	1240
P0A8V2	P0A8V2	15.437	844	912
P0A8V2	P0A8T7	15.428	168	781
P0A7Z4	P0A7Z4	15.422	297	30
P0A7Z4	P60240	15.419	298	607
P0A7Z4	P0A7Z4	15.398	297	264
P0A7Z4	P0A7Z4	15.384	298	328
P0A7Z4	P0A7Z4	15.373	1	297
P0A8T7	P0A8T7	15.37	1068	1192
P0A8T7	P0A800	15.368	911	11
P0A7Z4	P0A7Z4	15.314	145	97
P0A8V2	P0A8V2	15.306	115	106
P0ACF8	P0ACG1	15.284	2	21
P0A8T7	P0A717	15.279	599	205
P0A8V2	P0A8T7	15.27	1316	9
P0A7Z4	P0A7Z4	15.268	168	297
P0ADN2	P0ADN2	15.265	49	52
P0A8T7	P24251	15.247	172	2
P0AFG0	P0AFG0	15.238	177	155
P0A8T7	P0A8T7	15.229	964	1197
P0A8V2	P0A8T7	15.211	1351	1395
P0A8V2	P0A8V2	15.205	256	279
P0AEU7	P0AEU7	15.198	124	150
P0A7Z4	P0AFF6	15.194	298	84
P0A8V2	P0A8T7	15.183	1351	1373
P0A8V2	P0A8V2	15.174	914	849
P0A7Z4	P0A7Z4	15.171	1	299
P0A8T7	P0A8T7	15.162	881	859
P0A8V2	P0A8V2	15.154	776	1
P0AFF6	P0AFF6	15.147	36	80
P0A8V2	P0A800	15.123	1364	72
P0A8V2	P0A8V2	15.12	957	949
P00579	P00579	15.108	593	412
P0A7Z4	P0AFF6	15.104	298	458
P24251	P24251	15.102	100	88
P0A8T7	P0A8T7	15.096	585	553
P0A8T7	P24251	15.093	173	1
P00579	P00579	15.08	557	413
P0A7Z4	P0AFF6	15.062	298	85
P0AG67	P0AG67	15.04	33	44
P0A8V2	P0A8V2	15.015	152	404
P0A8V2	P0A8V2	14.997	255	265
P0A8V2	P0A8T7	14.994	1328	14
P0A8T7	P0A8V2	14.97	87	897
P0A8V2	P0A8V2	14.968	957	947
P0A7Z4	P0A7Z4	14.963	297	231
P60240	P60240	14.949	602	505
P0AFG0	P0AFG0	14.944	121	52
P0A7Z4	P0A7Z4	14.918	1	28
P0A7Z4	P0A8T7	14.912	10	444
P0A8V2	P0A8V2	14.91	1262	1235
P0A8T7	P0A8T7	14.903	1241	1151
P0A7Z4	P0A8V2	14.901	185	1133
P0A8V2	P0A8V2	14.898	900	908
P0A8V2	P0A8V2	14.88	1028	963
P0A7Z4	P0A7Z4	14.818	297	263
P0A8T7	P24251	14.814	173	2
P0A8V2	P0A8V2	14.812	1127	1140
P00579	P00579	14.8	573	557
P0A7Z4	P0A7Z4	14.784	7	95
P00579	P00579	14.778	593	407
P13445	P13445	14.763	27	2
P0A7W1	P0A7W1	14.76	114	14
P0A8T7	P0AGB6	14.702	178	2
P0A8V2	P0A8V2	14.696	1242	1068
P0AFF6	P0AFF6	14.692	3	55
P0A8V2	P0A8V2	14.691	1073	568
P0A8V2	P0A8V2	14.69	900	907
P13445	P13445	14.677	44	104
P0A8V2	P0A8T7	14.674	907	395
P0A8V2	P0A8V2	14.661	890	913
P13445	P0A7Z4	14.655	50	1
P0A8V2	P0A8V2	14.653	1241	1065
P0A8V2	P0A8T7	14.643	1345	9
P0AG30	P0AG30	14.623	123	114
P13445	P13445	14.618	17	2
P0A8V2	P0A8V2	14.61	1	20
P60240	P60240	14.607	2	78
P13445	P24251	14.599	42	15
P0A8V2	P0A8T7	14.585	1373	87
P0A8V2	P0A8V2	14.576	909	860
P0A8V2	P0A8V2	14.552	778	8
P0A8T7	P0A7Z4	14.48	521	159
P0A8V2	P0A8V2	14.478	900	849
P0AFF6	P0A7Z4	14.456	82	298
P69797	P69797	14.455	225	236
P0A7W1	P0A7W1	14.424	53	23
P0A7Z4	P0A7Z4	14.4	300	291
P0A8T7	P60240	14.393	9	967
P0A7Z4	P0A7Z4	14.39	1	228
P0A8V2	P0A8T7	14.383	1351	18
P0A8V2	P0A8V2	14.382	1047	1051
P0A8T7	P0AGB6	14.312	9	134
P0A8V2	P0A8T7	14.307	914	68
P0A8V2	P0AFF6	14.237	898	16
P0A8T7	P0AGB6	14.223	164	2
P00579	P00579	14.184	418	413
P00579	P00579	14.173	492	499
P0A7Z4	P0A7Z4	14.152	160	298
P0A7Z4	P0A7Z4	14.141	1	319
P0A8V2	P0A8V2	14.124	777	1
P0A8T7	P0A8T7	14.121	1217	1132
P0A7Z4	P0A7Z4	14.094	25	186
P0A8V2	P60240	14.084	1381	875
P0A8T7	P0A8T7	14.071	92	76
P0A8V2	P0A8V2	14.068	991	986
P0A8V2	P0ADN2	14.067	1	36
P0A8T7	P0A8T7	14.042	1366	13
P0A7Z4	P0A7Z4	14.032	10	329
P0ACF0	P0ACF0	14.017	22	7
P0A8V2	P0A8T7	14.003	908	50
P0A8T7	P24251	14	176	2
P60240	P60240	13.947	2	80
P60240	P60240	13.939	601	505
P0A8V2	P0A8T7	13.938	899	9
P0A7Z4	P0AFF6	13.937	298	463
P0A8T7	P0A8V2	13.934	395	904
P0ADY3	P0ADY3	13.933	97	59
P0A8V2	P00579	13.93	844	572
P0AFF6	P0AFF6	13.922	223	243
P0ACF8	P0ACF8	13.912	136	127
P0A8T7	P0A800	13.877	9	68
P0A7Z4	P0A7Z4	13.869	297	250
P68679	P0A7R9	13.823	5	83
P60240	P60240	13.821	609	505
P0A8V2	P0A8T7	13.802	1364	900
P0A7Z4	P0AFF6	13.77	297	495
P0A8T7	P0A8T7	13.765	554	566
P0A8V2	P0A8T7	13.761	1364	898
P0AFF6	P0A7Z4	13.742	103	297
P0AFF6	P0A7Z4	13.737	96	297
P60240	P60240	13.718	634	678
P0A8V2	P0A8T7	13.704	645	749
P0A8V2	P0A8T7	13.703	906	395
P0A8V2	P0A8V2	13.689	451	639
P0A8T7	P0AGB6	13.679	165	2
P0A8V2	P0A8V2	13.677	957	945
P0A7Z4	P0A7Z4	13.668	11	246
P0AG55	P0AG55	13.666	6	41
P0A7K2	P0A7K2	13.657	85	73
P13445	P13445	13.625	16	2
P0A8V2	P0A8V2	13.587	902	844
P0A8T7	P0A8T7	13.585	50	73
P0A7Z4	P0A7Z4	13.579	159	1
P0A8V2	P0A8V2	13.576	348	439
P0A8V2	P0A8T7	13.556	1350	1377
P0A8T7	P0A8T7	13.553	691	695
P0A8V2	P0A8V2	13.519	1022	1005
P0A8T7	P0A8T7	13.517	1207	964
P0A8V2	P0A8T7	13.512	918	66
P0A7W1	P0A7W1	13.509	86	136
P0A7Z4	P0A7Z4	13.508	297	32
P69797	P69797	13.5	233	225
P0AFF6	P0AFF6	13.489	111	18
P0A8T7	P0A8V2	13.489	87	1386
P0A8V2	P0A8V2	13.48	1155	1191
P0A8V2	P0A8V2	13.459	1262	1238
P0A7Z4	P0A7Z4	13.452	168	298
P0A8T7	P0A8T7	13.434	565	570
P0A8V2	P0A8V2	13.425	290	265
P60240	P60240	13.422	110	104
P0A7W1	P0A7W1	13.42	116	14
P0A8T7	P0A8T7	13.407	558	585
P0A8T7	P0A8T7	13.391	781	792
P0A8T7	P0A8T7	13.388	554	570
P13445	P24251	13.372	50	15
P0A7K2	P0A7K2	13.369	86	66
P0A8V2	P0A8V2	13.367	1236	1065
P0A8T7	P0A8T7	13.358	1365	13
P0A8T7	P0A8T7	13.358	1208	1132
P0A7Z4	P0A7Z4	13.351	15	10
P0AFG0	P0AFG0	13.351	170	155
P0AG55	P0AG55	13.336	6	40
P0A7Z4	P0A8V2	13.333	181	1178
P0A8V2	P0A8V2	13.321	262	279
P0A8T7	P24251	13.293	170	2
P0A7Z4	P0A7Z4	13.265	297	301
P0A8V2	P0A8V2	13.264	1262	1241
P0A7Z4	P0A7Z4	13.264	161	297
P0A7Z4	P0A7Z4	13.262	1	218
P0A8V2	P0A8T7	13.255	890	51
P0A7Z4	P0A7Z4	13.248	10	177
P0A7Z4	P0A7Z4	13.228	1	290
P0A7Z4	P0A7Z4	13.227	297	275
P0A7Z4	P0A7Z4	13.214	304	286
P0A8T7	P0A8T7	13.202	940	781
P0A8T7	P0A8T7	13.2	1020	972
P0ADY3	P0ADY3	13.193	93	59
P0A8T7	P60240	13.188	87	40
P0AFG8	P0AFG8	13.184	393	524
P0A8V2	P0A8V2	13.182	240	283
P0A8V2	P0A8V2	13.18	914	900
P0A8V2	P0A8T7	13.168	1223	521
P0A7Z4	P0A7Z4	13.129	304	217
P0A910	P0A910	13.123	231	224
P0A8V2	P0A8V2	13.118	1351	1364
P0A8V2	P0A8T7	13.093	1328	13
P0A8T7	P24251	13.091	174	2
P0A8T7	P0A8V2	13.09	781	643
P0AFG0	P0AFG0	13.089	121	47
P0A8T7	P0A8T7	13.088	1213	996
P0A7T7	P0A7T7	13.077	72	24
P0A8V2	P0A8V2	13.071	1	526
P0A7Z4	P0A8T7	13.056	156	521
P0A8T7	P0A8T7	13.055	603	494
P68679	P0A7R9	13.04	5	82
P0A8T7	P0A8T7	13.039	556	570
P0A8V2	P0A8T7	13.036	843	66
P0A8T7	P0A8V2	13.032	398	907
P0A8T7	P0A8T7	13.02	553	566
P0A8V2	P0A8V2	13.017	1178	822
P0A7K2	P0A7K2	12.986	108	100
P0A8V2	P0A8T7	12.982	340	1072
P0A8V2	P0A8T7	12.954	904	398
P0A8V2	P0A8V2	12.935	258	236
P0A7Z4	P0A7Z4	12.931	297	329
P0A8V2	P00579	12.9	890	613
P0ACF0	P0ACF0	12.9	24	3
P0A8T7	P60240	12.895	87	39
P13445	P13445	12.894	18	2
P0A8V2	P0A8V2	12.86	1239	1065
P0A8V2	P0A8V2	12.851	1158	1155
P0A8V2	P0A8T7	12.841	844	62
P60240	P60240	12.836	449	436
P0A8V2	P00579	12.813	914	613
P0A7Z4	P0A7Z4	12.803	297	303
P0A8V2	P0A8T7	12.797	898	395
P0A8T7	P0A8T7	12.788	398	377
P0A8V2	P0A8V2	12.781	957	953
P00579	P00579	12.76	392	546
P0A8T7	P0A8V2	12.759	1365	1351
P0A8T7	P0A8T7	12.735	599	489
P00579	P00579	12.734	335	289
P00579	P00579	12.711	574	557
P0ADN2	P0ADN2	12.693	49	36
P0AFG0	P0AFG0	12.686	129	121
P0A7Z4	P0A8T7	12.661	22	531
P0A8T7	P0A8T7	12.659	565	585
P0A7Z4	P0A7Z4	12.642	298	30
P0A8V2	P0A8V2	12.629	890	844
P0A8V2	P0A8T7	12.622	640	749
P0ADN2	P0ADN2	12.602	30	74
P0A8V2	P0A8T7	12.582	344	1072
P0A7Z4	P0A7Z4	12.575	10	319
P0A8T7	P0A8T7	12.573	1132	1029
P0A8T7	P0A8T7	12.567	321	267
P0A8T7	P0A800	12.524	898	12
P0A8T7	P0A8T7	12.522	88	76
P0A8T7	P0A8T7	12.484	9	68
P0AFF6	P0A7Z4	12.468	80	297
P0A8V2	P0A8V2	12.448	2	1158
P0A7Z4	P0A7Z4	12.426	10	96
P0A8T7	P0A800	12.37	615	56
P0A8V2	P0A8V2	12.366	1262	830
P0A7V3	P0A7V3	12.334	108	206
P0A8T7	P0A800	12.314	615	60
P0A7K2	P0A7K2	12.313	121	102
P0A8E5	P0A8E5	12.309	43	120
P0A8T7	P0A8V2	12.281	1134	163
P0A8V2	P0A8T7	12.26	1386	9
P0A8T7	P0AGB6	12.253	9	136
P02359	P02359	12.249	56	129
P0A7V3	P0A7V3	12.24	108	224
P0A8T7	P0A8T7	12.232	398	380
P0A8V2	P0A8T7	12.228	1346	18
P0A8V2	P0A8T7	12.226	643	749
P13445	P24251	12.207	47	15
P0A8T7	P0A8T7	12.205	937	781
P0A8V2	P0A8V2	12.176	1241	1073
P0A8T7	P0A7Z4	12.175	925	1
P0A8V2	P0A8V2	12.158	232	331
P0A8T7	P0A8T7	12.155	585	555
P0A8V2	P60240	12.141	1386	875
P0AFF6	P0AFF6	12.141	3	53
P0A8T7	P0A800	12.139	893	12
P0A8V2	P0A8V2	12.12	1210	1127
P0A8T7	P0A8T7	12.114	321	269
P0A7Z4	P0A7Z4	12.104	297	306
P0A8V2	P0A8V2	12.057	73	115
P0A7K2	P0A7K2	12.051	85	63
P0A7Z4	P0AFF6	12.023	297	457
P0A6Y1	P0A6Y1	12.023	25	3
P0A8V2	P0A8V2	11.998	1178	824
P0A8T7	P0A800	11.984	615	7
P0A7Z4	P0A7Z4	11.981	10	230
P0A7Z4	P0A7Z4	11.978	100	125
P0A800	P0A800	11.967	35	75
P0A7V3	P0A7V3	11.95	125	49
P00579	P00579	11.941	335	324
P0A7Z4	P0A7Z4	11.932	281	291
P0A8V2	P0A8V2	11.922	1028	960
P0A7Z4	P0A7Z4	11.915	1	217
P0ADZ0	P0ADZ0	11.9	33	18
P0A8V2	P0A8V2	11.898	279	284
P0A7Z4	P0A7Z4	11.896	15	1
P0A8V2	P0A8V2	11.895	1073	820
P0A6X7	P0A6X7	11.888	20	12
P0ADN2	P0ADN2	11.887	2	51
P0A8V2	P0A8V2	11.855	1152	1191
P0A8V2	P0A8V2	11.854	1065	1242
P0A7Z4	P0A7Z4	11.851	278	297
P0A8V2	P0AFF6	11.84	904	111
P0A8T7	P0A8T7	11.825	559	585
P0A7Z4	P0A7Z4	11.823	4	95
P0A8V2	P0A8V2	11.775	1240	1073
P0A7Z4	P0A8T7	11.769	164	399
P0A8V2	P0A8T7	11.765	1351	1366
P0A800	P0A800	11.762	35	77
P0A8T7	P0A8T7	11.744	557	589
P0A7Z4	P0A7Z4	11.731	298	264
P0A7Z4	P0AFF6	11.725	298	462
P0A8V2	P00579	11.714	496	470
P0A8T7	P0A8T7	11.707	1132	1024
P0A8V2	P0A8T7	11.706	901	87
P0A8V2	P0A8T7	11.685	1346	19
P00579	P00579	11.685	493	457
P0A8T7	P0AGB6	11.684	176	20
P0ADY3	P0ADY3	11.651	39	44
P0A8T7	P0A8V2	11.649	1072	174
P0A8V2	P0A8V2	11.647	257	279
P0A7Z4	P0A7Z4	11.646	10	237
P0A8T7	P0A8T7	11.644	321	326
P0A7Z4	P0A7Z4	11.612	165	298
P0A8V2	P0A8T7	11.605	645	781
P00579	P00579	11.601	338	324
P0A7L0	P0A7L0	11.599	197	185
P0A8T7	P0A8V2	11.598	208	1364
P0A8T7	P0A8V2	11.594	70	890
P0A8T7	P0A8T7	11.59	992	986
P60240	P60240	11.585	607	505
P0A7Z4	P0AFF6	11.577	298	87
P0A8V2	P0A8V2	11.569	1027	174
P0A8V2	P0A8T7	11.538	1351	1397
P0A8V2	P0A8T7	11.533	1226	521
P0A7Z4	P0A8T7	11.532	168	399
P0A8T7	P0A800	11.517	9	80
P00579	P0A8T7	11.514	371	173
P0A8V2	P0A8T7	11.505	1350	1380
P0A8V2	P0A8V2	11.488	958	953
P0A7Z4	P0A8T7	11.478	164	521
P0A8V2	P0A8V2	11.475	1191	677
P0A8V2	P0A8V2	11.46	252	265
P0A7W1	P0A7W1	11.425	86	134
P0A8T7	P0A8T7	11.42	1129	781
P0A7Z4	P0AFF6	11.41	297	86
P0A8T7	P0A800	11.4	1	71
P0AFF6	P0AFF6	11.391	10	52
P0A8T7	P0A8T7	11.388	50	40
P0A8V2	P0A8T7	11.377	1351	210
P69797	P69797	11.372	305	173
P0A8V2	P0A8V2	11.371	890	863
P0A8T7	P0A8T7	11.37	1158	1192
P0A7Z4	P0A8V2	11.365	186	1133
P0A7K2	P0A7K2	11.362	117	71
P0A8T7	P0A8T7	11.362	1035	1132
P0AFG0	P0AFG0	11.361	131	121
P0A705	P0A705	11.361	179	186
P0A8V2	P0A8V2	11.358	819	1065
P0A8V2	P0A8V2	11.349	741	719
P0A8T7	P0A8V2	11.339	44	844
P0A8V2	P0A8T7	11.339	172	1072
P0A8V2	P0A8T7	11.336	1374	87
P0A8T7	P0A8T7	11.319	587	570
P0A8V2	P0A8V2	11.31	1130	1140
P0A8V2	P0A8V2	11.274	439	347
P0A8T7	P0A8T7	11.264	715	708
P0A7Z4	P0A7Z4	11.253	304	296
P0A8V2	P0A8V2	11.253	958	945
P0A7Z4	P0A7Z4	11.241	10	320
P0A7R1	P0A7R1	11.24	22	5
P0A7Z4	P0A7Z4	11.227	1	31
P0AFG0	P0AFG0	11.224	126	121
P0A8T7	P0A8T7	11.219	1221	953
P0A8T7	P0A8T7	11.215	65	50
P60240	P0A800	11.196	805	76
P00579	P0A8T7	11.196	1	797
P0A8V2	P0AFF6	11.127	900	14
P0AG48	P0AG48	11.124	20	1
P0A8V2	P0A8T7	11.116	345	1072
P0A9P0	P0A9P0	11.115	291	278
P0A8T7	P0A8T7	11.112	74	64
P0A7X3	P0A7X3	11.096	2	90
P0A7T7	P0A7T7	11.096	30	71
P0A8T7	P0A8T7	11.052	2	7
P0A8T7	P0A8T7	11.041	790	781
P0A8T7	P0A7Z4	11.037	695	208
P0A7T7	P0A7T7	11.034	30	72
P0A8T7	P0A8T7	11.004	443	370
P0A8V2	P0A8T7	10.988	1364	15
P68066	P68066	10.972	62	37
P0A8V2	P0A8T7	10.962	1375	87
P0A8V2	P0A8T7	10.955	898	398
P69797	P69797	10.921	225	238
P0A8V2	P0A8T7	10.921	1350	17
P0A8V2	P0A8V2	10.895	818	1065
P0A8V2	P0A8T7	10.859	894	66
P13445	P24251	10.857	75	15
P0A8T7	P0A800	10.852	1	73
P0A7Z4	P0A7Z4	10.852	298	278
P0A8V2	P00579	10.833	496	482
P0A8T7	P0A8T7	10.817	399	394
P0A8V2	P0A7Z4	10.788	163	212
P0A7Z4	P0A7Z4	10.782	165	297
P0A7J7	P0A7J7	10.772	100	142
P60240	P60240	10.766	437	452
P0A8T7	P0A8T7	10.764	881	844
P0A8T7	P0A8T7	10.722	204	216
P0A8V2	P0A8V2	10.721	1073	816
P0A7Z4	P0A7Z4	10.705	167	297
P0A8E5	P0A8E5	10.695	14	30
P0A8T7	P0A8T7	10.679	585	557
P0A8T7	P0A8T7	10.678	87	75
P0A7T7	P0A7T7	10.65	30	75
P0A8V2	P0A8V2	10.635	1135	1178
P0A7Z4	P0A7Z4	10.629	1	199
P0A8V2	P0A8V2	10.606	958	950
P0AFG0	P0AFG0	10.584	125	179
P0A8V2	P0A8V2	10.576	914	901
P0A8T7	P0A8T7	10.564	398	383
P0A7T7	P0A7T7	10.55	24	32
P0AFG0	P0AFG0	10.549	172	155
P0ADY3	P0ADY3	10.547	54	60
P0A8T7	P0A8T7	10.535	552	566
P0AFG0	P0AFG0	10.452	125	154
P0A8V2	P0A8V2	10.442	160	163
P0A8V2	P0A8V2	10.429	1036	1051
P0A7Z4	P0A7Z4	10.4	299	297
P0AA16	P0AA16	10.338	175	184
P0A7Z4	P0A7Z4	10.292	1	99
P0A8T7	P0A8T7	10.286	85	96
P0A8T7	P0A8T7	10.241	1216	1132
P0A8T7	P0A8T7	10.231	791	781
P0A8V2	P0A8V2	10.219	1178	828
P0AA16	P0AA16	10.206	176	184
P0A8V2	P0A8V2	10.202	1	1164
P0A8T7	P0A8T7	10.189	880	959
P0A8T7	P0A8T7	10.068	1236	1151
P0A8V2	P0A8V2	10.065	1051	837
P0A8V2	P0A8V2	10.064	439	244
P69797	P69797	10.026	305	180
P0A8T7	P0A8T7	9.974	987	959
P0A8V2	P0A8V2	9.935	890	845
P0A8T7	P0A8T7	9.917	1281	1340
P0A8T7	P0A8T7	9.881	604	599
P0A7K2	P0A7K2	9.849	109	73
P0A7Z4	P0A7Z4	9.832	10	226
P0A7Z4	P0A7Z4	9.83	11	95
P0AG67	P0AG67	9.711	551	528
P0A8V2	P0A8V2	9.704	1178	1122
P68066	P68066	9.692	1	25
P0A8T7	P0A8T7	9.672	603	598
P0A8V2	P0A8V2	9.669	900	912
P00579	P00579	9.662	557	577
P0ADN2	P0ADN2	9.627	2	55
P0A8T7	P0A8T7	9.626	649	701
P60240	P60240	9.558	523	505
P0A8V2	P0A8V2	9.54	1262	835
P0A7Z4	P0A7Z4	9.485	20	200
P0AFG8	P0AFG8	9.481	393	523
P0ACF0	P0ACF0	9.46	12	22
P00579	P00579	9.412	452	493
P0A8V2	P0A8V2	9.351	1178	695
P0A8T7	P0A8T7	9.324	74	65
P0A8V2	P0A8V2	9.284	1178	1118
P0A8V2	P0A8V2	9.272	914	1384
P0A8V2	P0A8V2	9.266	1018	1027
P0A7Z4	P0A7Z4	9.223	297	225
P0A8T7	P0A8T7	9.222	649	698
P0A8V2	P0A8V2	9.206	898	909
P0A7Z4	P0A7Z4	9.177	1	43
P0A8T7	P0A8T7	9.147	1340	1329
P0A7W1	P0A7W1	9.112	86	137
P0A8V2	P0A8V2	9.104	340	439
P0A8T7	P0A8T7	8.995	9	20
P13445	P13445	8.994	242	228
P0A8T7	P0A8T7	8.98	950	1132
P09030	P09030	8.956	64	121
P0A8T7	P0A8T7	8.913	1192	1050
P0A8T7	P0A8T7	8.893	557	597
P0A8V2	P0A8V2	8.857	890	857
P0A8V2	P0A8V2	8.856	1261	1065
P0ACF0	P0ACF0	8.85	71	67
P0ACG1	P0ACG1	8.815	117	128
P0A705	P0A705	8.805	264	275
P0A8T7	P0A8T7	8.805	1207	992
P0AFF6	P0AFF6	8.767	219	239
P0A8T7	P0A8T7	8.749	85	74
P0A7Z4	P0A7Z4	8.684	163	2
P0A7Z4	P0A7Z4	8.648	9	95
P0A7Z4	P0A7Z4	8.627	304	289
P76116	P76116	8.584	338	44
P0A8V2	P0A8V2	8.571	1351	1369
P0A7Z4	P0A7Z4	8.554	297	280
P0A8V2	P0A8V2	8.542	1351	1368
P0A8T7	P0A8T7	8.54	1204	964
P0A7K2	P0A7K2	8.505	116	71
P0AG44	P0AG44	8.465	112	35
P0A7Z4	P0A7Z4	8.256	1	156
P0A8T7	P0A8T7	8.241	1218	1132
P0A7Z4	P0A7Z4	8.227	298	230
P00579	P00579	8.223	557	567
P0A7R1	P0A7R1	8.209	1	21
P60240	P60240	8.198	450	437
P0A8V2	P0A8V2	8.14	1125	1140
P09030	P09030	8.106	69	121
P0A7Z4	P0A7Z4	8.097	14	10
P0A8T7	P0A8T7	8.08	584	599
P0A8V2	P0A8V2	8.078	161	778
P0A8V2	P0A8V2	8.056	890	846
P0A7Z4	P0A7Z4	8.034	292	298
P0AG30	P0AG30	8.018	141	367
P0A7Z4	P0A7Z4	7.981	304	292
P0A8V2	P0A8V2	7.975	914	1386
P0A8T7	P0A8T7	7.919	1212	996
P0A8T7	P0A8T7	7.792	793	781
P0A8T7	P0A8T7	7.705	861	983
P0A8V2	P0A8V2	7.701	1352	1364
P0AFG0	P0AFG0	7.691	125	178
P0A8V2	P0A8V2	7.588	1257	1065
P0A8T7	P0A8T7	7.563	1221	964
P60240	P60240	7.46	875	90
P0A8V2	P0A8V2	7.347	909	863
P0A8V2	P0A8V2	7.325	1255	1065
P00579	P00579	7.211	238	249
P0A8V2	P0A8V2	7.168	914	898
P0A7K2	P0A7K2	7.144	88	66
P0A8V2	P0A8V2	7.028	914	935
P0A7Z4	P0A7Z4	7.024	303	291
P0A8V2	P0A8V2	7.023	1345	1346
P0A7W1	P0A7W1	6.88	86	132
P0A8T7	P0A8T7	6.76	1217	953
P0A7K2	P0A7K2	6.7	108	86
P0A8T7	P0A8T7	6.571	213	188
P0AG44	P0AG44	6.446	113	35
P0A8V2	P0A8V2	6.436	1027	1000
P0A8V2	P0A8V2	6.409	1333	1346
P68066	P68066	6.39	92	86
P0A8V2	P0A8V2	6.256	1136	1127
P0ACF0	P0ACF0	5.951	90	75
P0A8V2	P0A8V2	5.858	914	923
P0AG67	P0AG67	5.721	2	17
