# Supplementary material for: Reliable identification of protein-protein interactions by crosslinking mass spectrometry
Source: Nat Commun. 2021 Jun 11;12:3564. doi: 10.1038/s41467-021-23666-z (PMC8196013; doi:10.1038/s41467-021-23666-z)
Supplement: Supplementary file 8 — Supplementary Data 5 [file 41467_2021_23666_MOESM8_ESM.xlsx]

## Sheet: Tabelle1
Supplementary Data 5: Unique residue pairs detected in NusG-SPA affinity purification
Protein1_UniProt_Accession	Protein2_UniProt_Accession	Score	SeqPos1	SeqPos2
P0A7Z4	P0A7Z4	38.205	164	1
P0A8T7	P0A8T7	35.315	881	847
P0A7Z4	P0A8V2	33.689	24	1133
P0A8T7	P0A8T7	31.326	882	850
P0A8V2	P0A8T7	28.194	892	50
P0A7Z4	P0A7Z4	26.674	1	97
P0A8V2	P0A8V2	25.855	778	1
P0AFG0	P0AFG0	24.419	125	154
P0A8V2	P0A8V2	23.987	1027	1021
P0A8T7	P0A8T7	23.591	881	851
P0A8V2	P0A8V2	22.713	421	430
P0A7Z4	P0A7Z4	22.35	160	1
P0A7K2	P0A7K2	21.992	85	73
P0A7K2	P0A7K2	21.646	113	71
P0A8T7	P0A8T7	21.609	881	859
P0A7Z4	P0A7Z4	21.363	1	264
P0AFF6	P0AFF6	21.004	15	111
P0A7Z4	P0A7Z4	20.94	1	261
P0A988	P0A988	20.615	244	250
P0A8T7	P0A8T7	20.169	600	1247
P0A9P0	P0A9P0	20.078	278	291
P0A7Z4	P0A7Z4	20.002	283	291
P0A8T7	P0A8T7	19.966	992	989
P0A7K2	P0A7K2	19.965	118	71
P0AFG8	P0AFG8	19.719	393	524
P60624	P60624	19.569	62	47
P0A8V2	P0A8V2	19.25	892	914
P0A8V2	P0A8V2	19.167	1027	1020
P0AFG0	P0AFG0	19.138	190	225
P0A7K2	P0A7K2	19.061	85	69
P0A8V2	P0A8V2	18.933	778	2
P0A7Z4	P0A8T7	18.8	161	521
P0AFG8	P0AFG8	18.668	412	408
P0A7K2	P0A7K2	18.57	85	62
P0A7W1	P0A7W1	18.53	132	86
P0A8V2	P0A8V2	18.411	1	1170
P0A7Z4	P0A7Z4	18.398	1	234
P0AFG0	P0AFG0	18.348	121	179
P0AFG0	P0AFG0	18.083	178	155
P0A7Z4	P0A7Z4	18.029	283	297
P60624	P60624	17.947	63	47
P0A7Z4	P0A7Z4	17.923	1	249
P0AFG0	P0AFG0	17.879	134	121
P0A7Z4	P0A7Z4	17.674	298	245
P0A8V2	P0A8V2	17.633	1203	1127
P0AG55	P0AG55	17.559	169	138
P0A8V2	P0A8E5	17.451	496	64
P06959	P06959	17.342	406	410
P0AG55	P0AG55	17.289	85	169
P0AFG0	P0AFG0	17.263	179	155
P0A8E5	P0A8E5	17.122	30	14
P0A7Z4	P0A7Z4	17.114	169	1
P0AG30	P0AG30	17.08	375	181
P60422	P60422	17.069	202	108
P0A7W1	P0A7W1	17.031	53	23
P0AFG0	P0AFG0	16.908	170	155
P0AFG8	P0AFG8	16.902	410	393
P0A7Z4	P0A7Z4	16.872	1	246
P0A7Z4	P0A7Z4	16.67	277	297
P0A8V2	P0A8V2	16.595	844	894
P0A7Z4	P0A7Z4	16.468	276	291
P0A7Z4	P0A7Z4	16.418	1	232
P0A7X3	P0A7X3	16.403	2	94
P0A8T7	P0A8T7	16.376	321	268
P0AG55	P0AG55	16.347	167	85
P0A7Z4	P0A8V2	16.318	1	799
P0A7Z4	P0A8T7	16.24	181	531
P0AFG0	P0AFG0	16.222	6	105
P0ACF0	P0ACF0	16.114	8	18
P0AFG0	P0AFG0	15.961	121	50
P0A7K2	P0A7K2	15.823	121	73
P0A7Z4	P0A7Z4	15.754	274	297
P0A7W1	P0A7W1	15.594	52	24
P0A7Z4	P0A7Z4	15.539	305	298
P0AG67	P0AG67	15.484	450	527
P0A8V2	P0A8E5	15.396	496	62
P0A7K2	P0A7K2	15.353	85	71
P0A6Y1	P0A6Y1	15.3	26	3
P0A7Z4	P0A7Z4	15.249	1	250
P0A6Y1	P0A6Y1	15.163	24	3
P0ADZ0	P0ADZ0	15.15	100	9
P0A7W1	P0A7W1	15.14	52	23
P0A8T7	P0A8T7	15.137	781	936
P0AFG0	P0AFG0	15.076	154	2
P0A8V2	P0A8V2	15.031	844	891
P0A8V2	P0A8V2	14.892	991	987
P0AFG0	P0AFG0	14.843	177	155
P0AFG0	P0AFG0	14.838	173	155
P0AFG0	P0AFG0	14.819	175	155
P0AFG0	P0AFG0	14.803	190	148
P0A7R5	P0A7R5	14.734	1	81
P0A7K2	P0A7J7	14.731	71	112
P0AFG0	P0AFG0	14.701	121	154
P0A8V2	P0AFF6	14.687	899	111
P0A988	P0A988	14.522	64	2
P0A8V2	P0A8V2	14.514	844	897
P0AFG0	P0AFG0	14.443	179	185
P60240	P60240	14.405	77	2
P0A8V2	P0A8E5	14.386	496	65
P0A800	P60240	14.359	89	805
P0A8V2	P0A8T7	14.358	163	936
P0A7Z4	P0A7Z4	14.311	273	291
P0AFG8	P0AFG8	14.171	393	523
P0A7Z4	P0A7Z4	14.06	168	1
P0AFG0	P0AFG0	14.059	37	2
P0A8V2	P0A8E5	14.037	496	60
P0A7Z4	P0A7Z4	13.958	162	1
P0A8V2	P0A8V2	13.938	331	231
P0A7K2	P0A7J7	13.856	71	108
P0A8V2	P0A8T7	13.836	891	50
P0AFG0	P0AFG0	13.782	121	129
P0AFG0	P0AFG0	13.705	154	190
P0A7Z4	P0A7Z4	13.695	25	189
P0A8E5	P0A8E5	13.642	24	14
P0A7Z4	P0A7Z4	13.64	10	181
P0AFG8	P0AFG8	13.6	393	522
P0AFG0	P0AFG0	13.482	121	109
P0A8T7	P0A8T7	13.479	556	566
P60240	P60240	13.404	82	2
P0AFG0	P0AFG0	13.333	124	185
P0AFG8	P0AFG8	13.278	327	403
P0A7Z4	P0A8V2	13.238	181	1133
P0A7Z4	P0A7Z4	13.228	1	225
P0A7Z4	P0A7Z4	13.167	1	30
P0A7Z4	P0A7Z4	13.157	10	234
P0ADZ4	P0ADZ4	13.142	71	78
P0A7Z4	P0A8T7	13.137	179	531
P0A7T7	P0A7T7	13.107	30	72
P0AFG8	P0AFG8	13.089	407	412
P0A7Z4	P0A7Z4	12.983	10	177
P0A6Y1	P0A6Y1	12.957	69	64
P0ACF0	P0ACF0	12.918	22	10
P0AFG0	P0AFG0	12.8	154	185
P0AFG8	P0AFG8	12.722	368	79
P0A7Z4	P0A8V2	12.665	23	1133
P0AG55	P0AG55	12.642	164	85
P0A988	P0A988	12.606	2	93
P0A8V2	P0A8V2	12.603	844	899
P0AFG0	P0AFG0	12.577	121	47
P0AFG0	P0AFG0	12.569	190	223
P0A7Z4	P0A8V2	12.515	1	800
P0A8V2	P0A8T7	12.427	899	87
P0A8T7	P0A8T7	12.383	781	942
P0A8T7	P0AFG0	12.375	173	2
P0A8E5	P0A8E5	12.355	32	14
P0A7Z4	P0A7Z4	12.338	169	297
P0A7K6	P0A7K6	12.287	9	2
P0A7X3	P0A7X3	12.23	2	90
P60422	P60422	12.174	172	183
P61175	P61175	12.074	49	44
P0AFG0	P0AFG0	12.032	121	111
P0A7S3	P0A7W7	11.99	44	95
P0AFF6	P0AFF6	11.957	109	16
P0A7Z4	P0A7Z4	11.903	274	291
P0AFG0	P0AFG0	11.861	125	109
P0A8T7	P30128	11.831	599	30
P0A8T7	P0A8T7	11.762	781	937
P60422	P60422	11.647	174	183
P0A7Z4	P0A7Z4	11.64	1	32
P0AFG0	P0AFG0	11.633	128	180
P0A7Z4	P0A7Z4	11.618	1	230
P0A7K2	P0A7K2	11.611	71	51
P0AFG0	P0AFG0	11.596	190	132
P0AG44	P0AG44	11.588	35	127
P0A7K2	P0A7K2	11.572	85	70
P0A8V2	P0A8E5	11.527	496	74
P0AFG8	P0AFG8	11.513	327	399
P0A8V2	P0A8V2	11.501	1155	1191
P0AFG8	P0AFG8	11.473	409	412
P0A8T7	P60240	11.458	9	968
P0A7Z4	P0A7Z4	11.423	10	232
P0A7Z4	P0A7Z4	11.42	1	98
P0A8T7	P0A8T7	11.308	321	269
P0A7Z4	P0AFF6	11.276	297	85
P0A7Z4	P0A7Z4	11.236	280	291
P60624	P60624	11.214	58	43
P0A7Z4	P0A7Z4	11.158	1	65
P0ADY3	P0ADY3	11.145	97	59
P0A7Z4	P0AFF6	11.127	297	83
P0A7Z4	P0A7Z4	11.069	1	233
P0A910	P0A910	11.026	275	227
P0A8T7	P0A8T7	11.026	932	789
P0A7Z4	P0A7Z4	10.989	278	297
P0AFG0	P0AFG0	10.986	121	113
P0A8V2	P0A8V2	10.944	1066	1073
P0AG44	P0AG44	10.931	35	126
P0A8E5	P0A8E5	10.898	49	120
P0A7Z4	P0A7Z4	10.893	190	200
P0A8T7	P0A8T7	10.884	50	69
P0A7Z4	P0AFF6	10.859	297	86
P62399	P62399	10.859	8	14
P0A7Z4	P0A8T7	10.854	160	521
P0A7Z4	P0AFF6	10.682	298	89
P0A7Z4	P0A7Z4	10.629	283	298
P0A8V2	P0A8T7	10.567	906	395
P0AFG0	P0AFG0	10.502	121	41
P0A8T7	P0A8T7	10.491	50	73
P0AFG0	P0AFG0	10.48	134	180
P0A988	P0A988	10.471	175	277
P0ACF8	P0ACF8	10.459	136	127
P0A8V2	P0A8E5	10.342	496	61
P0AEH5	P0AEH5	10.333	2	63
P0A7K2	P0A7K2	10.301	108	73
P60240	P60240	10.214	86	2
P0AG55	P0AG55	10.163	6	54
P0A7Z4	P0A7Z4	10.023	246	324
P0A8V2	P0A8V2	10.023	331	232
P0AG55	P0AG55	9.99	164	138
P0AFG0	P0AFG0	9.966	225	2
P0A9M8	P0A9M8	9.949	665	643
P0A910	P0A910	9.838	231	224
P0A8V2	P0A8V2	9.832	890	918
P0AFG0	P0AFG0	9.818	111	203
P0AFG0	P0AFG0	9.814	190	126
P0AFG0	P0AFG0	9.782	125	225
P0A7V3	P0A7V3	9.753	175	150
P0A8V2	P0A8V2	9.748	255	265
P0A8T7	P0A8T7	9.697	86	96
P0AFG0	P0AFG0	9.635	106	148
P0AFG0	P0AFG0	9.611	121	225
P0ADZ0	P0ADZ0	9.435	9	35
P0A8V2	P0AFF6	9.416	863	38
P0A9M8	P0A9M8	9.409	665	647
P0A7Z4	P0A7Z4	9.332	1	226
P62399	P62399	9.327	47	81
P0A8V2	P0A8E5	9.326	496	63
P0A7Z4	P0AFF6	9.322	297	495
P0A8T7	P0A8T7	9.263	1209	996
P0A7T7	P02358	9.26	19	106
P0AG30	P0AG30	9.256	346	181
P0A7W1	P0A7W1	9.207	137	86
P60240	P60240	9.199	606	437
P0A8V2	P0A8V2	9.112	115	106
P0A8V2	P0A8V2	8.791	1065	1075
P0AG67	P0AG67	8.789	450	521
P0AFG0	P0AFG0	8.738	225	189
P0A7Z4	P0A8T7	8.728	164	521
P0A7V3	P0A7V3	8.727	29	62
P0ABT2	P0ABT2	8.687	10	118
P60240	P60240	8.622	604	437
P0AFG0	P0A8E5	8.573	203	45
P0A8T7	P0A8T7	8.541	1217	1132
P0AFG0	P0AFG0	8.54	7	105
P0A8T7	P0A8T7	8.305	1132	1241
P0AFG8	P0AFG8	8.286	558	410
P0A8T7	P0A8T7	8.232	1202	964
P0AG59	P0AG59	8.231	18	23
P0A8T7	P0AFG0	8.199	292	106
P69797	P69797	8.165	177	305
P0A7K2	P0A7K2	8.079	121	72
P0A7K2	P0A7K2	8.04	86	66
P0AG44	P0AG44	7.979	114	35
P60240	P60240	7.929	697	426
P0A7Z4	P0A7Z4	7.847	5	246
P0AFG0	P0AFG0	7.834	178	2
P0A7K2	P0A7K2	7.715	101	95
P0A8V2	P0A8V2	7.702	909	899
P0A7W7	P0A927	7.634	100	138
P0A8T7	P0A8T7	7.615	1221	996
P0A8T7	P0A8T7	7.595	1132	1154
P0A8V2	P0A8V2	7.579	844	892
P60624	P60624	7.55	47	42
P0AFG0	P0AFG0	7.52	121	52
P0AFG0	P0AFG0	7.52	121	46
P0AFG8	P0AFG8	7.481	410	412
P0ACF8	P0ACF8	7.46	82	87
P0A7Z4	P0A7Z4	7.448	25	190
P0AFG0	P0AFG0	7.409	203	196
P0A8V2	P0A8V2	7.395	1035	79
P0A8T7	P0A8T7	7.385	1365	13
P0A7Z4	P0A7Z4	7.372	309	297
P0A8T7	P0A8T7	7.357	1368	13
P0A8V2	P0A8T7	7.348	1328	20
P33136	P33136	7.335	104	93
P0AFG0	P0AFG0	7.3	172	155
P0A7K2	P0A7K2	7.286	85	64
P0A8V2	P0A8V2	7.275	1202	1127
P0AG55	P0AG55	7.214	6	45
P69739	P0A7V0	7.199	192	1
P0AFG0	P0AFG0	7.197	125	113
P0A8V2	P0A8T7	7.138	899	50
P0A7Z4	P0A7Z4	7.13	307	297
P05055	P62399	7.089	661	74
P0A7Z4	P0A7Z4	7.042	243	325
P0A7K2	P0A7K2	7.036	85	67
P0A8V2	P0A8V2	7.032	259	265
P0A800	P0A800	7.008	35	77
P0A8V2	P0A8V2	6.866	1132	1140
P0AFG0	P0AFG0	6.814	190	44
P0A7Z4	P60240	6.807	298	612
P0A8V2	P0A8T7	6.788	902	87
P0A7Z4	P0A7Z4	6.697	297	304
P0A8V2	P0A8T7	6.63	890	67
P0AFG8	P0AFG8	6.552	2	23
P0A6A8	P0A6A8	6.519	5	10
P60624	P60624	6.508	64	44
P0A8V2	P0A8V2	6.491	1127	1141
P0A705	P22333	6.448	264	134
P0A8T7	P0AFG0	6.439	87	225
P0A8V2	P0A8E5	6.439	844	74
P0A9M8	P00960	6.133	255	290
P0A8T7	P0A910	6.108	910	288
P0A9F3	P0A910	6.091	92	274
P0AG55	P35340	6.043	44	6
P0AFG0	P0AFG0	6.039	134	185
P0A8V2	P0A8V2	6.038	1150	1191
P0AFG0	P0AFG0	6.035	121	149
P0A705	P0A705	6.034	278	264
P0A8T7	P0A8T7	5.938	95	74
P0A8V2	P0A8V2	5.929	1065	1077
P0A8T7	P0A800	5.913	900	12
P0A988	P0AEB2	5.873	232	275
P0AG59	P76220	5.861	76	159
P0AAI3	P0A996	5.853	60	152
P0AFG8	P0AFG8	5.823	327	402
P0AES4	P0A8C1	5.787	281	52
P60624	P60624	5.733	44	78
P0A9A6	P0A9A6	5.7	366	352
P0A6P7	P0A6P7	5.447	18	74
P0AFG0	P0AFG0	5.265	125	179
P0AG30	P0AG30	5.16	138	367
P0AFG0	P0AFG0	4.802	178	185
