# Supplementary material for: Reliable identification of protein-protein interactions by crosslinking mass spectrometry
Source: Nat Commun. 2021 Jun 11;12:3564. doi: 10.1038/s41467-021-23666-z (PMC8196013; doi:10.1038/s41467-021-23666-z)
Supplement: Supplementary file 9 — Supplementary Data 6 [file 41467_2021_23666_MOESM9_ESM.xlsx]

## Sheet: Tabelle1
Supplementary Data 6: Primer sequences for PCR-based validation of open reading frames with terminal SPA-tag
Gene region of interest	Primer name	Primer sequence (5' - 3')	Primer direction
rpoB	#MS0106	CACAAACTGTCCGCTCAATG	forward
rpoB	#MS0103	cccggaggatgagattttc	reverse
nusG	#MS0107	GGGACTGGATGGTATTCTGG	forward
nusG	#MS0103	cccggaggatgagattttc	reverse
yacL	#MS0104	TTTCTAAACCATCGCCGTTC	forward
yacL	#MS0103	cccggaggatgagattttc	reverse
