# Supplementary material for: Reliable identification of protein-protein interactions by crosslinking mass spectrometry
Source: Nat Commun. 2021 Jun 11;12:3564. doi: 10.1038/s41467-021-23666-z (PMC8196013; doi:10.1038/s41467-021-23666-z)
Supplement: Supplementary file 10 — Supplementary Data 7 [file 41467_2021_23666_MOESM10_ESM.xlsx]

## Sheet: Tabelle1
Supplementary Data 7: All plausible PPIs based on SEC fractionation
Protein1_UniProt_Accession	Protein2_UniProt_Accession
P0A7M9	P0A9J0
P0AA39	P0AFH6
P60651	P64503
P0A964	P0A9B2
P0A786	P30850
P0AES0	P0AG16
P0AE01	P42641
P09029	P15288
P0AG59	P15639
P0A707	P0A809
P0A6J5	P0ADE6
P0A8C4	P0AG93
P0ADS6	P0AEG1
P33024	P64503
P0A796	P17169
P23367	P75864
P0A7E5	P0A9N4
P0ACC3	P0ACS7
P0A7M2	P0A7Y0
P00957	P21156
P0A7Z0	P76346
P0CE47	P76149
P0A9S3	P18393
P0A7J0	P76015
P0A8R4	P76290
P0A9N4	P39298
P0A9H9	P15078
P0A796	P33570
P04693	P05719
P00963	P0A7A9
P0A9P0	P0AAZ4
P0A786	Q46803
P05704	P22333
P0AFS3	P60723
P0A9K7	P0AFM4
P0A9E5	P77718
P04805	P0ABU5
P0AEZ3	P75958
P0A717	P0CE47
P00961	P0ADR8
P0A968	P21599
P0ABQ2	P75823
P0ACN4	P68919
P05459	P52061
P37338	P77689
P0A6F9	P0ACF4
P0A6P7	P68567
P22333	P31475
P00370	P0AFP6
P43337	P60624
P0A898	P35340
P0A9Z1	P0AG18
P0A6T1	P31120
P0A717	P20966
P0A8R4	P31142
P00904	P60716
P03813	P0A7I0
P0A6L0	P35340
P0A7A7	P25535
P0AFX4	P37338
P06999	P33643
P0A9J0	P0AG48
P0A917	P29217
P11349	P21179
P0ACA3	P60785
P0A794	P0ACB2
P00956	P0AET8
P21367	P39831
P0AG48	P23538
P00956	P37666
P04335	P08192
P0AG55	P39829
P06612	P37636
P0A9H9	P0ADY7
P00582	Q46851
P0ABA4	P15078
P0ABU2	P0ADP0
P0A6Z6	P0A7R5
P0AF70	P75728
P60716	P77748
P0AES2	P42588
P0A8G0	P0AC44
P0A6G7	P77243
P0ADS6	P76143
P0AC53	Q47083
P0A8Y5	P0AF70
P0A6T1	P76149
P0A912	P46853
P15034	P64503
P00452	P37666
P0AF36	P22524
P0A7Y8	P60723
P0A910	P0AFC7
P0A927	P0ABK2
P00956	P77674
P0A794	P0AEK4
P0AB77	P0AED0
P00934	P0A6T3
P0ABU2	P29013
P0AG20	P25437
P17952	P76418
P0A8D0	P33024
P08201	P0C8J6
P05055	P76330
P09831	P0A9Q1
P0A6D0	P0A8L1
P0ACY1	P16456
P0ADX7	P37146
P0A9J4	P0AGE0
P0A951	P0C0V0
P0A7L8	P0A7N4
P0A9R7	Q46856
P08331	P77173
P0A715	P0ACP7
P0ADT8	Q46829
P0C018	P39353
P0A8G0	P0AEZ3
P08622	P0A7L8
P37128	P65294
P0AG67	P27250
P21169	P77522
P0A8J8	P33650
P39160	P60716
P0A6P7	P0AG67
P27127	P38521
P0A7G6	P0A9T6
P0C8J6	P10907
P09372	P23874
P0AFJ7	P69913
P0A7M9	P28629
P0A8W8	P0A912
P0ADN2	P16525
P24215	P64624
A5A613	P24255
P04335	P0ACJ8
P0AB77	P0AEP7
P0A707	P32664
P0A7X3	P67095
P0ABD5	P0AEM6
P0AG18	P76346
P0A832	P67087
P15034	Q46851
P0A6H5	P25437
P0A877	P69931
P0A6R0	P76576
P03004	P0A998
P23843	Q47083
P00909	P0AAF6
P0A9P0	P75915
P0ABD3	Q47622
P24215	P26616
P12281	P77454
P03841	P0A7X3
P0A6K1	P43329
P0A8B5	P46837
P25536	P67095
P0A9D2	P0AAB6
P0A6T9	P0AET8
P0A763	P0AD24
P0ABD3	P12008
P0A7V8	P0A7Y8
P0A6Z3	P0A9Q1
P0A9L8	P32144
P09323	P24171
P09373	P31475
P0A9M2	P17952
P35340	P76129
P0A8H6	P0ACF4
P0AEG6	P22333
P0ABU7	P75913
P09980	P42641
P0AF70	P0AFM4
P00946	P45523
P0AGK4	P25745
P04951	P31979
P0A858	P0A862
P06974	P27306
P14081	P21513
P0A8F4	P0A9K3
P0AD05	P0AFM6
P10408	P76555
P0A9A9	P23842
P0ADF8	P27250
P16095	P76216
P0ACA7	P33368
P0ADS6	P27833
P60595	P76217
P27298	P76027
P00547	P23003
P0A763	P27550
P0A7D4	P0A887
P0AC33	P0AF24
P0A6H5	P0A7V3
P0A9U3	P27829
P0A6K6	P76027
P0AE18	P0AF90
P0A749	P0ACP1
P0A790	P77398
P0A8H8	P76177
P0A6R0	Q93K97
P21599	P77395
P00954	P0A7E1
P0A7G6	P37759
P06721	P12008
P0A9E5	P0ACV4
P0ABK2	P0AEW9
P0A8H8	P22524
P0A7Y0	P0ACJ0
P0C0V0	P77674
P23721	P69411
P31808	P77735
P0ACG1	P0AEP7
P0A6L0	P0A7T7
P23839	P75876
P0AFH6	P37005
P0A9P6	P0AGJ2
P0A910	P23882
P0A7L8	P69910
P00562	P0AEJ6
P64581	P76316
P03023	P06993
P0A6T9	P20966
P0A9M5	P17115
P0AEZ3	P60240
P08394	P21179
A5A613	P68919
P23839	P26616
P0AFG0	P77454
P64581	Q46920
P0A6J8	P63386
P0A8W8	P0AF03
P0AEI4	P32680
P0A6P5	P32131
P0A6Y8	P0AGA2
P0A7V0	P0ADE8
P0AFX9	P28904
P0A9P6	P37692
P0A7A2	P0ABK2
P0ABH7	P0ACF4
P0AB83	P0ABA6
P13009	P45395
P0A850	P23883
P0A715	P76083
P32669	P33643
P00350	P45425
P00956	P75691
P0ABD5	P37648
P0A6K6	P0AC51
P00957	P52644
P0A7A9	P0AFK0
P17109	P61517
P0A8F4	P60560
P0A7K6	P0AFH2
P30958	P61517
P0ACF4	P64429
P0ADG7	P0AG67
P15639	P76216
P00934	P76217
P0A7Q1	P0AC23
P0A8N0	P13036
P0AEK4	P0AFC7
P0A6K1	P0A9T6
P0A9J0	P52598
P05458	P0A7X6
P64572	P76621
P04949	P64429
P0A7J7	P75691
P0A8W8	P25437
P0AAI5	P0AGE0
P00579	P0A9C5
P0A6X7	P76548
P0A809	P0C7L2
P0AAT9	P0C8J6
P0AD59	P76273
P00936	P0ADA5
P36683	Q46920
P00935	P60651
P23893	P32177
P0AE22	P0AFC3
P0AEG6	P76346
P0A6Y8	P0A8C4
P0AA04	P33602
P0A9M8	P31802
P0A9P4	P33602
P07604	P0A8F0
P06996	P23883
P0A6X7	P61517
P0AFL6	P69797
P0ADP9	P23721
P08390	P0A6Z1
P0ADB7	Q57261
P0A8M3	P0ABQ2
P0AF70	P32662
P0A905	P38038
P0A7F3	P0A8T7
P0A9T4	P0AFG0
P0A7R1	P12281
P0A8B5	P63284
P00895	P07023
P0A6J8	P0AGE6
P07117	P15078
P03024	P0AGJ5
P0A7L8	P29744
P0AB28	P37349
P29013	P64503
P08997	P77529
P07023	P66817
P33021	P37440
P0AFZ3	P39829
P0A9H7	P13009
P0A7M6	P0AFM4
P04036	P23524
P0AC41	P0AG44
P0A853	P77245
P0A821	P0AG55
P21888	P25516
P0A9F3	P39407
P05704	P77293
P0AB83	P77171
P08957	P32144
P0A8N0	P0AGJ9
P0A850	P25745
P08200	P77775
P06710	P0A8T7
P0A707	P0AFC7
P0AB26	P0ABA4
P0A707	P0AFH6
P02358	P08394
P0A853	P0A894
P0AD59	P69222
P0A7R9	P0AG86
P09158	P0ABD3
P0A8R4	P0AB98
P0A800	P64616
P27829	P64588
P00448	P13024
P0A7E1	P0AF12
P0A7W1	P0AAG3
P0AGI8	P37773
P0ACF4	P77245
P76027	P76062
P0AB71	P0ADS2
P60438	P76116
P25553	P32157
P0A873	P25745
P0A9C5	P0AD61
P0A7K6	P32705
P0A862	P45469
P0A6H5	P45523
P0A988	P0ACN4
P0A7K6	P0C079
P19934	P76576
P00957	P37759
P0AB91	P0ABA0
P0ACD4	P0AF70
P09148	P0A790
P0A7S9	P31068
P0ABP8	P77243
P0AG99	P25534
P0AEG1	P25535
P04036	P27434
P0A9K7	P63235
P0A6P5	P0A7W7
P0ADK0	P25745
P30011	P33018
P06987	Q46938
P0A8M6	P30125
P0AF67	P33602
P32695	P75691
P0AC69	P0AFI7
P23917	P45578
P10121	P25526
P07012	P69488
P0AES6	P36683
P0A809	P17445
P08997	P0ADN2
P04949	P0A7K6
P0A8V2	P0AFM6
P0A9X4	P39342
P02931	P0AAJ5
P27278	P32684
P02358	P26612
P04846	P0A7R9
P0AEU7	P25745
P0A9N4	P37440
P02359	P37440
P0A7A9	P0A887
P0ACR9	P69488
P0A6G7	P0AE08
P07118	P75863
P05055	P0AFM2
P07001	P32662
P0A6B7	P0AE01
P0A6M8	P0A6P5
P0AC51	P11349
P09832	P64476
P0AB77	P76113
P0A7M9	P0ACA1
P0AFY8	P39342
P00904	P0A6F1
P0AF18	P0AFP6
P0A7E5	P62768
P75915	P77181
P0A786	P0A8Z3
P0ADN2	P31806
P39286	P65292
P36879	P68919
P00895	P46854
P0AG55	P0AGE9
P60422	P67910
P0A7R5	P75838
P0ABK2	P0AF70
P0AF54	P0AF70
P02358	P25552
P0ABA6	P0ADA5
P15082	P46118
P76594	P77318
P0AF54	P75818
P00960	P0AFG3
P0ACY9	P22333
P0A6A3	P23522
P0A955	P0AEI4
P08142	P67660
P0A6G7	P0A7N4
P15047	P45395
P0A6A6	P24215
P08192	P64581
P0AEW9	P68679
P0A6Y5	P25552
P08957	P24182
P0A9G8	P76621
P0A6E4	P0AEY3
P0AFH2	P31660
P06987	P39356
P0AAB6	P0ABI8
P0A7F6	P0AF90
P25535	P41407
P30958	P62399
P0C0R7	P62399
P0A825	P23003
P0A817	P0A8N5
P0A763	P0AC44
P0A7W7	P76143
P0A6J5	P0AG03
P0A6V8	P33232
P0AA95	P76015
P23843	P28304
P23894	P76049
P0A8J4	P0A9S1
P27431	P29217
P0AES2	P37095
P0AEU7	P76558
P17888	P69222
P0A7T7	P25552
P21889	P64624
P07003	P14900
P16095	Q2M7R5
P0AAI5	P0AET8
P76129	P77808
P17846	Q46803
P05458	P0A9Q1
P0AEI1	P63386
P37647	P76193
P0A7Z4	P0AG18
P06710	P0DMC7
P0AFH2	P30178
P0AFH0	P52095
P0A7C2	P0C8J8
P00946	P69783
P0A6T1	P76116
P0A910	P10121
P0A6P5	P0A9M2
P07363	P76558
P0AGD3	P68191
P04693	P30014
P0AF36	P26612
P0A6F5	P0A8F8
P0A6A3	P0A6J1
P07639	P0A6X7
P33602	Q46938
P25516	P28304
P0AEP3	P0AFZ3
P0A8W0	P15078
P0A7P5	P15082
P0A7J0	P0A9R4
P04825	P17169
P0ABV2	P37774
P08839	P0A8H8
P0AFG6	P27434
P0AGG2	P31441
P0ACL2	P63224
P0A6A3	P0A870
P0AE06	P37744
P0A6H5	P0A887
P0AG20	P76291
P0ABD8	P0AE08
P0C0V0	P15977
P0A7K2	P0AGE6
P0A722	P0AAF6
P0A7L8	P0AF70
P0A9U3	P16095
P46837	P75863
P0ACY3	P24255
P31120	P37647
P0AFX9	P61949
P0ACP7	P25519
P0A717	P0AEA8
P0A8G9	P75981
P0A705	P68191
P0ADZ4	P75830
P15038	P23845
P0AGD3	P76290
P0A763	P32144
P0A9A9	P12758
P0ADK8	P23003
P0A786	P17115
P18843	P76558
P0A7R1	P45425
P05719	P0AGH5
P0AAX8	P0AGH5
P0C018	P76513
P0A8J4	P0A9K9
P0A7A9	P45523
P0A6A3	P0A7W1
P0A6Y1	P0A6Y5
P0AF90	P0AG86
P06959	P15070
P22524	P31663
P0A7S9	P25894
P60757	P75931
P0A8W5	P37349
P02413	P12282
P09147	P69776
P0ADS6	P77243
P0A7J0	P64503
P0A6P7	P0AG63
P0A9L3	P0AF54
P0A6H5	P0A800
P0A707	P0A8F4
P64503	P76143
P0A7E1	P0A7Q6
P09546	P46130
P0AGI8	P36771
P0A7V3	P0AF54
P00370	P76268
P77181	P77318
P30177	P37194
P15288	Q47146
P0AE78	P24202
P0AG86	Q46948
P0ADA5	P0C0L7
P00550	P15078
P0AEM4	P0AGE0
P16703	P37676
P0AAX8	P0C7L2
P0A858	P0A8Z0
P0A870	P0A8G9
P0A6A3	P0A790
P0ABP8	P0AG27
P25666	P32695
P0ABD3	P24232
P0A6K3	P60438
P0A8A4	P0ACA7
P61517	P61949
P0A8J8	P0A901
P06968	P60546
P04846	P0A884
P0A7Q1	P0AFH0
P0ABU9	P10100
P0ADY3	P75745
P0ACA1	P45469
P09148	P0AED0
P00956	P0A7W7
P00935	P0AAZ4
P0A7K6	P64530
P00370	P0A6M8
P07003	P39356
P00562	P06974
P0A870	P31808
P07003	P0A722
P0A7E5	P0AG51
P0A809	P0AG00
P00946	P52697
P27127	P31663
P0A9L3	P25524
P0ADP7	P76342
P0ADS2	P77444
P0A6U3	P0A836
P00550	P0A9S1
P00934	P05458
P0ABT2	P0AET8
P02942	P0ACB4
P0A731	P0A817
P0A9P0	P0ADY7
P0A6A8	P28904
P0A6I6	P0A8N5
P0AEI4	P76558
P15047	P36767
P0A9J0	P0AE78
P0ADF8	P0AFZ1
P0ACP5	P0C8J8
P63264	P77596
P0A8L1	P0ADW3
P0AAF6	P37648
P0A7R5	P30749
P0ACD4	P0AF96
P03004	P75777
P0ABI8	P0AET8
P00579	P04846
P00350	P0A9G6
P0A717	P0A7I0
P0A8X0	P24252
P0ADK8	P18393
P33570	P60546
P00582	P0AFL6
P0A7S3	P39199
P0AEH5	P21338
P07023	P0AFM4
P0A8T7	P63883
P0AFL6	P37676
P27550	P68679
P02358	P0ADX9
P0C7L2	P33363
P0A809	P62399
P0A7A9	P77581
P13482	P24171
P0A910	P0A9L8
P0A6J8	P77735
P0A7N4	P76503
P0AFG0	P75876
P0AG44	P0C0V0
P0AAH0	P0AG30
P0A761	P0A7F9
P0A8J8	P0AG24
P0A7J7	P23842
P0AB80	P33599
P0C0V0	P64503
P04335	P24186
P0A7V8	P0ABU2
P03961	P0AEU7
P07014	P0AEG1
P25738	P42588
P0A6G7	P0A8W8
P0A7M6	P77541
P00393	P0A761
P0A9W3	P69786
P0ABD8	P62623
P0A917	P0A964
P0AEP7	P39177
P09147	P0A6S7
P0A877	P0A9T4
P0ADY7	P21338
P0A7Z0	P75915
P0A6Z3	P0AES0
P0A9J8	P76217
P0A890	P28248
P0ABD5	P76558
P0A6P5	P37765
P0AGE9	P76550
P0AD05	P69831
P0C0S1	P76034
P0A731	P0AE18
P0AF18	P75876
P05793	P21362
P0A9D4	P18843
P09148	P76193
P0AEP7	P31475
P08178	P0A7J7
P0ACB4	P25894
P09158	P0A877
P04693	P0A7R1
P0A722	P69776
P0AEE1	P76513
P0ABH9	P37903
P08244	P14175
P0A7J0	P60595
P30014	P77395
P0A8S1	P16525
P0A7A9	P69931
P0A9K3	P33643
P30749	P39286
P0ABQ2	P0AC69
P05458	P22259
P07003	P0AFH0
P0A7R5	P0AE12
P08839	P16456
P0A8L1	P39177
P0A6P9	P75958
P60785	P75989
P0AG67	P37666
P11454	P36683
P33920	P69913
P0AB71	P18335
P0A7F6	P0A7F9
P0A9T6	P0AFG8
P0A7E9	P37626
P45578	P60752
P0AFC7	Q46829
P0A6J5	P77735
P0ABA0	P0AC23
P0ACL9	P27250
P0A7S9	P0A9D8
P0AFB8	P37177
P0A7H6	P17117
P0AF54	P28635
P0A6D7	P0AG86
P0AC38	P0ACC7
P0A7L0	P39831
P0A6L4	P37095
P27829	P45395
P0ABB0	Q2M7R5
P0A8N0	P75828
P0ADZ4	P76558
P67910	P76558
P00864	P61517
P0AFG3	P60240
P0C8J6	P76216
P0A9J0	P0ADR6
P0AGK4	P69411
P21165	P75915
P77717	Q46845
P0AG00	P0AG67
P0ACP7	P60560
P0ADB7	P77718
P25738	P68767
P06974	P0AGE9
P0A6E6	P0A817
P21888	P25738
P0A6T3	P40874
P0AD33	P36683
P0A6F1	P76548
P00887	P77181
P0A6A8	P0A7J3
P28248	P45523
P0AEP3	P11447
P23917	P76372
P75876	P77173
P09372	P0AEP3
P0A9M0	P0C079
P0A6P5	P60723
P0A7A2	P0A9D8
P0A7E1	P0AC41
P0A9K3	P25526
P0A6I6	P0A879
P08660	P0ACF8
P0A6Q6	P75913
P30014	P37666
P0A8N3	P0A8X0
P0A877	P0AFG8
P0ABU9	P27550
P10384	P63386
P30744	P37440
P08622	Q46864
P0AET8	P76550
P0A9S5	P13445
P04846	P0A9A9
P0A7J7	P76034
P0ADS6	P64429
P0ADF8	P0ADY7
P39452	P75838
P31808	P76576
P0ABS1	P60293
P07003	P75981
P06710	P0ABA0
P06959	P26616
P0AEJ6	P60757
P0A9A9	P0AF70
P0ACB7	P76503
P05852	P0ADY7
P0A6P1	P21363
P02931	P77717
P0AEH5	P28248
P0AFM2	P29013
P0A8C4	P76034
P0ABD3	P76418
P0ACV4	P75957
P68187	P69786
P23847	P63224
P0A812	Q2M7R5
P33570	P41407
P32131	P37757
P37774	P64429
P0A6D0	P33599
P0ADZ7	P0AGE9
P06612	P37349
P0A9W3	P37903
P04968	P07023
P45577	P69797
P0A6G7	P64503
P05852	P0A853
P0A9X4	P33602
P0AEY5	P77247
P00960	P38104
P30177	P77526
P0A7R1	P68679
P76027	P77570
P05707	P10408
P0A6X3	P0AEP7
P0A9K9	P31142
P0AA10	P15977
P0AGE9	P23522
P07650	P0A9A6
P08331	P0AF08
P0A7Z4	P76193
P0AB28	P0AEI6
P0A7V3	P39377
P03004	P0A6B7
P64476	P76268
P08839	P75767
P08200	P37338
P09099	P0ACG1
P30744	P52697
P0AC33	P17846
P0A8B5	P27298
P0A8T7	P10121
P0A6R3	P17115
P0AFE0	P77488
P0ACW4	P25526
P0ACF8	P22259
P0A988	P0ACF8
P63020	P75863
P00550	P33024
P0AGE6	P25745
P06999	P21338
P0AE01	P0AED7
P0A7K2	P76658
P05704	P07363
P09126	P0A7L8
P0AGG2	P21170
P0A8S1	P0AFL6
P07017	P16676
P27434	P29012
P0A7C2	Q57261
P0AG30	Q47622
P0ADT8	P27302
P0AF67	P25666
P0ADS2	P68767
P0AE78	P69222
P0AC41	P0ADZ4
P0A790	P0A7T3
P0A7I4	P13482
P0A7K2	P39410
P11349	P33940
P09148	P0AAN9
P0ACV4	P17993
P31660	P45523
P23524	P77245
P00393	P0ABI8
P0A7M2	P10346
P0AC00	P0ACF4
P06960	P69910
P0A8R0	P0A9L3
P42620	P68191
P0ADY3	P22523
P0ACA3	P33368
P31979	P68191
P0A9C5	P0AG30
P0ADP0	P45955
P0A698	P69786
P61517	Q46829
P0A8K1	P69797
P0ACQ4	P37685
P0A812	P69428
P0A6H1	P75823
P09053	P0AE06
P0A7J3	P28630
P0A722	P39321
P0A6A6	P0AFM2
P45425	P69908
P32695	P42599
P64476	P75931
P07017	P43337
P00452	P63235
P06987	P32144
P00887	P09148
P0ACB7	P0AG84
P0A6Y8	P0AD59
P09148	P0A959
P61889	P75745
P0ADT8	P0AEI1
P00959	P0ADK8
P10441	P36879
P27306	P37051
P0A6K6	P0A7F6
P0ADP9	P77737
P06612	P39829
P0ABD5	P0AGE9
P0A7M6	P37765
P0AE18	P45577
P09323	P37188
P0AAI5	P37146
P05194	P0AF08
P0AAI5	P69488
P0A7L8	P77499
P06721	Q46851
P06993	P0AFL6
P27550	P75745
P0A7M6	P61175
P09546	P0ACB2
P0AG18	P75691
P0A7I4	P0ADG4
P0AG48	P18196
P0AAY6	P15977
P0A6F9	P64451
P08178	P0A6L4
P0A6C1	P37128
P0A6D3	Q93K97
P0ADY1	P0AFK0
P0A7N9	P35340
P07604	P0AEA8
P0A9G2	P21645
P0A7N4	P0AFG3
P0A7K6	P0AFI7
P0A776	P32684
P60906	P64624
P0A959	P0AGK4
P0AFH8	Q46856
P0ACC3	P0AE06
P00944	P0A6E4
P07813	P0ADR8
P0AF67	P39377
P0A7G6	P13029
P0A959	P0AB91
P03018	P31441
P0ADP9	P45578
P0A790	P0A8G6
P23839	P77713
P0A6J5	P61889
P0A8R4	P0ADQ7
P0A6J1	P0AEI4
P0A707	P0A959
P0A998	P0A9A6
P0A7V3	P75838
P04335	P0AC69
P0ABJ9	P37774
P0ADE8	P33021
P09147	P0ABU5
P0AB91	P0ABI8
P0A7R1	P13445
P0A9G8	P46837
P0ABA6	P37188
P22188	P33195
P45799	P76316
P0A6A8	P0ACA3
P0A6L2	P31475
P0AC69	P0ADN2
P0A7V3	P76561
P31663	P76541
P60422	P60716
P0ADB1	P37692
P0A7N9	P62620
P0A9M0	P75682
P0ADZ4	P0DMC7
P0A7J7	P27306
P0A8T7	P52095
P07648	P0A8M6
P0A6Y8	P0A9Q9
P03841	P75823
P0A7Q1	P24186
P0AC28	P63228
P0AED0	P37676
P26616	P29217
P0A6C1	P0A9R7
P00562	P0A7C2
P75818	P77689
P15288	P37194
P0A898	P23917
P00547	P60664
P0A729	P0A988
P0ADQ2	P21599
P0ACB2	P13009
P0AD33	P0AF08
P00936	P0AG90
P30850	P32177
P0AC53	P77754
P0A7N4	P60546
P0A9L3	P22259
P0ABU5	P25526
P21599	P77243
P13482	P62399
P0A7U3	P60757
P0A8R9	P37765
P0AD05	P0ADA5
P04968	P23003
P0A968	P24228
P37025	P52598
P0A6Y8	P63235
P0ACK8	P0ACQ4
P0AEI4	P13482
P0A6S7	P0AGE6
P0ABS1	P31808
P17169	P39160
P0ADZ4	P0AFC7
P0AG67	P10441
P30864	Q46868
P0A7Y0	P30871
P0AG48	P76145
P07639	P33570
P04846	P0A790
P0A9A9	P0AFZ1
P62623	P77544
P08200	P0A7U3
P0ADZ0	P75958
P63264	P77737
P0A8U6	P0A9K9
P60422	P64602
P0A6T3	P0AB91
P37757	P77735
P12008	P40191
P0A6S7	P0A955
P23721	P61889
P0A7K2	P37666
P04968	P78055
P0A6R3	P21177
P21367	P64588
P0A8W5	P0AB85
P03841	P24202
P60422	P69922
P0AC38	P0AFG3
P0A6Z6	P0A7M9
P06996	P0A6S7
P0AG86	P52097
P00547	P0AF70
P0A858	P0A9X4
P0AD33	P60664
P0A8R0	P0A9P6
P0AFG0	P22939
P23917	P76491
P0A6U3	P39366
P11446	P13029
P08957	P0AEU7
P0A7M2	P0A8V2
P07913	P0A8F8
P07003	P25665
P0ADE6	P37339
P0A9W9	P0ABD8
P0A7N4	P69874
P0A6A8	Q59385
P0A7J7	P19926
P04335	P0AGD3
P0AEB2	Q47146
P31663	Q46938
P0A7A9	P77756
P0A786	P0A7Z0
P0A7P5	P0AD24
P0AG03	P63020
P0A7G6	P0AES4
P0A858	P62707
P0A887	P27250
P0ACI0	P30178
P0A7N4	P0A8A0
P30125	P76256
P14294	P37765
P0AEK4	P69805
P07023	P09832
P0ADB1	P0AFG3
P09831	P31120
P0A959	P0AB28
P08622	P0AAT6
P0ADW3	P29012
P0A847	P0ADY3
P0A9D4	P21179
P42599	P64581
P0A7B3	P40191
P0A9A9	P0AG90
P0ABK2	P75728
P45464	P60240
P31068	P77215
P37095	P69797
P0AE01	P77318
P09127	P24171
P0ACF0	P0AEW6
P0AFG0	P33219
P0AAD6	P0ACQ4
P0A7V8	P0A9W9
P0A7V0	P0ABC7
P0A898	P0A8N3
P0A7R9	P0A840
P08331	P62623
P0AC28	P45577
P0A9W0	P23843
P0A9T6	P69451
P02359	P33920
P0A9D4	P62399
P0A8J4	P0ABA0
P0A9J8	P0ABS1
P0A9S3	P46130
P0AAX8	P62768
P22256	P75713
P0ADX1	P76541
P0ADG4	P36771
P06968	P0A898
P0AD24	P0AFK0
P0ADQ2	P13024
P04335	P0ABZ4
P0AC69	P60785
P23845	P31658
P00363	P64602
P0AAH0	P0CE47
P0A8C4	P11447
P04951	P05020
P0AC41	P23894
P06715	P77596
P0AG55	P0AGA2
P08312	P0A7W7
P37128	P61175
P23721	P76177
P0A6E6	P0ABF1
P0A7U3	P77721
P0A6D7	P0A884
P0A6Y1	P0A9F3
P0AEM4	P69811
P0AAF6	P22523
P0AGE0	P75958
P0A6R0	P62707
P21169	P31057
P0A9G6	P0A9M0
P0A7L3	P76177
P09126	P15639
P33599	P37641
P0A7D4	P77181
P04079	P76187
P32684	P36566
P0A7V8	P0ACF4
P0A8V2	P0C7L2
P0A7F9	P0ABU7
P0A7Z0	P0ADE6
P09372	P65294
P25539	P28904
P09126	P0A800
P0AB98	P0C0V0
P75914	P76403
P0A9Q7	P31120
P09151	P76658
P0ACY9	P33602
P0AES6	P77444
P0A6Y5	P38038
P0A6Y8	P21156
P0A8G6	P69222
P0A825	P37188
P0ABD8	P64476
P0A7M2	P0AES4
P0AGE9	P77245
P04805	P0AFP6
P06961	P0A953
P0ADN2	P39377
P0AF18	P13024
P0A7G6	P0ADY7
P0A8U6	P26646
P00959	P0AGK4
P0ACN4	P69922
P23894	P69222
P06612	P0AB28
P0A7Q1	P76316
P0A759	P0A7D4
P0ABU9	P69913
P0A9S5	P32664
P0A7L8	P38038
P00895	P0AE18
P0ACY9	P26616
P0C093	P69797
P0A799	P0A7E1
P04982	P0A905
P17109	P69931
P0A7A9	P61949
P25666	P41407
P0AED0	P75876
P0ACF4	Q46829
P0ACJ0	P23538
P0ACF4	P76008
P0A7N9	P0AES4
P0A6K6	P0AEG6
P07813	P24202
P0ACD4	P25553
P0AFH6	P29131
P38038	P52097
P0ACQ4	P46837
P0AEE1	P0AGD3
P0ADX9	P77182
P00909	P0A9N4
P33136	P41409
P31663	P39297
P0ABD5	P0ACJ0
P0AB77	P31057
P0AAZ4	P22564
P0A905	P0AEI1
P05791	P45799
P21888	P27302
P76062	P77737
P68919	P78055
P0A884	P0ADT2
P00895	P80668
P09169	P37745
P0A6E6	P0ADA5
P28904	P63235
P0C0S1	P21507
P09372	P0ACU2
P0A887	P0A8D0
P0AEI4	P28304
P0ACF4	P77526
P00968	P0A6E6
P21888	P63386
P0A8N3	P0A9Q7
P0ACA1	P61517
P0AC33	P76143
P0AAC0	P0ABU2
P0ABA4	P0AFZ3
P09029	P30749
P0AFM4	P15047
P0A6L2	P78055
P0A8Y5	P0AC13
P03961	P0AFC7
P0A9S3	P0AES2
P0A7H6	P0ABJ1
P00370	P52643
P0AFG3	P0AFW8
P0A9F1	P69797
P37692	P65292
P0A858	P0ACG8
P0AG93	P61320
P0ACG8	P0ADW3
P42596	P67087
P02358	P31120
P0A850	P0AF67
P0A836	P0ABC7
P0A9A6	P0AB52
P0ABC3	P0AEE1
P0A9C5	P60757
P0AG86	P0AG90
P0A817	P0AFU4
P0A7M9	P42620
P07017	P76008
P42599	P76116
P07117	P77213
P07862	Q46856
P0AC47	P69874
P0A850	P0A9Q7
P14081	P27250
P0C0V0	P33195
P09546	P0A817
P08390	P27431
P08839	P0AFW2
P13029	P42641
P0ADN2	P30011
P09980	P0AES4
P0ADB1	P21829
P0ADQ7	P23847
P0A953	P76372
P0A720	P0AAI3
P04949	P60664
P75864	P76621
P09546	P0A729
P0A7J3	P0A968
P0A707	P0A9K9
P0A887	P10100
P0AG67	P64604
P0A786	P13035
P0A9S5	P0A9T0
P0A8H6	P12008
P0AEH3	P77376
P0AFB8	P76342
P0ABA6	P37767
P0A7B3	P0A812
P0A7P5	P33570
P63264	P77674
P0A905	P0AB77
P06149	P65292
P39452	P69222
P0A7A9	P25714
P15640	P17169
P06612	P36771
P00962	P60752
P0AGJ5	P60240
P0AB80	P0AFC7
P0A6D0	P76418
P0A7I0	P0A7U7
P0A8R0	P15047
P0DMC7	P39099
P0ABD3	P24182
P0AC51	P21165
P32662	P64451
P07003	P0C018
P0AEX5	P21170
P0AC69	P13482
P0A7F3	P0AFM4
P21169	P27249
P36771	P69222
P10384	P69874
P0A862	P24186
P06992	P69797
P0A7H6	P32132
P0A6W9	P37745
P08244	P77318
P07913	P69411
P0A7J7	P24182
P37649	P62623
P0A917	P0AE01
P0A6M8	P45799
P03030	P0AC41
P0A722	P29013
P27303	P65294
P0A6D3	P0AFH6
P0A7B1	P0AE01
P0AAC0	P76541
P0ADB1	P45523
P0A800	P76027
P0A8L1	P0AAD6
P22333	P45395
P0AFX4	P39298
P0AGK4	P37759
P0ABT2	P30011
P24215	P77173
P75828	P76086
P05459	P0AG90
P0AF54	P32705
P61714	P76290
P0A6R0	P33018
P00547	P0ABT2
P0AF03	P11880
P00934	P04335
P0A705	P0AGL7
P0A6T5	P0A9G6
P0A749	P0ADN2
P0A6Q6	P63386
P00350	P0AE01
P31142	P45523
P00562	P50457
P0A9S5	P31660
P0A870	P0AAB4
P00935	P15723
P0A7A9	P23522
P0ADB7	P0AGD7
P0A7K2	P15639
P12282	P77754
P37645	P63883
P45544	P65292
P0ADX7	P37636
P0AAB6	P17169
P20966	P76049
P0A8E5	P0A9H9
P03841	P41407
P0A9T4	P0ACP7
P09546	P63224
P0A9B2	P0ABA6
P0ADA5	P30126
P0A800	P69924
P0AG67	P30014
P06961	P0A7X3
P0ABH7	P17846
P04036	P11557
P0ADR8	P64476
P08312	P15042
P0A9L3	P17952
P0A6P1	P0AG90
P0A729	P76114
P0A8G6	P75915
P0AG27	P77148
P04693	P60595
P0AED0	P39829
P0A7R9	P13024
P00448	P0AC44
P07003	P0AF54
P0A8F0	P76015
P0A809	P0A9D4
P0A6D0	P0AD24
P07003	P0A9M5
P37744	P60723
P0ABA0	P0ACX5
P0A7N9	P0A8E5
P0ADT2	P0AFG0
P04846	P0A9K9
P0ADT8	P41407
P45425	P76576
P0A7B1	P0ACV6
P37146	P76403
P0AB52	P30178
P23893	P75691
P0A879	P0AA16
P0A6S7	P0A910
P0ACG8	P23830
P0AED0	P26646
P0A9H9	P17888
P0A9S1	P45799
P24228	P31475
P0A7G2	P0AFG0
P0A8J8	P0A9P6
P07003	P0A7Y8
P0A870	P0AF08
P21363	P30011
P0A9M5	P15640
P0A6P7	P15038
P0A9H9	P0ACP1
P0A8V2	P32662
P0A8C4	P21645
P0AEY5	P38489
P0AB77	P77522
P06992	P33235
P0A7U3	P17115
P0ACF8	P0AEM0
P03841	P0AG30
P0A6K3	P75915
P00946	P0A6R0
P0A6A3	P63386
P50457	P60546
P0ACL9	P0AFL6
P0AEQ1	P17993
P00957	P0A8N3
P0AFG0	P76641
P0A7U7	P0AA04
P0A6Z1	P0AFC7
P0AC41	P68187
P25536	P45578
P0ACB2	P39358
P0A7V3	P31441
P77581	Q46829
P61714	P75713
P0C079	P33224
P39180	P45955
P05719	P30128
P42641	P64581
P0ACS7	P21156
P0A6F3	P0A955
P09053	P60785
P0ABZ4	P16456
P0A877	P0ACY3
P0A6G7	P67660
P09373	P0A796
P42599	P45799
P12758	P21151
P0A9X4	P0AFP6
P0A6V8	P12008
P05459	P36938
P0A908	P21507
P08200	P69786
P07639	P0AE01
P0A6A3	P0A720
P0A879	P0ABI8
P0A8T7	P0AC53
P07017	P0ADE8
P0A9A6	P39410
P0A7L8	P61889
P00935	P0AE78
P0AGI8	P39831
P09424	P23874
P33363	P45523
P07001	P12758
P0A7D7	P0A9J8
P00963	P23874
P0A9G2	P0A9P0
P33221	P68191
P0AE01	P77150
P0A6K1	P77804
P25516	P67910
P0A6K1	P0AFK0
P0A955	P0AET8
P0A9U3	P0AEY3
P06966	P0ABU7
P0AEP3	P29217
P0A8I5	P33235
P00895	P76491
P0A763	Q46948
P00895	P77293
P52647	P77713
P00452	P0AFI7
P0A6P9	Q59385
P0ADY1	P30871
P0C079	P67087
P0A9J4	P0AAU7
P12008	P43672
P05042	P0A9K3
P00960	P33599
P37313	P37339
P0ACY3	P37760
P0C0V0	P75821
P0A9D2	P60438
P03813	P0ACY3
P0AB67	P0AEX3
P0A6R3	P23538
P0A7N9	P0A858
P06996	P65294
P0A715	P45577
P0AFG8	P64429
P32705	P33599
P21889	P68066
P0A8W8	P42620
P00954	P0AF93
P0A6J1	P39406
P0ACJ8	P17993
P00956	P25524
P27833	P52697
P0AGK4	P76143
P17117	P31142
P0A731	P0A8T7
P0ABB4	P42588
P0ACF8	P15070
P05704	P09127
P0ACY1	P37757
P0AFF6	P0AFM2
P0A749	P23882
P0A917	P37095
P0A7F6	P31802
P33195	P68767
P15723	P63020
P08244	P37005
P0AGA2	P23003
P0AG67	P68699
P25526	P31663
P25522	P61175
P0AB80	P0ABD3
P0A800	P76342
P0AE88	P0AEH5
P0A6X7	P32177
P0AEI4	P30125
P03813	P0A7J3
P03841	P77395
P0A9F3	P76372
P0AFM2	P11557
P0A8T7	P32664
P05719	P39406
P0A6H5	P76027
P00944	P76251
P06974	P16659
P0A9K3	P0ABJ9
P0AB28	P0AF36
P0AB52	P16456
P0A6C1	P21362
P0A7R1	P0AFC3
P0AAI5	P24215
P0A8M0	P25552
P02942	P0ACY9
P0A6L2	P0A9A9
P02931	P0ABI4
P0A7M2	P18196
P0ABB4	P76034
P0AD05	P0DMC7
P09158	P0A9D8
P00490	P0A7M6
P0A722	P0A8G3
P0A7E9	P25524
P0A7Y0	P67095
P0A7R1	P0A800
P00887	P0A9S3
P0A879	P0A8F0
P0AEU7	P0AG59
P0A7E5	P76316
P0A825	P41409
P0ABZ4	P0AC33
P0AA95	P39358
P0AFG6	P21889
P69908	P77395
P09373	P0A862
P0AAE0	P23847
P0AEI6	P39297
P31802	P31979
P07017	P0AG84
P0A9T4	P16384
P37744	P67660
P0A6P1	P0AFK0
P00909	P0AEM6
P0AFE0	P75914
P0ABU7	P0AG27
P0A7D7	P37648
P09372	P76268
P0A698	P0AG55
P0A9H7	P16095
P06996	P18196
P0A7T7	P0AFS3
P06999	P69428
P0AAG0	P77526
P05852	P27302
P00363	P0A7Y8
P23538	P38038
P0AD57	P36659
P0AE88	P0C8J6
P39310	P76503
P06710	P39356
P00490	P0ACD4
P05055	P09053
P0A7B8	P0AFG8
P42641	Q47622
P28304	P37744
P13009	P75713
P0A809	P75682
P0A6F9	P0A7W7
P0A910	P0ACY1
P0AFC3	P23721
P00887	P08244
P13482	P20966
P27306	P75823
P0ADA5	P0AEG1
P0A6V8	P69776
P0A9W3	P69222
P30958	P69908
P11349	P12008
P0A731	P39099
P63228	P76055
P38038	P64588
P0A9A9	P0ACB0
P0A927	P77695
P0ABV2	P0ADA5
P37671	P77717
P09126	P10408
P21338	P39342
P07813	P37685
P0ACA7	P61889
P0ABD3	P69783
P02413	P0AFG8
P03018	P0A9W3
P0A7N9	P37025
P00934	P0ACA3
P0ADY3	P0AF96
P64530	P64581
P0A962	P0A9S3
P0ABS1	P0AED7
P0A917	P30750
P0A7H6	P31660
P07913	P0ADK0
P0C018	P32662
P0A6I3	P0A7B3
P0A7P5	P0A9F1
P0A8H8	P0ABA4
P0A9N4	P37760
P0ABB0	P0ADQ2
P0AEQ1	P0AEY5
P31120	P52643
P28635	P32131
P0ACY9	P76555
P0A8C4	P37641
P11557	P30749
P0ADZ4	P61175
P04036	P17117
P04968	P0A9W3
P0A8G6	P28632
P0A853	P0AFG0
P0A7G6	P0ACJ0
P12281	P24255
P0A6D3	P15639
P0ABD8	P33920
P12008	Q46856
P04036	P24228
P0ABF6	P77695
P0A6E6	P0A720
P0AEA8	Q57261
P0ACN4	Q46938
P0AFH2	P24203
P0AB77	P32157
P0A6P9	P0AB85
P0A7R1	P0AEI1
P0A7U7	P37313
P0A759	P0A7B1
P24252	P69776
P0AC44	P39286
P22256	P23883
P02942	P0AEQ1
P03841	P12282
P0A7V8	P76346
P0A8I3	P75966
P0AE78	P30850
P0ABC7	P31979
P06715	P15042
P04968	P0A6E4
P16676	P21513
P07003	P77488
P0A955	P0ADZ7
P0ABQ2	P25552
P0A9M0	P0ABU2
P30744	P37128
P63020	Q47146
P0AG63	P27298
P07023	P0AEP3
P10441	P27434
P06721	P0A6G7
P00961	P69924
P10384	P30750
P05852	P76216
P05793	P0A6F5
P05055	P0AB83
A5A613	P18843
P0ABA0	P69797
P0A6M8	P69831
P0A6A8	P32680
P0AGI8	P23524
P17854	P52061
P0A705	P0AAT6
P0A955	P77580
P0AC41	P22939
P05458	P0A955
P0A7V3	P32176
P0A8V2	P31441
P0A796	P60546
P0AF96	Q46920
P0A9A6	P77756
P22333	P31658
P0A698	P0A7T7
P0A7L3	P75949
P0ADP2	P0AEK4
P0AFM4	P23839
P0AFD6	P67910
P0AG63	P77173
P0AG14	P28635
P15078	P69811
P0A8I3	P24230
P0AEZ3	P17888
P0A7G6	P76346
P04079	P23893
P0A8J8	P37685
P0A8X0	P0AC44
P0AFC7	P69811
P06721	P18196
P30177	P30178
P0A8B2	P0AA43
P0ADX1	P27298
P11071	P64581
P0A761	P0AD05
P0A6U3	P13445
P15047	P76342
P0AEK4	P0AFP6
P0AGD3	P32176
P0A7B8	Q47156
P05459	P0A8B5
P0A8I3	P46853
P0A6F3	P25666
P0AFG0	P76558
P00934	P12282
P0AFW2	P75931
P0A6S7	P0A853
P0AFL6	P16703
P0A7B1	P69828
A5A613	P77182
P0A707	P0ABD3
P69931	P77455
P65292	Q47156
P08201	P80668
P06986	P65294
P0A870	P45578
P0A8R0	P17115
P0A7R1	P17854
P0ABH0	P15070
P0A8V2	P0A9W3
P0A8F0	P18843
P0ACN4	P76541
P16456	P27302
P07118	P77580
P0A6J1	P0ADT8
P40191	P75691
P37749	P61889
P29217	P63264
P0A853	P0AF54
P0A7Z4	P0ADX1
P30126	P76027
P02413	P76290
P09147	P0C0S1
P23917	P27306
P0ACA3	P0ADY1
P0AB38	P31224
P0A9Q7	P46118
P0A7K6	P0A8U2
P0A8J8	P0AE08
P0AC38	P0AG55
P0A9S3	P33940
P00968	P0A9K3
P22525	P77718
P0A7V3	P67826
P0A7J7	P25888
P08312	P75823
P08178	P24555
P52097	P75915
P30128	P68739
P0ABP8	P25535
P00448	P13482
P0ABU2	P0ACF8
P0ACF8	P77243
P0ABP8	P50457
P05719	P0ABA0
P00350	P08957
P0A7G6	P0AC38
P0AG24	P32684
P0A7Z4	P0A8R0
P0AC51	P0AED0
P14900	P77148
P0A7Q1	P64596
P0A7X3	P0AEG1
P0A7V8	P21889
P04825	P08142
P06968	P0A7K2
P10408	P23003
P0AA16	P0AFC7
P11446	Q46938
P21179	P31802
P0AE78	P76641
P0A901	P77775
P36929	P77171
P0ABU0	P0AFD1
P0AG44	P21829
P33136	P75981
P28903	P68066
P0AF24	P17854
P0A8J4	P37757
P31663	P52697
P0A705	P0ADB1
P0A9K3	P41409
P0ADT8	P21888
P75876	Q46868
P0A9Q7	P0AFZ3
P04079	P62620
P0A8T7	P77737
P18393	P75864
P0A9Q7	P38104
P0ABT2	P75745
P0AEB2	P21888
P0A7I4	P21362
P0ACL2	P77804
P0AEK4	P60716
P38038	P60438
P0A8L1	P18393
P0A6B7	P76083
P0AG00	P68187
P0ADB1	P32664
P0A8I3	P0A8X0
P0A7M9	P75828
P0ADT5	P76216
P0A720	P0ADZ4
P00957	P45577
P0A6R3	P0A705
P0A717	P15082
P68191	P75782
P15042	P76143
P0AGG2	P25665
P00509	P23522
P0A812	P0AFC3
P0AFG6	P37626
P16703	P68679
P00895	P0AAV6
P0AE88	P25665
P45469	P77526
P08997	P0AB67
P0A8F0	P69831
P0A9R7	P75691
P0A7R9	P37617
P04825	P30750
P07913	P09029
P0A7V8	P0ADE6
P0AG07	P69913
P0ABS1	P77212
P09546	P21829
P0ADX7	P23865
P00509	P0A7X3
P04693	P05194
P0ADN2	P37671
P00963	P0CE47
P09126	P13445
P0A800	P23842
P0A988	P0ABQ0
P0A6I3	P0ABJ9
P0AES4	P76555
P0ACS7	P64624
P08957	P0A6K1
P0A7W7	P0A955
P0A7R1	P46130
P0ACF8	P77569
P0A7J3	P0A884
P0A953	P15288
P0AG59	P33021
P15977	P64581
P0A7C6	P0ACY1
P0AAU7	P17846
P36566	P69828
P0AAZ4	P0AC86
P0A731	P39180
P08200	P0ACL2
P0A796	P0AA04
P0A7L0	P0A8P6
P0A6T5	P37146
P0A964	P0AGK4
P0A6D3	P60595
P0A850	P75966
P0A6F9	P69831
P0A8R4	P37649
P24203	P30126
P0AGJ5	P39356
P0A7E5	P36771
P75745	P76290
P22564	P25666
P35340	P76256
P40874	P77735
P0A8G6	P77756
P0A7U3	P23830
P17854	P29745
P0A9G8	P0ADQ7
P0A6J5	P22259
P0ABB0	P0AFC3
P0AAC0	P24228
P0A6X7	P23893
P0A7S9	P0AB28
P0A6D7	P33235
P0ABQ0	P21367
P0A7M9	P13482
P08178	P0A9J8
P08331	P0A6J5
P33599	P76346
P0A6A6	P0A953
P0AF08	P78055
P0AFK0	P76055
P0ABK2	P60546
P21170	P33920
P0A7T7	P0AA39
P0A862	P33219
P0ACA7	P60716
P06993	P0A8B2
P0ADE6	P64596
P04825	P33920
P0A8X0	P62623
P0A6Q6	P0AC23
P0A6T1	P24555
P39286	P75745
P0A6P7	P0AES6
P0ACJ0	P0AEI4
P0A6A8	P21362
P30850	P63284
P25553	P77695
P02358	P23893
P0AGE9	P15639
P0ADN2	P39286
P0AEI6	P37005
P09373	P0ABQ2
P0AFX9	P75914
P33643	P77541
P68739	P69828
P0A8S1	P45544
P21829	P39177
P06720	P18393
P0ABA6	P0ACA1
P0A9A6	P11071
P0AG86	P75958
P0A6L0	P0A9W9
P07024	P76290
P0A8C4	P0ABA0
P0A7A2	P0A9P0
P0A858	Q93K97
P68679	P77213
P39286	P67910
P0A705	P0A8J4
P0A6P9	P32684
P0A6T5	P0A9W3
P0A9Z1	P32131
P04805	P07604
P0AB77	P27250
P0ACU7	P69411
P33940	P39297
P00960	P0A707
P0AF26	P77215
P0AF18	P38104
P0A951	P37188
P23721	P24232
P0A7U7	P21179
P09030	P24182
P0A7Z4	P76055
P0ABD5	P17993
P0A8D0	P23894
P15639	P39358
P04805	P0A9M0
P05020	P0A8D0
P65292	P76216
P0A8G9	P0A9P4
P0AB28	P0AC53
P0AFG8	P77395
P0A9K9	P25745
P0A8F0	P60723
P0AFH6	P23917
P10441	P33599
P04982	P64503
P0A715	P25665
P0A7C6	P0AB77
P0ACY1	P75914
P38038	P77804
P0A8G6	P0AF36
P00961	P30958
P0A6E6	Q2M7R5
P00961	P06710
P0ADK8	P63020
P06612	P0A6F1
P0ADQ2	P0AGE9
P0ABQ2	P64588
P09832	P60906
P0AF54	P25666
P00547	P69797
P0A707	P27434
P0CE47	P76561
P0A6L0	P33232
P37903	P69874
P69913	P76550
P75952	P77718
P0A6A8	P37339
P0A905	P0AFH2
P0A9U3	P0ABU5
P0AG00	P77695
P07003	P15639
P09152	P22188
[truncated: 542,276+ more rows]
