# Supplementary material for: Reliable identification of protein-protein interactions by crosslinking mass spectrometry
Source: Nat Commun. 2021 Jun 11;12:3564. doi: 10.1038/s41467-021-23666-z (PMC8196013; doi:10.1038/s41467-021-23666-z)
Supplement: Supplementary file 11 — Supplementary Data 8 [file 41467_2021_23666_MOESM11_ESM.xlsx]

## Sheet: Tabelle1
Supplementary Data 8: Self and heteromeric unique residue pairs of detected PPIs
Crosslinker	Protein1_UniProt_Accession	Protein2_UniProt_Accession	Score_BS3	Score_DSSO	SeqPos1	SeqPos2
DSSO;BS3	P00350	P00350	36.086	55.051	38	75
DSSO;BS3	P00350	P00350	10.958	45.986	38	458
DSSO;BS3	P00350	P00350	31.684	20.488	260	38
DSSO;BS3	P00350	P00350	21.967	40.955	293	301
DSSO;BS3	P00350	P00350	21.982	52.583	454	38
DSSO;BS3	P00350	P00350	24.453	50.563	454	260
DSSO;BS3	P00363	P00363	15.56	18.621	121	281
DSSO;BS3	P00370	P00370	10.342	32.687	264	286
DSSO;BS3	P00452	P00452	16.113	30.353	2	21
DSSO;BS3	P00452	P00452	25.641	22.955	21	9
DSSO;BS3	P00452	P00452	18.966	26.34	21	54
DSSO;BS3	P00452	P00452	16.263	12.827	21	56
DSSO;BS3	P00452	P00452	11.714	24.669	21	92
DSSO;BS3	P00452	P00452	9.652	13.49	55	50
DSSO;BS3	P00452	P00452	16.272	28.672	154	645
DSSO;BS3	P00452	P00452	15.112	23.474	154	648
DSSO;BS3	P00452	P00452	13.512	20.584	290	648
DSSO;BS3	P00452	P00452	32.768	58.728	341	584
DSSO;BS3	P00452	P00452	43.079	65.493	341	585
DSSO;BS3	P00452	P00452	14.522	11.547	543	540
DSSO;BS3	P00452	P00452	30.372	40.48	585	723
DSSO;BS3	P00452	P00452	19.227	38.547	607	575
DSSO;BS3	P00452	P00452	42.011	61.058	723	341
DSSO;BS3	P00452	P00452	15.462	30.95	723	584
DSSO;BS3	P00490	P00490	12.468	23.921	54	2
DSSO;BS3	P00490	P00490	23.404	25.197	185	362
DSSO;BS3	P00490	P00490	7.005	21.794	362	188
DSSO;BS3	P00490	P00490	15.327	27.041	471	495
DSSO;BS3	P00490	P00490	10.319	57.494	709	721
DSSO;BS3	P00509	P00509	19.834	35.322	93	276
DSSO;BS3	P00509	P00509	24.615	45.594	116	134
DSSO;BS3	P00561	P00561	7.789	30.406	5	153
DSSO;BS3	P00561	P00561	25.738	17.937	5	263
DSSO;BS3	P00561	P00561	19.074	25.731	5	494
DSSO;BS3	P00561	P00561	18.705	29.51	415	494
DSSO;BS3	P00561	P00561	25.054	30.07	494	602
DSSO;BS3	P00561	P00561	9.324	12.065	579	494
DSSO;BS3	P00561	P00561	14.925	26.183	580	494
DSSO;BS3	P00561	P00561	14.667	20.351	580	817
DSSO;BS3	P00561	P00561	15.976	23.879	598	5
DSSO;BS3	P00561	P00561	9.755	7.789	598	42
DSSO;BS3	P00561	P00561	16.751	29.403	598	415
DSSO;BS3	P00561	P00561	16.541	24.987	598	579
DSSO;BS3	P00561	P00561	28.009	37.624	598	580
DSSO;BS3	P00561	P00561	19.948	24.499	598	584
DSSO;BS3	P00561	P00561	14.641	16.902	598	585
DSSO;BS3	P00561	P00561	10.578	11.982	598	602
DSSO;BS3	P00561	P00561	14.495	27.087	598	682
DSSO;BS3	P00561	P00561	11.475	18.275	598	741
DSSO;BS3	P00561	P00561	3.906	19.282	598	817
DSSO;BS3	P00561	P00561	11.727	16.995	682	494
DSSO;BS3	P00561	P00561	16.559	27.812	682	579
DSSO;BS3	P00561	P00561	24.193	33.666	682	580
DSSO;BS3	P00561	P00561	11.955	31.357	758	741
DSSO;BS3	P00561	P00561	25.073	23.794	770	580
DSSO;BS3	P00561	P00561	17.208	17.595	770	770
DSSO;BS3	P00561	P00561	26.855	34.942	772	770
DSSO;BS3	P00561	P00561	12.001	27.481	817	494
DSSO;BS3	P00579	P00579	22.393	44.709	121	371
DSSO;BS3	P00579	P00579	14.092	39.258	257	371
DSSO;BS3	P00579	P00579	20.756	38.023	371	377
DSSO;BS3	P00579	P00579	14.396	17.524	371	593
DSSO;BS3	P00579	P00579	9.965	16.628	377	557
DSSO;BS3	P00579	P00579	20.541	38.41	418	264
DSSO;BS3	P00579	P00579	7.885	14.683	418	557
DSSO;BS3	P00579	P00579	25.324	31.075	462	1
DSSO;BS3	P00579	P00579	12.008	22.687	462	377
DSSO;BS3	P00579	P00579	34.844	71.886	462	493
DSSO;BS3	P00579	P00579	12.556	21.926	462	593
DSSO;BS3	P00579	P00579	7.927	16.383	493	578
DSSO;BS3	P00579	P00579	9.761	30.225	557	462
DSSO;BS3	P00582	P00582	39.591	14.222	77	79
DSSO;BS3	P00582	P00582	16.831	20.547	235	584
DSSO;BS3	P00582	P00582	12.813	20.272	235	721
DSSO;BS3	P00582	P00582	24.677	34.283	285	810
DSSO;BS3	P00582	P00582	26.838	32.094	469	235
DSSO;BS3	P00582	P00582	9.76	17.658	469	635
DSSO;BS3	P00582	P00582	27.879	13.942	469	659
DSSO;BS3	P00582	P00582	19.541	20.74	481	285
DSSO;BS3	P00582	P00582	20.317	19.151	481	469
DSSO;BS3	P00582	P00582	22.822	50.466	481	643
DSSO;BS3	P00582	P00582	8.337	22.101	601	597
DSSO;BS3	P00582	P00582	8.186	9.576	635	78
DSSO;BS3	P00582	P00582	17.676	36.41	643	635
DSSO;BS3	P00582	P00582	7.184	15.346	721	285
DSSO;BS3	P00582	P00582	9.304	16.235	810	67
DSSO;BS3	P00582	P00582	10.727	19.848	810	78
DSSO;BS3	P00582	P00582	10.349	8.625	810	831
DSSO;BS3	P00582	P00582	8.938	26.404	829	285
DSSO;BS3	P00582	P00582	37.903	60.283	829	810
DSSO;BS3	P00864	P00864	26.577	45.053	1	43
DSSO;BS3	P00864	P00864	18.395	34.37	2	43
DSSO;BS3	P00864	P00864	24.113	50.015	17	1
DSSO;BS3	P00864	P00864	6.137	29.533	17	2
DSSO;BS3	P00864	P00864	46.892	76.887	43	17
DSSO;BS3	P00864	P00864	22.57	38.252	94	164
DSSO;BS3	P00864	P00864	25.77	10.362	112	17
DSSO;BS3	P00864	P00864	19.238	45.514	164	1
DSSO;BS3	P00864	P00864	13.051	25.456	164	2
DSSO;BS3	P00864	P00864	19.508	21.603	164	17
DSSO;BS3	P00864	P00864	14.98	41.43	235	123
DSSO;BS3	P00864	P00864	20.82	43.639	605	124
DSSO;BS3	P00864	P00864	22.989	36.846	605	570
DSSO;BS3	P00864	P00864	17.784	43.265	676	693
DSSO;BS3	P00864	P00864	21.476	33.311	676	702
DSSO;BS3	P00864	P00864	11.221	29.373	693	855
DSSO;BS3	P00864	P00864	10.757	8.257	855	437
DSSO;BS3	P00864	P00864	10.574	17.698	855	676
DSSO;BS3	P00864	P00864	11.704	31.447	855	702
DSSO;BS3	P00864	P00864	18.575	28.133	855	789
DSSO;BS3	P00895	P00895	20.654	32.195	138	1
DSSO;BS3	P00904	P00904	4.801	13.765	443	430
DSSO;BS3	P00914	P00914	16.451	10.261	429	408
DSSO;BS3	P00936	P00936	23.872	21.118	475	510
DSSO;BS3	P00936	P00936	6.561	27.021	776	826
DSSO;BS3	P00944	P00944	12.183	41.958	440	17
DSSO;BS3	P00956	P00956	18.042	29.918	5	900
DSSO;BS3	P00956	P00956	8.388	25.132	105	605
DSSO;BS3	P00956	P00956	17.493	30.16	171	583
DSSO;BS3	P00956	P00956	21.359	38.449	205	398
DSSO;BS3	P00956	P00956	19.192	24.069	205	410
DSSO;BS3	P00956	P00956	20.848	24.43	410	105
DSSO;BS3	P00956	P00956	21.235	39.256	410	112
DSSO;BS3	P00956	P00956	9.798	14.607	410	183
DSSO;BS3	P00956	P00956	22.982	56.604	410	605
DSSO;BS3	P00956	P00956	22.571	40.37	428	171
DSSO;BS3	P00956	P00956	22.751	40.662	436	428
DSSO;BS3	P00956	P00956	12.444	23.217	436	583
DSSO;BS3	P00956	P00956	5.715	13.519	498	171
DSSO;BS3	P00956	P00956	16.018	51.879	619	23
DSSO;BS3	P00956	P00956	18.845	31.4	619	646
DSSO;BS3	P00956	P00956	9.573	18.594	831	895
DSSO;BS3	P00956	P00956	9.73	18.672	913	900
DSSO;BS3	P00956	P00956	17.825	49.407	934	739
DSSO;BS3	P00957	P00957	10.487	18.027	56	585
DSSO;BS3	P00957	P00957	15.635	43.247	56	605
DSSO;BS3	P00957	P00957	15.283	18.762	56	639
DSSO;BS3	P00957	P00957	25.504	22.871	56	722
DSSO;BS3	P00957	P00957	13.547	26.56	56	744
DSSO;BS3	P00957	P00957	13.18	7.732	74	3
DSSO;BS3	P00957	P00957	34.411	34.442	74	48
DSSO;BS3	P00957	P00957	17.662	5.796	74	161
DSSO;BS3	P00957	P00957	32.771	38.052	74	419
DSSO;BS3	P00957	P00957	29.545	22.237	74	536
DSSO;BS3	P00957	P00957	21.555	33.887	74	585
DSSO;BS3	P00957	P00957	17.171	24.957	74	605
DSSO;BS3	P00957	P00957	21.24	19.353	74	637
DSSO;BS3	P00957	P00957	21.551	48.853	269	327
DSSO;BS3	P00957	P00957	10.203	25.508	269	744
DSSO;BS3	P00957	P00957	8.219	27.32	269	784
DSSO;BS3	P00957	P00957	31.519	43.324	279	74
DSSO;BS3	P00957	P00957	6.265	22.941	279	384
DSSO;BS3	P00957	P00957	13.821	11.559	327	585
DSSO;BS3	P00957	P00957	19.327	19.68	327	722
DSSO;BS3	P00957	P00957	12.263	8.97	461	456
DSSO;BS3	P00957	P00957	24.044	61.194	526	648
DSSO;BS3	P00957	P00957	17.484	19.9	536	509
DSSO;BS3	P00957	P00957	30.589	35.805	605	722
DSSO;BS3	P00957	P00957	39.327	46.662	648	637
DSSO;BS3	P00957	P00957	25.211	25.978	722	711
DSSO;BS3	P00957	P00957	16.473	19.772	722	744
DSSO;BS3	P00957	P00957	21.057	32.684	744	784
DSSO;BS3	P00957	P00957	18.297	35.396	764	868
DSSO;BS3	P00957	P00957	8.29	18.246	784	125
DSSO;BS3	P00957	P00957	19.53	29.386	784	750
DSSO;BS3	P00957	P00957	9.786	23.606	784	868
DSSO;BS3	P00957	P00957	17.131	26.543	820	125
DSSO;BS3	P00957	P00957	10.559	36.981	820	279
DSSO;BS3	P00957	P00957	16.749	37.707	820	827
DSSO;BS3	P00957	P00957	11.728	17.909	868	744
DSSO;BS3	P00959	P00959	12.177	24.937	133	671
DSSO;BS3	P00959	P00959	10.402	19.152	283	2
DSSO;BS3	P00959	P00959	10.397	24.679	363	440
DSSO;BS3	P00959	P00959	9.646	10.52	403	524
DSSO;BS3	P00959	P00959	17.659	31.292	403	529
DSSO;BS3	P00959	P00959	11.647	18.496	466	115
DSSO;BS3	P00959	P00959	10.933	21.816	466	363
DSSO;BS3	P00959	P00959	19.496	29.338	466	403
DSSO;BS3	P00959	P00959	17.007	20.006	466	529
DSSO;BS3	P00959	P00959	22.948	42.05	529	498
DSSO;BS3	P00959	P00959	20.363	49.277	597	133
DSSO;BS3	P00959	P00959	11.825	19.126	597	143
DSSO;BS3	P00959	P00959	13.594	22.226	597	363
DSSO;BS3	P00959	P00959	16.466	27.947	597	403
DSSO;BS3	P00959	P00959	14.155	27.16	597	466
DSSO;BS3	P00959	P00959	19.148	20.635	597	529
DSSO;BS3	P00959	P00959	9.218	50.058	597	659
DSSO;BS3	P00959	P00959	14.69	9.878	597	671
DSSO;BS3	P00960	P00960	25.61	29.6	250	262
DSSO;BS3	P00960	P00960	19.436	16.955	281	250
DSSO;BS3	P00960	P00960	18.489	17.797	281	262
DSSO;BS3	P00960	P00960	22.182	29.836	281	301
DSSO;BS3	P00960	P00960	11.868	12.956	301	250
DSSO;BS3	P00960	P00960	15.724	14.602	301	262
DSSO;BS3	P00961	P00960	22.863	40.682	146	281
DSSO;BS3	P00961	P00960	16.207	17.072	340	262
DSSO;BS3	P00961	P00961	10.003	30.858	18	146
DSSO;BS3	P00961	P00961	16.823	28.358	72	86
DSSO;BS3	P00961	P00961	35.964	54.003	72	123
DSSO;BS3	P00961	P00961	20.259	19.908	72	141
DSSO;BS3	P00961	P00961	13.166	14.394	72	227
DSSO;BS3	P00961	P00961	7.734	22.079	72	393
DSSO;BS3	P00961	P00961	27.36	32.318	72	565
DSSO;BS3	P00961	P00961	31.968	40.916	72	592
DSSO;BS3	P00961	P00961	21.695	35.672	89	72
DSSO;BS3	P00961	P00961	30.806	33.393	89	112
DSSO;BS3	P00961	P00961	23.986	24.766	89	123
DSSO;BS3	P00961	P00961	30.198	13.091	89	565
DSSO;BS3	P00961	P00961	23.14	33.665	112	72
DSSO;BS3	P00961	P00961	12.738	18.881	112	86
DSSO;BS3	P00961	P00961	19.719	34.078	112	123
DSSO;BS3	P00961	P00961	28.98	25.891	112	565
DSSO;BS3	P00961	P00961	9.894	22.713	112	607
DSSO;BS3	P00961	P00961	12.388	29.471	112	624
DSSO;BS3	P00961	P00961	11.231	13.7	146	393
DSSO;BS3	P00961	P00961	16.751	26.357	146	475
DSSO;BS3	P00961	P00961	15.793	6.878	214	227
DSSO;BS3	P00961	P00961	13.818	13.91	214	286
DSSO;BS3	P00961	P00961	5.29	12.342	214	340
DSSO;BS3	P00961	P00961	13.521	12.879	214	393
DSSO;BS3	P00961	P00961	11.415	12.455	282	340
DSSO;BS3	P00961	P00961	8.606	15.905	282	393
DSSO;BS3	P00961	P00961	18.737	25.192	310	214
DSSO;BS3	P00961	P00961	14.079	10.742	321	146
DSSO;BS3	P00961	P00961	32.27	38.36	321	214
DSSO;BS3	P00961	P00961	17.689	14.535	321	268
DSSO;BS3	P00961	P00961	23.884	31.228	321	282
DSSO;BS3	P00961	P00961	14.755	28.389	321	286
DSSO;BS3	P00961	P00961	10.689	23.203	584	72
DSSO;BS3	P00961	P00961	31.242	40.554	584	89
DSSO;BS3	P00961	P00961	16.832	32.755	584	112
DSSO;BS3	P00961	P00961	8.779	11.057	584	146
DSSO;BS3	P00961	P00961	15.242	16.88	584	565
DSSO;BS3	P00961	P00961	40.782	55.196	584	592
DSSO;BS3	P00961	P00961	37.263	37.289	592	89
DSSO;BS3	P00961	P00961	27.162	34.35	592	112
DSSO;BS3	P00961	P00961	18.718	36.359	592	662
DSSO;BS3	P00961	P00961	18.786	39.503	607	674
DSSO;BS3	P00961	P00961	24.616	43.133	624	613
DSSO;BS3	P00961	P00961	11.066	26.695	662	72
DSSO;BS3	P00961	P00961	7.587	17.857	674	565
DSSO;BS3	P00968	P00968	13.598	25.462	137	954
DSSO;BS3	P00968	P00968	8.538	20.417	138	125
DSSO;BS3	P00968	P00968	7.239	17.988	138	954
DSSO;BS3	P00968	P00968	13.473	25.555	202	963
DSSO;BS3	P00968	P00968	14.75	28.737	202	993
DSSO;BS3	P00968	P00968	27.142	25.083	366	379
DSSO;BS3	P00968	P00968	21.919	43.638	366	423
DSSO;BS3	P00968	P00968	16.637	31.371	366	504
DSSO;BS3	P00968	P00968	6.662	24.063	366	940
DSSO;BS3	P00968	P00968	24.287	30.849	366	993
DSSO;BS3	P00968	P00968	9.561	24.012	379	940
DSSO;BS3	P00968	P00968	11.22	18.963	379	993
DSSO;BS3	P00968	P00968	17.459	22.285	412	504
DSSO;BS3	P00968	P00968	15.921	19.939	423	429
DSSO;BS3	P00968	P00968	16.786	22.953	423	993
DSSO;BS3	P00968	P00968	9.145	19.375	429	291
DSSO;BS3	P00968	P00968	14.837	21	429	376
DSSO;BS3	P00968	P00968	5.802	14.25	429	1026
DSSO;BS3	P00968	P00968	33.728	51.714	636	872
DSSO;BS3	P00968	P00968	26.683	35.518	649	366
DSSO;BS3	P00968	P00968	17.969	28.87	649	504
DSSO;BS3	P00968	P00968	11.743	16.883	872	863
DSSO;BS3	P00968	P00968	12.5	22.888	881	993
DSSO;BS3	P00968	P00968	20.629	50.029	881	1073
DSSO;BS3	P00968	P00968	36.034	46.941	899	379
DSSO;BS3	P00968	P00968	13.421	32.838	899	940
DSSO;BS3	P00968	P00968	27.318	31.268	899	993
DSSO;BS3	P00968	P00968	24.354	15.31	899	1037
DSSO;BS3	P00968	P00968	21.165	21.34	940	966
DSSO;BS3	P00968	P00968	18.513	37.035	940	993
DSSO;BS3	P00968	P00968	8.558	18.483	954	429
DSSO;BS3	P00968	P00968	7.457	13.474	954	948
DSSO;BS3	P00968	P00968	9.409	16.236	963	137
DSSO;BS3	P00968	P00968	8.98	27.374	963	429
DSSO;BS3	P00968	P00968	27.732	37.789	963	993
DSSO;BS3	P00968	P00968	28.05	42.689	993	137
DSSO;BS3	P00968	P00968	19.515	27.318	993	138
DSSO;BS3	P00968	P00968	13.956	20.417	993	291
DSSO;BS3	P00968	P00968	28.738	30.113	993	429
DSSO;BS3	P00968	P00968	16.027	30.823	993	504
DSSO;BS3	P00968	P00968	14.293	17.631	993	863
DSSO;BS3	P00968	P00968	13.463	27.268	993	913
DSSO;BS3	P00968	P00968	11.483	19.287	993	948
DSSO;BS3	P00968	P00968	19.204	29.638	993	954
DSSO;BS3	P00968	P00968	18.583	20.681	993	966
DSSO;BS3	P00968	P00968	18.116	21.399	993	1026
DSSO;BS3	P00968	P00968	19.754	37.772	993	1073
DSSO;BS3	P00968	P00968	9.54	16.511	1006	137
DSSO;BS3	P00968	P00968	18.77	17.23	1006	138
DSSO;BS3	P00968	P00968	19.417	30.046	1006	202
DSSO;BS3	P00968	P00968	15.068	20.287	1006	366
DSSO;BS3	P00968	P00968	17.246	29.975	1006	429
DSSO;BS3	P00968	P00968	19.46	25.254	1006	899
DSSO;BS3	P00968	P00968	16.638	23.252	1006	963
DSSO;BS3	P00968	P00968	24.283	33.462	1006	993
DSSO;BS3	P00968	P00968	10.088	10.987	1006	1026
DSSO;BS3	P00968	P00968	10.628	12.964	1026	954
DSSO;BS3	P00968	P00968	6.118	29.494	1073	863
DSSO;BS3	P02358	P02358	39.467	36.871	35	93
DSSO;BS3	P02358	P02358	28.526	42.601	104	35
DSSO;BS3	P02358	P02358	35.292	94.98	104	56
DSSO;BS3	P02358	P0A7S3	24.934	30.868	93	108
DSSO;BS3	P02358	P0A7T7	20.195	21.3	93	14
DSSO;BS3	P02358	P0A7T7	11.754	30.181	104	14
DSSO;BS3	P02358	P0A7T7	74.399	120.337	104	30
DSSO;BS3	P02358	P0ACF0	12.48	27.547	93	67
DSSO;BS3	P02358	P0ACF4	15.98	41.143	35	67
DSSO;BS3	P02358	P0ADZ4	23.098	19.601	93	2
DSSO;BS3	P02358	P0AG67	12.616	25.246	56	247
DSSO;BS3	P02358	P0AG67	11.72	18.482	104	158
DSSO;BS3	P02358	P0AG67	27.611	23.36	104	229
DSSO;BS3	P02358	P0AG67	17.637	26.557	104	247
DSSO;BS3	P02359	P02359	8.077	21.021	56	136
DSSO;BS3	P02359	P02359	9.921	14.314	76	83
DSSO;BS3	P02359	P02359	8.252	30.566	76	137
DSSO;BS3	P02359	P02359	10.43	19.254	114	36
DSSO;BS3	P02359	P02359	13.516	27.026	131	114
DSSO;BS3	P02359	P02359	21.297	26.481	131	137
DSSO;BS3	P02359	P02359	17.63	15.223	149	11
DSSO;BS3	P02359	P02359	22.788	30.52	149	76
DSSO;BS3	P02359	P02359	21.017	33.242	149	83
DSSO;BS3	P02359	P02359	6.928	12.784	149	84
DSSO;BS3	P02359	P02359	29.664	9.891	149	131
DSSO;BS3	P02359	P02359	28.948	41.114	149	136
DSSO;BS3	P02359	P02359	20.318	20.757	149	137
DSSO;BS3	P02359	P02359	20.027	28.735	161	76
DSSO;BS3	P02359	P02359	8.695	17.919	161	137
DSSO;BS3	P02359	P02359	43.008	60.046	161	149
DSSO;BS3	P02359	P02359	18.758	22.736	163	76
DSSO;BS3	P02359	P02359	26.264	7.895	163	149
DSSO;BS3	P02359	P02359	30.003	49.356	169	149
DSSO;BS3	P02359	P02359	20.823	34.803	170	56
DSSO;BS3	P02359	P02359	18.796	17.37	170	76
DSSO;BS3	P02359	P02359	19.83	27.821	170	131
DSSO;BS3	P02359	P02359	37.02	36.209	170	149
DSSO;BS3	P02359	P02359	19.597	31.384	171	11
DSSO;BS3	P02359	P02359	24.228	41.989	171	56
DSSO;BS3	P02359	P02359	27.974	38.392	171	76
DSSO;BS3	P02359	P02359	26.431	20.804	171	83
DSSO;BS3	P02359	P02359	9.196	17.808	171	84
DSSO;BS3	P02359	P02359	14.145	12.003	171	85
DSSO;BS3	P02359	P02359	6.201	29.892	171	114
DSSO;BS3	P02359	P02359	18.661	44.811	171	131
DSSO;BS3	P02359	P02359	22.664	50.703	171	136
DSSO;BS3	P02359	P02359	19.186	36.524	171	137
DSSO;BS3	P02359	P02359	36.49	61.468	171	149
DSSO;BS3	P02359	P0A6X7	11.774	17.098	149	66
DSSO;BS3	P02359	P0A6X7	11.886	19.256	149	97
DSSO;BS3	P02359	P0A6X7	16.03	25.91	171	66
DSSO;BS3	P02359	P0A705	13.453	16.992	149	849
DSSO;BS3	P02359	P0A705	13.943	24.953	171	272
DSSO;BS3	P02359	P0A707	11.995	29.319	171	77
DSSO;BS3	P02359	P0A707	20.124	34.979	171	97
DSSO;BS3	P02359	P0A707	22.584	31.813	171	164
DSSO;BS3	P02359	P0A7G2	17.913	22.438	131	131
DSSO;BS3	P02359	P0A7G2	11.726	17.307	136	131
DSSO;BS3	P02359	P0A7G2	14.394	30.489	137	131
DSSO;BS3	P02359	P0A7G2	46.677	90.648	149	118
DSSO;BS3	P02359	P0A7G2	16.683	27.685	171	60
DSSO;BS3	P02359	P0A7G2	17.122	20.888	171	70
DSSO;BS3	P02359	P0A7G2	31.937	64.221	171	118
DSSO;BS3	P02359	P0A7G2	11.724	21.428	171	131
DSSO;BS3	P02359	P0A7L3	13.136	24.547	171	112
DSSO;BS3	P02359	P0A7R9	34.475	44.381	149	57
DSSO;BS3	P02359	P0A7R9	12.692	22.057	149	58
DSSO;BS3	P02359	P0A7R9	25.686	26.027	171	57
DSSO;BS3	P02359	P0A7R9	13.185	36.934	171	75
DSSO;BS3	P02359	P0A7R9	18.536	41.963	171	80
DSSO;BS3	P02359	P0A7S9	12.48	20.15	114	13
DSSO;BS3	P02359	P0A7S9	13.571	36.028	114	44
DSSO;BS3	P02359	P0A7U3	24.393	24.088	149	28
DSSO;BS3	P02359	P0A7U3	15.342	32.558	149	87
DSSO;BS3	P02359	P0A7U3	14.457	36.681	171	87
DSSO;BS3	P02359	P0A7V0	17.055	19.157	171	11
DSSO;BS3	P02359	P0A7V0	13.409	33.331	171	37
DSSO;BS3	P02359	P0A7W1	34.596	40.729	149	126
DSSO;BS3	P02359	P0A7W1	12.675	29.187	149	156
DSSO;BS3	P02359	P0A7W1	11.873	25.907	149	159
DSSO;BS3	P02359	P0A7X3	13.238	26.74	171	100
DSSO;BS3	P02359	P0A9M0	14.05	19.57	161	89
DSSO;BS3	P02359	P0A9M0	19.042	18.387	170	89
DSSO;BS3	P02359	P0A9M0	26.764	30.244	171	89
DSSO;BS3	P02359	P0A9M0	16.223	26.837	171	147
DSSO;BS3	P02359	P0A9M0	20.48	37.85	171	176
DSSO;BS3	P02359	P0ACF4	20.034	39.616	149	67
DSSO;BS3	P02359	P0ACF4	15.604	26.249	171	67
DSSO;BS3	P02359	P0AEU7	18.767	43.606	171	85
DSSO;BS3	P02359	P0AFW2	20.301	33.2	149	26
DSSO;BS3	P02359	P0AG67	14.056	42.54	56	229
DSSO;BS3	P02359	P0AG67	24.782	31.506	76	150
DSSO;BS3	P02359	P0AG67	17.072	22.673	131	229
DSSO;BS3	P02359	P0AG67	18.083	16.457	149	115
DSSO;BS3	P02359	P0AG67	42.841	58.912	149	150
DSSO;BS3	P02359	P0AG67	25.236	22.309	149	196
DSSO;BS3	P02359	P0AG67	42.773	45.721	149	229
DSSO;BS3	P02359	P0AG67	13.947	24.751	149	247
DSSO;BS3	P02359	P0AG67	12.238	17.257	149	347
DSSO;BS3	P02359	P0AG67	14.636	37.919	149	411
DSSO;BS3	P02359	P0AG67	28.962	40.84	161	150
DSSO;BS3	P02359	P0AG67	32.991	28.722	161	229
DSSO;BS3	P02359	P0AG67	11.719	16.713	163	115
DSSO;BS3	P02359	P0AG67	16.632	18.059	170	115
DSSO;BS3	P02359	P0AG67	29.999	23.458	170	150
DSSO;BS3	P02359	P0AG67	16.566	19.115	170	229
DSSO;BS3	P02359	P0AG67	16.283	39.04	171	115
DSSO;BS3	P02359	P0AG67	22.282	25.536	171	117
DSSO;BS3	P02359	P0AG67	27.716	46.648	171	150
DSSO;BS3	P02359	P0AG67	36.257	51.411	171	229
DSSO;BS3	P02359	P0AG67	16.085	24.503	171	260
DSSO;BS3	P02359	P0AG67	16.994	23.144	171	411
DSSO;BS3	P02359	P21499	12.795	18.658	11	719
DSSO;BS3	P02359	P21499	12.441	32.431	171	86
DSSO;BS3	P02359	P67910	13.037	26.63	171	34
DSSO;BS3	P02359	P67910	32.376	51.779	171	267
DSSO;BS3	P02359	P68679	24.069	28.446	149	25
DSSO;BS3	P02359	P68679	14.209	28.871	161	25
DSSO;BS3	P02359	P68679	23.13	28.194	169	25
DSSO;BS3	P02359	P68679	29.294	48.064	171	25
DSSO;BS3	P02359	P76053	16.76	35.745	149	123
DSSO;BS3	P02413	P02413	9.359	15.789	29	36
DSSO;BS3	P02413	P02413	8.027	25.149	70	63
DSSO;BS3	P03018	P03018	11.937	11.002	169	174
DSSO;BS3	P03018	P03018	18.828	36.635	486	623
DSSO;BS3	P03018	P03018	28.586	18.221	680	1
DSSO;BS3	P03018	P03018	9.561	17.752	680	486
DSSO;BS3	P03023	P03023	19.76	27.839	33	108
DSSO;BS3	P03960	P03960	15.358	18.902	120	102
DSSO;BS3	P04036	P04036	13.61	20.908	145	1
DSSO;BS3	P04036	P04036	23.696	32.694	257	1
DSSO;BS3	P04079	P04079	14.676	32.026	212	1
DSSO;BS3	P04079	P04079	21.169	29.112	212	2
DSSO;BS3	P04079	P04079	22.266	26.549	212	7
DSSO;BS3	P04079	P04079	23.877	21.248	351	366
DSSO;BS3	P04079	P04079	19.16	28.206	351	369
DSSO;BS3	P04079	P04079	17.862	36.993	356	309
DSSO;BS3	P04079	P04079	16.644	16.14	356	344
DSSO;BS3	P04079	P04079	30.325	62.489	356	369
DSSO;BS3	P04079	P04079	39.536	60.905	356	381
DSSO;BS3	P04079	P04079	6.071	15.418	356	465
DSSO;BS3	P04079	P04079	26.824	44.823	356	517
DSSO;BS3	P04079	P04079	9.136	9.408	357	344
DSSO;BS3	P04079	P04079	12.854	21.72	357	351
DSSO;BS3	P04079	P04079	32.254	34.834	357	369
DSSO;BS3	P04079	P04079	11.355	19.904	357	465
DSSO;BS3	P04079	P04079	13.385	33.516	366	309
DSSO;BS3	P04079	P04079	33.155	32.079	381	351
DSSO;BS3	P04079	P04079	31.283	46.697	381	357
DSSO;BS3	P04079	P04079	27.43	16.549	381	366
DSSO;BS3	P04079	P04079	11.171	18.441	417	253
DSSO;BS3	P04079	P04079	15.221	28.564	465	417
DSSO;BS3	P04079	P04079	18.401	25.624	465	418
DSSO;BS3	P04079	P04079	16.274	31.037	517	357
DSSO;BS3	P04079	P04079	16.027	36.409	517	381
DSSO;BS3	P04391	P04391	12.038	20.571	42	2
DSSO;BS3	P04425	P04425	45.719	69.921	174	205
DSSO;BS3	P04825	P04825	14.075	25.274	75	1
DSSO;BS3	P04825	P04825	14.351	21.889	75	2
DSSO;BS3	P04825	P04825	30.734	44.63	274	286
DSSO;BS3	P04949	P04949	28.616	38.807	42	59
DSSO;BS3	P04949	P04949	17.629	23.293	59	140
DSSO;BS3	P04968	P04968	7.555	14.358	245	62
DSSO;BS3	P04968	P04968	16.204	37.698	245	139
DSSO;BS3	P04995	P04995	24.922	43.751	305	287
DSSO;BS3	P05042	P05042	27.117	44.643	8	430
DSSO;BS3	P05042	P05042	25.834	42.913	69	127
DSSO;BS3	P05042	P05042	36.496	58.549	69	136
DSSO;BS3	P05042	P05042	23.644	31.735	127	8
DSSO;BS3	P05042	P05042	11.433	10.567	174	158
DSSO;BS3	P05042	P05042	16.612	24.87	420	8
DSSO;BS3	P05042	P05042	31.927	60.036	426	8
DSSO;BS3	P05042	P05042	18.689	29.477	426	430
DSSO;BS3	P05055	P05055	14.182	21.967	8	1
DSSO;BS3	P05055	P05055	9.464	25.366	51	263
DSSO;BS3	P05055	P05055	15.62	22.375	263	1
DSSO;BS3	P05055	P05055	6.554	19.002	263	321
DSSO;BS3	P05055	P05055	8.321	25.892	420	628
DSSO;BS3	P05055	P05055	33.352	89.211	559	420
DSSO;BS3	P05055	P05055	13.362	28.537	559	606
DSSO;BS3	P05055	P05055	17.213	48.671	564	571
DSSO;BS3	P05055	P05055	16.178	61.972	571	566
DSSO;BS3	P05055	P05055	17.753	34.71	571	571
DSSO;BS3	P05055	P05055	9.93	20.765	571	604
DSSO;BS3	P05055	P05055	8.321	16.938	571	606
DSSO;BS3	P05055	P05055	25.128	41.712	571	628
DSSO;BS3	P05055	P05055	6.425	15.136	606	321
DSSO;BS3	P05055	P05055	27.952	42.5	606	420
DSSO;BS3	P05055	P05055	11.038	7.708	606	696
DSSO;BS3	P05055	P05055	20.263	47.237	628	559
DSSO;BS3	P05055	P05055	11.16	25.998	628	604
DSSO;BS3	P05055	P05055	10.232	26.583	657	559
DSSO;BS3	P05055	P05055	4.929	5.998	657	571
DSSO;BS3	P05055	P05055	10.791	17.39	657	628
DSSO;BS3	P05055	P05055	18.876	62.701	657	661
DSSO;BS3	P05055	P05055	16.666	33.168	657	675
DSSO;BS3	P05055	P05055	18.618	37.745	657	690
DSSO;BS3	P05055	P05055	6.054	10.749	690	606
DSSO;BS3	P05055	P21645	22.151	33.347	51	315
DSSO;BS3	P05055	P21645	28.378	37.562	51	328
DSSO;BS3	P05459	P05459	19.157	22.94	341	263
DSSO;BS3	P05719	P05719	15.088	33.797	29	358
DSSO;BS3	P05719	P05719	6.378	15.994	68	457
DSSO;BS3	P05719	P05719	37.459	39.125	242	319
DSSO;BS3	P05791	P05791	24.166	32.776	58	229
DSSO;BS3	P05791	P05791	24.499	28.311	313	506
DSSO;BS3	P05793	P05793	22.364	28.444	81	75
DSSO;BS3	P05793	P05793	15.747	24.062	81	166
DSSO;BS3	P05793	P05793	25.797	52.703	145	184
DSSO;BS3	P05793	P05793	22.745	33.754	475	485
DSSO;BS3	P06149	P06149	16.719	30.699	31	353
DSSO;BS3	P06149	P06149	31.734	28.772	132	395
DSSO;BS3	P06149	P06149	14.742	31.858	184	63
DSSO;BS3	P06149	P06149	27.454	39.01	511	560
DSSO;BS3	P06149	P06149	27.706	25.782	536	511
DSSO;BS3	P06612	P06612	16.785	25.98	15	381
DSSO;BS3	P06612	P06612	30.189	34.681	28	3
DSSO;BS3	P06612	P06612	19.409	31.551	28	15
DSSO;BS3	P06612	P06612	24.425	35.222	28	91
DSSO;BS3	P06612	P06612	27.446	41.319	28	102
DSSO;BS3	P06612	P06612	10.031	25.175	45	54
DSSO;BS3	P06612	P06612	15.518	17.395	45	89
DSSO;BS3	P06612	P06612	10.012	18.403	91	45
DSSO;BS3	P06612	P06612	13.674	22.1	91	46
DSSO;BS3	P06612	P06612	15.868	16.026	91	788
DSSO;BS3	P06612	P06612	11.126	22.668	91	836
DSSO;BS3	P06612	P06612	23.68	40.918	144	19
DSSO;BS3	P06612	P06612	8.772	19.862	144	788
DSSO;BS3	P06612	P06612	39.258	30.341	279	407
DSSO;BS3	P06612	P06612	16.217	21.244	279	443
DSSO;BS3	P06612	P06612	13.541	28.557	389	303
DSSO;BS3	P06612	P06612	26.759	33.58	436	346
DSSO;BS3	P06612	P06612	28.575	24.056	443	274
DSSO;BS3	P06612	P06612	25.646	30.904	443	389
DSSO;BS3	P06612	P06612	15.717	36.12	443	436
DSSO;BS3	P06612	P06612	20.258	28.393	443	472
DSSO;BS3	P06612	P06612	26.758	41.516	443	484
DSSO;BS3	P06612	P06612	4.079	12.243	443	864
DSSO;BS3	P06612	P06612	12.832	26.375	836	810
DSSO;BS3	P06709	P06709	8.306	24.652	267	163
DSSO;BS3	P06710	P06710	10.857	11.657	51	176
DSSO;BS3	P06710	P06710	15.51	23.44	100	51
DSSO;BS3	P06710	P06710	8.871	27.943	100	132
DSSO;BS3	P06710	P06710	10.882	15.105	100	161
DSSO;BS3	P06710	P06710	21.996	20.451	141	100
DSSO;BS3	P06710	P06710	7.434	19.273	337	161
DSSO;BS3	P06710	P06710	13.349	25.251	337	337
DSSO;BS3	P06710	P06710	4.558	23.109	427	430
DSSO;BS3	P06710	P06710	12.141	15.842	505	495
DSSO;BS3	P06715	P06715	18.988	28.665	282	199
DSSO;BS3	P06720	P06720	11.138	22.014	1	213
DSSO;BS3	P06720	P06720	21.149	19.333	65	1
DSSO;BS3	P06720	P06720	15.403	33.64	322	32
DSSO;BS3	P06720	P06720	7.559	23.046	322	297
DSSO;BS3	P06959	P06959	17.029	33.333	58	92
DSSO;BS3	P06959	P06959	4.901	15.655	313	92
DSSO;BS3	P06959	P06959	14.807	31.921	313	346
DSSO;BS3	P06959	P06959	13.878	14.03	313	348
DSSO;BS3	P06959	P06959	29.762	48.317	313	366
DSSO;BS3	P06959	P06959	11.158	10.42	313	391
DSSO;BS3	P06959	P06959	19.911	25.794	313	410
DSSO;BS3	P06959	P06959	30.944	43.005	317	346
DSSO;BS3	P06959	P06959	18.454	28.489	317	348
DSSO;BS3	P06959	P06959	28.882	43.625	317	366
DSSO;BS3	P06959	P06959	24.266	36.901	317	396
DSSO;BS3	P06959	P06959	25.87	34.649	317	410
DSSO;BS3	P06959	P06959	9.627	22.116	346	302
DSSO;BS3	P06959	P06959	23.752	50.845	346	366
DSSO;BS3	P06959	P06959	8.637	13.884	346	391
DSSO;BS3	P06959	P06959	14.478	29.623	346	396
DSSO;BS3	P06959	P06959	18.713	32.928	346	410
DSSO;BS3	P06959	P06959	21.817	31.376	366	348
DSSO;BS3	P06959	P06959	9.337	22.278	410	58
DSSO;BS3	P06959	P06959	9.974	18.064	410	92
DSSO;BS3	P06959	P06959	11.623	15.507	410	348
DSSO;BS3	P06959	P06959	35.982	54.105	410	366
DSSO;BS3	P06959	P06959	10.6	12.755	432	427
DSSO;BS3	P06959	P06959	6.639	28.979	442	58
DSSO;BS3	P06959	P06959	20.925	25.598	442	450
DSSO;BS3	P06959	P06959	51.714	74.145	442	456
DSSO;BS3	P06959	P06959	22.432	51.479	456	450
DSSO;BS3	P06959	P06959	26.738	61.25	531	456
DSSO;BS3	P06959	P06959	22.902	43.19	587	442
DSSO;BS3	P06959	P06959	14.001	24.493	587	587
DSSO;BS3	P06959	P06959;P06959	16.686	29.212	92	161;262
DSSO;BS3	P06959	P06959;P06959	6.65	16.702	410	161;262
DSSO;BS3	P06966	P06966	8.362	12.747	116	50
DSSO;BS3	P06987	P06987	9.98	24.609	42	45
DSSO;BS3	P06987	P06987	6.866	20.448	250	4
DSSO;BS3	P06987	P06987	15.792	26.182	331	320
DSSO;BS3	P06988	P06988	12.19	20.679	420	431
DSSO;BS3	P06993	P06993	10.083	13.726	440	446
DSSO;BS3	P06993	P06993	9.837	15.379	756	744
DSSO;BS3	P07003	P07003	14.241	21.148	193	147
DSSO;BS3	P07003	P07003	12.861	16.626	193	166
DSSO;BS3	P07003	P07003	11.08	25.399	193	210
DSSO;BS3	P07003	P07003	11.724	19.745	193	217
DSSO;BS3	P07003	P07003	9.411	26.025	193	225
DSSO;BS3	P07003	P07003	20.331	17.376	193	227
DSSO;BS3	P07003	P07003	13.02	24.475	193	326
DSSO;BS3	P07003	P07003	22.794	36.383	287	193
DSSO;BS3	P07003	P07003	8.601	14.343	334	193
DSSO;BS3	P07003	P07003	17.057	23.618	344	392
DSSO;BS3	P07003	P07003	18.199	6.123	355	503
DSSO;BS3	P07003	P07003	19.986	40.971	567	334
DSSO;BS3	P07003	P07003	15.966	34.164	567	344
DSSO;BS3	P07004	P07004	16.918	34.126	164	15
DSSO;BS3	P07004	P07004	18.121	23.904	207	146
DSSO;BS3	P07004	P07004	24.814	70.301	207	192
DSSO;BS3	P07023	P07023	11.545	24.004	89	116
DSSO;BS3	P07024	P07024	14.29	21.507	60	134
DSSO;BS3	P07024	P07024	16.856	23.318	276	308
DSSO;BS3	P07024	P07024	13.56	10.528	377	322
DSSO;BS3	P07024	P07024	13.999	22.417	421	357
DSSO;BS3	P07118	P07118	27.22	34.711	3	644
DSSO;BS3	P07118	P07118	8.484	52.251	100	113
DSSO;BS3	P07118	P07118	26.476	27.008	100	178
DSSO;BS3	P07118	P07118	8.836	17.826	118	93
DSSO;BS3	P07118	P07118	16.855	33.494	162	154
DSSO;BS3	P07118	P07118	20.866	69.027	209	248
DSSO;BS3	P07118	P07118	50.518	64.842	271	194
DSSO;BS3	P07118	P07118	20.782	19.296	291	271
DSSO;BS3	P07118	P07118	24.833	47.989	291	317
DSSO;BS3	P07118	P07118	30.64	43.03	342	194
DSSO;BS3	P07118	P07118	27.519	35.991	358	194
DSSO;BS3	P07118	P07118	54.169	67.028	358	271
DSSO;BS3	P07118	P07118	32.012	47.449	456	162
DSSO;BS3	P07118	P07118	11.781	11.825	559	554
DSSO;BS3	P07118	P07118	17.271	13.932	593	554
DSSO;BS3	P07118	P07118	34.304	51.494	593	559
DSSO;BS3	P07118	P07118	90.615	86.494	600	593
DSSO;BS3	P07118	P07118	28.544	52.491	600	633
DSSO;BS3	P07118	P07118	12.196	27.234	861	894
DSSO;BS3	P07118	P07118	4.478	35.358	861	940
DSSO;BS3	P07118	P07118	17.887	34.67	894	820
DSSO;BS3	P07118	P07118	8.647	19.769	898	820
DSSO;BS3	P07118	P07118	31.923	29.645	909	593
DSSO;BS3	P07118	P07118	42.579	46.061	909	600
DSSO;BS3	P07118	P07118	35.351	51.1	909	930
DSSO;BS3	P07118	P07118	23.928	14.113	926	3
DSSO;BS3	P07118	P07118	20.388	16.801	926	593
DSSO;BS3	P07118	P07118	40.83	52.762	926	600
DSSO;BS3	P07118	P07118	14.502	29.664	926	633
DSSO;BS3	P07118	P07118	27.927	46.843	926	909
DSSO;BS3	P07118	P07118	17.365	27.626	926	930
DSSO;BS3	P07118	P07118	14.824	41.671	930	633
DSSO;BS3	P07118	P07118	32.646	42.024	930	898
DSSO;BS3	P07118	P07118	12.949	21.307	940	898
DSSO;BS3	P07363	P07363	14.769	24.979	484	479
DSSO;BS3	P07363	P07363	7.58	7.127	497	493
DSSO;BS3	P07363	P07363	11.852	26.006	608	479
DSSO;BS3	P07395	P07395	11.681	36.026	222	269
DSSO;BS3	P07395	P07395	11.849	22.504	301	293
DSSO;BS3	P07395	P07395	8.666	19.367	441	496
DSSO;BS3	P07395	P07395	17.912	41.565	630	655
DSSO;BS3	P07395	P07395	8.654	38.937	655	688
DSSO;BS3	P07395	P07395	20.406	38.431	655	728
DSSO;BS3	P07395	P07395	12.441	25.483	672	519
DSSO;BS3	P07395	P07395	23.594	41.825	729	655
DSSO;BS3	P07395	P07395	22.988	41.869	729	780
DSSO;BS3	P07395	P07395	20.723	43.388	747	609
DSSO;BS3	P07395	P08312	19.551	30.357	496	179
DSSO;BS3	P07395	P08312	19.508	21.523	655	179
DSSO;BS3	P07395	P08312	18.329	26.231	672	75
DSSO;BS3	P07395	P08312	22.175	41.742	747	2
DSSO;BS3	P07395	P08312	21.37	19.404	747	12
DSSO;BS3	P07395	P08312	12.542	26.532	747	34
DSSO;BS3	P07395	P08312	13.619	32.419	747	35
DSSO;BS3	P07395	P08312	12.391	29.101	747	64
DSSO;BS3	P07395	P08312	19.002	30.554	747	75
DSSO;BS3	P07604	P07604	12.931	16.778	341	509
DSSO;BS3	P07604	P07604	9.307	16.568	500	420
DSSO;BS3	P07649	P07649	13.276	21.298	22	38
DSSO;BS3	P07650	P07650	4.562	14.059	190	165
DSSO;BS3	P07650	P07650	18.316	28.288	299	291
DSSO;BS3	P07650	P07650	6.028	38.334	418	341
DSSO;BS3	P07813	P07813	14.023	42.859	32	21
DSSO;BS3	P07813	P07813	18.975	29.768	138	146
DSSO;BS3	P07813	P07813	9.766	42.698	182	289
DSSO;BS3	P07813	P07813	11.524	13.904	186	151
DSSO;BS3	P07813	P07813	26.402	41.121	186	289
DSSO;BS3	P07813	P07813	7.116	22.791	301	182
DSSO;BS3	P07813	P07813	8.178	34.324	301	289
DSSO;BS3	P07813	P07813	19.949	36.436	598	846
DSSO;BS3	P07813	P07813	29.15	76.633	619	624
DSSO;BS3	P07813	P07813	22.225	23.393	675	1
DSSO;BS3	P07813	P07813	5.271	17.709	675	2
DSSO;BS3	P07813	P07813	40.959	56.986	675	738
DSSO;BS3	P07813	P07813	6.947	14.038	707	846
DSSO;BS3	P07813	P07813	8.733	23.397	707	853
DSSO;BS3	P07813	P07813	12.387	29.935	738	846
DSSO;BS3	P07813	P07813	24.677	42.456	813	707
DSSO;BS3	P07813	P07813	22.475	31.751	813	711
DSSO;BS3	P07813	P07813	20.401	33.399	813	738
DSSO;BS3	P07813	P07813	7.493	16.067	837	208
DSSO;BS3	P07813	P07813	17.179	7.085	837	561
DSSO;BS3	P07813	P07813	16.922	31.734	837	598
DSSO;BS3	P07813	P07813	17.765	35.807	837	707
DSSO;BS3	P07813	P07813	23.036	24.368	837	711
DSSO;BS3	P07813	P07813	29.051	30.997	837	738
DSSO;BS3	P07813	P07813	20.094	29.306	837	846
DSSO;BS3	P07813	P07813	5.789	35.021	846	711
DSSO;BS3	P07813	P07813	10.104	33.17	853	813
DSSO;BS3	P08142	P08142	11.698	20.401	212	302
DSSO;BS3	P08200	P08200	16.031	19.128	12	62
DSSO;BS3	P08200	P08200	14.786	24.614	166	235
DSSO;BS3	P08200	P08200	27.938	40.859	187	235
DSSO;BS3	P08200	P08200	28.021	30.843	199	235
DSSO;BS3	P08200	P08200	17.748	54.989	387	142
DSSO;BS3	P08200	P08200	7.902	43.585	387	401
DSSO;BS3	P08201	P08201	20.293	31.689	450	746
DSSO;BS3	P08245	P08245	21.902	22.134	2	21
DSSO;BS3	P08245	P08245	6.324	12.639	88	70
DSSO;BS3	P08312	P08312	20.11	39.557	64	34
DSSO;BS3	P08312	P08312	24.882	30.321	75	64
DSSO;BS3	P08312	P08312	14.186	17.718	157	171
DSSO;BS3	P08312	P08312	17.222	24.642	171	179
DSSO;BS3	P08312	P08312	16.142	28.035	179	157
DSSO;BS3	P08312	P08312	15.939	11.795	179	170
DSSO;BS3	P08394	P08394	12.968	16.388	828	299
DSSO;BS3	P08506	P08506	7.224	21.685	114	214
DSSO;BS3	P08506	P08506	7.99	26.802	292	328
DSSO;BS3	P08622	P08622	4.69	9.586	31	41
DSSO;BS3	P08622	P08622	31.112	52.395	46	31
DSSO;BS3	P08622	P08622	11.537	24.728	215	311
DSSO;BS3	P08839	P08839	24.854	36.316	1	238
DSSO;BS3	P08839	P08839	58.803	93.051	30	96
DSSO;BS3	P08839	P08839	19.089	14.67	60	174
DSSO;BS3	P08839	P08839	24.013	33.451	175	60
DSSO;BS3	P08839	P08839	32.156	51.528	404	340
DSSO;BS3	P08839	P08839	35.453	76.85	404	349
DSSO;BS3	P08839	P08839	7.472	30.232	404	444
DSSO;BS3	P08839	P0A8M6	15.637	24.189	30	33
DSSO;BS3	P08839	P0A8M6	15.967	29.644	30	88
DSSO;BS3	P08839	P0A8M6	15.503	31.079	30	98
DSSO;BS3	P08956	P08956	15.514	21.274	536	554
DSSO;BS3	P08957	P08957	8.145	11.812	389	12
DSSO;BS3	P08957	P08957	19.921	33.211	389	137
DSSO;BS3	P08957	P08957	15.853	8.486	389	143
DSSO;BS3	P08997	P08997	16.861	21.318	2	46
DSSO;BS3	P09151	P09151	14.351	21.968	196	127
DSSO;BS3	P09151	P09151	27.981	39.732	252	2
DSSO;BS3	P09151	P09151	12.678	27.247	338	26
DSSO;BS3	P09151	P09151	7.388	29.381	338	110
DSSO;BS3	P09151	P09151	7.703	35.558	338	347
DSSO;BS3	P09151	P09151	12.964	14.787	349	346
DSSO;BS3	P09151	P09151	6.594	12.56	351	346
DSSO;BS3	P09151	P09151	10.34	10.132	507	338
DSSO;BS3	P09151	P09151	12.692	45.012	507	512
DSSO;BS3	P09151	P09151	11.723	29.076	512	26
DSSO;BS3	P09151	P09151	17.225	17.542	512	347
DSSO;BS3	P09151	P09151	13.515	31.148	512	383
DSSO;BS3	P09151	P09151	19.299	38.899	520	347
DSSO;BS3	P09151	P09151	33.439	52.938	520	507
DSSO;BS3	P09152	P09152	11.161	26.022	844	909
DSSO;BS3	P09152	P09152	21.371	35.572	994	930
DSSO;BS3	P09184	P09184	20.066	15.208	124	26
DSSO;BS3	P09372	P09372	6.336	20.622	66	66
DSSO;BS3	P09372	P09372	27.202	25.746	82	66
DSSO;BS3	P09372	P09372	23.591	25.678	82	82
DSSO;BS3	P09372	P09372	33.985	42.593	85	82
DSSO;BS3	P09372	P09372	23.613	41.043	90	82
DSSO;BS3	P09373	P09373	13.203	20.704	2	462
DSSO;BS3	P09373	P09373	43.315	60.795	7	195
DSSO;BS3	P09373	P09373	13.938	22.496	7	235
DSSO;BS3	P09373	P09373	19.233	32.665	17	2
DSSO;BS3	P09373	P09373	23.623	17.864	63	312
DSSO;BS3	P09373	P09373	24.271	43.301	63	616
DSSO;BS3	P09373	P09373	23.656	38.172	63	683
DSSO;BS3	P09373	P09373	22.792	50.334	63	725
DSSO;BS3	P09373	P09373	20.309	29.831	92	2
DSSO;BS3	P09373	P09373	13.069	30.65	92	57
DSSO;BS3	P09373	P09373	3.134	8.954	92	102
DSSO;BS3	P09373	P09373	10.741	22.504	92	107
DSSO;BS3	P09373	P09373	10.018	15.506	107	136
DSSO;BS3	P09373	P09373	6.106	17.472	117	107
DSSO;BS3	P09373	P09373	31.056	82.622	117	135
DSSO;BS3	P09373	P09373	40.154	47.199	117	616
DSSO;BS3	P09373	P09373	15.664	20.733	124	107
DSSO;BS3	P09373	P09373	17.869	49.693	135	124
DSSO;BS3	P09373	P09373	16.363	18.125	143	107
DSSO;BS3	P09373	P09373	17.518	16.506	143	136
DSSO;BS3	P09373	P09373	17.418	13.817	162	92
DSSO;BS3	P09373	P09373	16.799	15.94	162	107
DSSO;BS3	P09373	P09373	64.224	88.325	162	117
DSSO;BS3	P09373	P09373	25.199	31.294	162	124
DSSO;BS3	P09373	P09373	7.888	15.739	162	135
DSSO;BS3	P09373	P09373	31.691	41.377	162	143
DSSO;BS3	P09373	P09373	50.6	50.557	162	441
DSSO;BS3	P09373	P09373	33.019	55.229	162	454
DSSO;BS3	P09373	P09373	17.5	37.065	162	456
DSSO;BS3	P09373	P09373	10.696	24.221	162	615
DSSO;BS3	P09373	P09373	31.341	44.423	162	616
DSSO;BS3	P09373	P09373	11.191	23.503	162	643
DSSO;BS3	P09373	P09373	18.808	33.894	162	683
DSSO;BS3	P09373	P09373	46.58	50.755	195	2
DSSO;BS3	P09373	P09373	36.04	96.241	235	195
DSSO;BS3	P09373	P09373	10.991	21.185	235	312
DSSO;BS3	P09373	P09373	11.093	25.531	296	2
DSSO;BS3	P09373	P09373	20.913	26.223	385	616
DSSO;BS3	P09373	P09373	32.075	21.161	441	616
DSSO;BS3	P09373	P09373	20.589	26.252	441	643
DSSO;BS3	P09373	P09373	41.431	58.487	454	616
DSSO;BS3	P09373	P09373	18.019	21.082	467	456
DSSO;BS3	P09373	P09373	30.694	38.39	541	616
DSSO;BS3	P09373	P09373	22.32	44.824	591	616
DSSO;BS3	P09373	P09373	24.578	48.604	591	725
DSSO;BS3	P09373	P09373	13.255	15.386	615	63
DSSO;BS3	P09373	P09373	13.351	44.414	615	454
DSSO;BS3	P09373	P09373	21.914	38.78	615	591
DSSO;BS3	P09373	P09373	15.569	26.951	615	745
DSSO;BS3	P09373	P09373	13.157	7.784	616	124
DSSO;BS3	P09373	P09373	13.437	14.099	616	609
DSSO;BS3	P09373	P09373	19.476	23.037	616	683
DSSO;BS3	P09373	P09373	28.633	33.53	643	63
DSSO;BS3	P09373	P09373	9.363	21.426	643	385
DSSO;BS3	P09373	P09373	33.085	47.329	643	591
DSSO;BS3	P09373	P09373	28.009	39.716	643	616
DSSO;BS3	P09373	P09373	28.503	24.133	643	661
DSSO;BS3	P09373	P09373	16.304	44.403	643	683
DSSO;BS3	P09373	P09373	21.551	17.438	643	699
DSSO;BS3	P09373	P09373	17.178	20.087	643	745
DSSO;BS3	P09373	P09373	16.096	20.999	654	63
DSSO;BS3	P09373	P09373	13.194	25.588	654	591
DSSO;BS3	P09373	P09373	19.503	26.536	654	616
DSSO;BS3	P09373	P09373	25.644	33.538	654	677
DSSO;BS3	P09373	P09373	10.835	10.789	665	659
DSSO;BS3	P09373	P09373	17.555	41.615	677	591
DSSO;BS3	P09373	P09373	24.216	24.401	677	616
DSSO;BS3	P09373	P09373	22.951	38.419	677	643
DSSO;BS3	P09373	P09373	19.975	16.275	677	683
DSSO;BS3	P09373	P09373	12.932	12.597	683	2
DSSO;BS3	P09373	P09373	14.169	8.177	683	462
DSSO;BS3	P09373	P09373	13.357	26.914	725	616
DSSO;BS3	P09373	P09373	6.335	8.982	725	693
DSSO;BS3	P09373	P09373	28.394	39.281	745	63
DSSO;BS3	P09373	P09373	11.889	32.707	745	591
DSSO;BS3	P09373	P09373	18.077	24.723	745	616
DSSO;BS3	P09373	P0A858	20.144	18.467	135	28
DSSO;BS3	P09373	P0AD33	12.706	16.071	616	50
DSSO;BS3	P09373	P0AD33	15.543	36.592	643	50
DSSO;BS3	P09373	P0AD33	18.54	34.134	677	60
DSSO;BS3	P09373	P29745	12.653	17.742	92	180
DSSO;BS3	P09373	P29745	11.968	16.418	591	177
DSSO;BS3	P09373	P29745	28.962	46.668	591	180
DSSO;BS3	P09373	P29745	12.738	30.333	616	180
DSSO;BS3	P09373	P29745	11.725	19.85	616	325
DSSO;BS3	P09373	P29745	37.941	26.234	643	180
DSSO;BS3	P09373	P29745	24.404	22.107	643	325
DSSO;BS3	P09373	P29745	22.927	23.743	654	180
DSSO;BS3	P09373	P29745	17.784	19.388	661	299
DSSO;BS3	P09373	P29745	28.424	38.937	677	180
DSSO;BS3	P09373	P29745	20.212	23.583	725	180
DSSO;BS3	P09373	P29745	17.694	28.825	725	285
DSSO;BS3	P09373	P29745	24.187	36.316	725	325
DSSO;BS3	P09373	P68066	59.001	82.828	63	88
DSSO;BS3	P09373	P68066	11.736	26.051	63	92
DSSO;BS3	P09373	P68066	12.109	34.306	541	62
DSSO;BS3	P09373	P68066	22.45	51.184	591	62
DSSO;BS3	P09373	P68066	14.51	19.766	616	26
DSSO;BS3	P09373	P68066	17.463	30.462	616	62
DSSO;BS3	P09373	P68066	20.426	21.093	643	62
DSSO;BS3	P09373	P68066	12.154	18.708	654	62
DSSO;BS3	P09546	P09546	10.816	23.813	139	134
DSSO;BS3	P09546	P09546	8.684	24.317	139	246
DSSO;BS3	P09546	P09546	13.48	19.27	139	278
DSSO;BS3	P09546	P09546	8.713	23.134	139	434
DSSO;BS3	P09546	P09546	5.491	13.596	139	532
DSSO;BS3	P09546	P09546	4.967	15.199	238	178
DSSO;BS3	P09546	P09546	22.032	22.102	238	246
DSSO;BS3	P09546	P09546	10.584	19.319	246	178
DSSO;BS3	P09546	P09546	11.671	22.312	278	532
DSSO;BS3	P09546	P09546	12.196	19.455	459	434
DSSO;BS3	P09546	P09546	9.357	15.152	604	459
DSSO;BS3	P09546	P09546	11.272	29.517	604	1128
DSSO;BS3	P09546	P09546	26.76	35.999	1244	1230
DSSO;BS3	P09831	P09831	18.092	30.22	417	423
DSSO;BS3	P09831	P09831	11.983	27.625	417	428
DSSO;BS3	P09831	P09831	18.648	36.543	428	569
DSSO;BS3	P09831	P09831	13.454	17.775	553	423
DSSO;BS3	P09831	P09831	13.882	28.895	586	599
DSSO;BS3	P09831	P09831	7.672	32.231	586	620
DSSO;BS3	P09831	P09831	13.975	36.028	594	602
DSSO;BS3	P09831	P09831	21.941	22.336	620	776
DSSO;BS3	P09831	P09831	23.075	35.313	693	708
DSSO;BS3	P09831	P09831	29.572	44.504	693	1468
DSSO;BS3	P09831	P09831	13.486	20.903	693	1477
DSSO;BS3	P09831	P09831	19.721	28.563	708	553
DSSO;BS3	P09831	P09831	18.783	11.471	708	937
DSSO;BS3	P09831	P09831	31.499	45.269	769	620
DSSO;BS3	P09831	P09831	23.278	35.436	769	776
DSSO;BS3	P09831	P09831	6.547	15.49	769	785
DSSO;BS3	P09831	P09831	15.872	7.72	776	459
DSSO;BS3	P09831	P09831	11.089	27.092	903	908
DSSO;BS3	P09831	P09831	26.261	21.466	948	1468
DSSO;BS3	P09831	P09831	14.201	26.442	1123	903
DSSO;BS3	P09831	P09831	5.124	37.872	1123	955
DSSO;BS3	P09831	P09831	28.287	50.089	1123	1126
DSSO;BS3	P09831	P09831	22.669	43.811	1123	1468
DSSO;BS3	P09831	P09831	9.681	31.272	1123	1477
DSSO;BS3	P09831	P09831	18.422	29.979	1126	903
DSSO;BS3	P09831	P09831	13.797	28.992	1126	955
DSSO;BS3	P09831	P09831	23.981	38.81	1468	708
DSSO;BS3	P09831	P09831	19.033	14.816	1468	712
DSSO;BS3	P09831	P09831	27.742	43.95	1468	955
DSSO;BS3	P09831	P09831	23.473	37.882	1468	1461
DSSO;BS3	P09831	P09831	12.053	25.669	1468	1477
DSSO;BS3	P09832	P09831	27.751	42.637	2	693
DSSO;BS3	P09832	P09831	24.685	26.914	2	948
DSSO;BS3	P09832	P09831	32.634	40.056	2	1123
DSSO;BS3	P09832	P09831	22.42	31.946	2	1468
DSSO;BS3	P09832	P09831	12.019	58.335	143	620
DSSO;BS3	P09832	P09831	31.635	62.383	143	769
DSSO;BS3	P09832	P09831	34.92	32.406	143	776
DSSO;BS3	P09832	P09831	27.351	45.991	375	820
DSSO;BS3	P09832	P09832	18.9	29.827	18	333
DSSO;BS3	P09832	P09832	5.874	29.237	19	25
DSSO;BS3	P09832	P09832	11.126	30.535	19	333
DSSO;BS3	P09832	P09832	26.443	38.371	25	22
DSSO;BS3	P09832	P09832	17.391	31.336	41	2
DSSO;BS3	P09832	P09832	27.818	55.034	58	375
DSSO;BS3	P09832	P09832	20.362	32.431	129	41
DSSO;BS3	P09832	P09832	12.892	30.098	312	22
DSSO;BS3	P09832	P09832	20.168	18.969	312	25
DSSO;BS3	P09832	P09832	23.713	42.761	312	288
DSSO;BS3	P09832	P09832	18.233	40.473	333	375
DSSO;BS3	P09832	P09832	18.771	24.378	375	418
DSSO;BS3	P09832	P09832	9.202	10.443	413	386
DSSO;BS3	P09980	P09980	27.469	31.59	645	655
DSSO;BS3	P0A698	P0A698	9.962	23.446	25	1
DSSO;BS3	P0A698	P0A698	15.063	36.201	159	196
DSSO;BS3	P0A698	P0A698	18.46	38.084	159	386
DSSO;BS3	P0A698	P0A698	8.044	31.384	191	159
DSSO;BS3	P0A698	P0A698	14.777	31.229	197	156
DSSO;BS3	P0A698	P0A698	23.311	41.647	197	159
DSSO;BS3	P0A698	P0A698	21.376	28.641	197	386
DSSO;BS3	P0A698	P0A698	24.774	31.008	454	447
DSSO;BS3	P0A698	P0A698	12.842	25.905	461	454
DSSO;BS3	P0A6B7	P0A6B7	14.962	38.588	92	95
DSSO;BS3	P0A6B7	P0A6B7	9.428	7.94	92	101
DSSO;BS3	P0A6B7	P0A6B7	7.904	14.843	105	92
DSSO;BS3	P0A6B7	P0A6B7	29.847	40.573	211	105
DSSO;BS3	P0A6B7	P0A6B7	3.436	9.221	398	390
DSSO;BS3	P0A6D0	P0A6D0	16.556	33.641	6	52
DSSO;BS3	P0A6D0	P0A6D0	22.631	36.53	15	6
DSSO;BS3	P0A6D0	P0A6D0	28.785	49.769	15	52
DSSO;BS3	P0A6D0	P0A6D0	9.882	21.576	45	6
DSSO;BS3	P0A6D0	P0A6D0	17.103	21.383	45	52
DSSO;BS3	P0A6E4	P0A6E4	36.017	47.763	6	391
DSSO;BS3	P0A6E4	P0A6E4	15.481	15.075	6	418
DSSO;BS3	P0A6E4	P0A6E4	20.504	35.271	133	6
DSSO;BS3	P0A6E4	P0A6E4	23.176	28.593	133	205
DSSO;BS3	P0A6E4	P0A6E4	23.307	32.557	224	189
DSSO;BS3	P0A6E4	P0A6E4	25.655	46.413	383	391
DSSO;BS3	P0A6E4	P0A6E4	25.017	21.53	391	205
DSSO;BS3	P0A6F1	P0A6F1	7.25	32.883	3	103
DSSO;BS3	P0A6F1	P0A6F1	31.278	38.977	125	287
DSSO;BS3	P0A6F1	P0A6F1	33.583	46.988	298	330
DSSO;BS3	P0A6F3	P0A6F3	37.81	48.189	5	233
DSSO;BS3	P0A6F3	P0A6F3	21.425	35.328	233	96
DSSO;BS3	P0A6F3	P0A6F3	23.189	39.43	233	233
DSSO;BS3	P0A6F5	P0A6F5	16.503	32.706	34	51
DSSO;BS3	P0A6F5	P0A6F5	29.636	65.346	34	122
DSSO;BS3	P0A6F5	P0A6F5	15.16	17.037	42	34
DSSO;BS3	P0A6F5	P0A6F5	35.79	87.144	42	390
DSSO;BS3	P0A6F5	P0A6F5	27.959	70.808	51	117
DSSO;BS3	P0A6F5	P0A6F5	27.958	47.728	80	42
DSSO;BS3	P0A6F5	P0A6F5	18.637	30.079	80	51
DSSO;BS3	P0A6F5	P0A6F5	35.869	64.183	80	327
DSSO;BS3	P0A6F5	P0A6F5	11.39	6.86	80	371
DSSO;BS3	P0A6F5	P0A6F5	20.786	60.929	80	390
DSSO;BS3	P0A6F5	P0A6F5	19.84	47.692	117	34
DSSO;BS3	P0A6F5	P0A6F5	11.325	7.817	122	28
DSSO;BS3	P0A6F5	P0A6F5	39.503	67.969	122	117
DSSO;BS3	P0A6F5	P0A6F5	13.666	38.951	122	160
DSSO;BS3	P0A6F5	P0A6F5	31.077	43.302	122	425
DSSO;BS3	P0A6F5	P0A6F5	25.51	44.226	272	207
DSSO;BS3	P0A6F5	P0A6F5	8.702	19.781	277	272
DSSO;BS3	P0A6F5	P0A6F5	17.789	21.568	277	392
DSSO;BS3	P0A6F5	P0A6F5	16.053	59.107	327	42
DSSO;BS3	P0A6F5	P0A6F5	32.652	61.308	327	277
DSSO;BS3	P0A6F5	P0A6F5	20.145	56.399	327	390
DSSO;BS3	P0A6F5	P0A6F5	26.426	44.837	371	364
DSSO;BS3	P0A6F5	P0A6F5	6.395	65.406	390	207
DSSO;BS3	P0A6F5	P0A6F5	11.325	19.973	390	272
DSSO;BS3	P0A6F5	P0A6F5	45.428	94.121	390	277
DSSO;BS3	P0A6F5	P0A6F5	10.481	13.908	425	441
DSSO;BS3	P0A6F5	P0A817	28.921	36.044	42	266
DSSO;BS3	P0A6F5	P0A817	23.472	37.308	42	270
DSSO;BS3	P0A6F5	P0A817	12.905	28.077	122	384
DSSO;BS3	P0A6F5	P0A817	12.818	20.273	272	266
DSSO;BS3	P0A6F5	P0A8U2	11.842	23.105	272	135
DSSO;BS3	P0A6F5	P21156	18.803	22.781	42	81
DSSO;BS3	P0A6F5	P75949	20.235	28.233	42	141
DSSO;BS3	P0A6F5	P75949	30.555	47.949	42	296
DSSO;BS3	P0A6F5	P75949	15.196	27.645	277	338
DSSO;BS3	P0A6F9	P0A6F9	16.066	44.394	1	20
DSSO;BS3	P0A6F9	P0A6F9	32.853	57.948	15	1
DSSO;BS3	P0A6F9	P0A6F9	26.594	38.391	34	1
DSSO;BS3	P0A6F9	P0A6F9	8.8	13.406	34	2
DSSO;BS3	P0A6F9	P0A6F9	22.589	41.832	34	15
DSSO;BS3	P0A6F9	P0A6F9	4.604	27.672	55	1
DSSO;BS3	P0A6F9	P0A6F9	24.591	34.763	74	1
DSSO;BS3	P0A6F9	P0A6F9	12.259	25.749	74	34
DSSO;BS3	P0A6F9	P0A6F9	12.523	25.968	74	55
DSSO;BS3	P0A6H1	P0A6H1	11.494	25.361	20	6
DSSO;BS3	P0A6H1	P0A6H1	16.24	16.179	21	6
DSSO;BS3	P0A6H1	P0A6H1	13.671	12.694	53	6
DSSO;BS3	P0A6H1	P0A6H1	13.321	16.475	62	6
DSSO;BS3	P0A6H1	P0A6H1	15.404	19.496	85	97
DSSO;BS3	P0A6H1	P0A6H1	12.628	13.299	86	6
DSSO;BS3	P0A6H1	P0A6H1	15.104	21.871	86	330
DSSO;BS3	P0A6H1	P0A6H1	18.348	27.953	97	62
DSSO;BS3	P0A6H1	P0A6H1	11.872	24.281	112	97
DSSO;BS3	P0A6H1	P0A6H1	10.088	18.029	125	192
DSSO;BS3	P0A6H1	P0A6H1	10.793	15.169	168	6
DSSO;BS3	P0A6H1	P0A6H1	14.577	17.369	168	53
DSSO;BS3	P0A6H1	P0A6H1	13.25	19.023	168	85
DSSO;BS3	P0A6H1	P0A6H1	20.183	30.832	168	192
DSSO;BS3	P0A6H1	P0A6H1	17.013	33.79	168	229
DSSO;BS3	P0A6H1	P0A6H1	10.054	15.206	168	330
DSSO;BS3	P0A6H1	P0A6H1	10.776	10.048	175	6
DSSO;BS3	P0A6H1	P0A6H1	16.232	24.435	175	53
DSSO;BS3	P0A6H1	P0A6H1	16.197	31.652	188	192
DSSO;BS3	P0A6H1	P0A6H1	9.887	16.639	192	6
DSSO;BS3	P0A6H1	P0A6H1	8.741	20.761	192	53
DSSO;BS3	P0A6H1	P0A6H1	14.751	22.115	192	85
DSSO;BS3	P0A6H1	P0A6H1	15.598	19.819	192	97
DSSO;BS3	P0A6H1	P0A6H1	13.166	19.252	192	175
DSSO;BS3	P0A6H1	P0A6H1	5.047	6.672	192	213
DSSO;BS3	P0A6H1	P0A6H1	20.808	28.779	192	256
DSSO;BS3	P0A6H1	P0A6H1	17.894	25.204	192	275
DSSO;BS3	P0A6H1	P0A6H1	22.824	29.703	229	6
DSSO;BS3	P0A6H1	P0A6H1	12.399	24.57	229	21
DSSO;BS3	P0A6H1	P0A6H1	19.942	22.155	229	53
DSSO;BS3	P0A6H1	P0A6H1	22.443	29.193	229	86
DSSO;BS3	P0A6H1	P0A6H1	21.828	30.821	229	125
DSSO;BS3	P0A6H1	P0A6H1	18.186	30.805	229	175
DSSO;BS3	P0A6H1	P0A6H1	25.992	32.99	229	192
DSSO;BS3	P0A6H1	P0A6H1	16.254	22.066	229	213
DSSO;BS3	P0A6H5	P0A6H5	11.293	14.995	2	24
DSSO;BS3	P0A6H5	P0A6H5	24.497	20.985	2	51
DSSO;BS3	P0A6H5	P0A6H5	9.717	18.487	2	118
DSSO;BS3	P0A6H5	P0A6H5	20.562	26.617	15	2
DSSO;BS3	P0A6H5	P0A6H5	11.381	16.673	24	11
DSSO;BS3	P0A6H5	P0A6H5	28.544	33.261	24	63
DSSO;BS3	P0A6H5	P0A6H5	13.526	20.491	51	118
DSSO;BS3	P0A6H5	P0A6H5	12.378	14.27	63	49
DSSO;BS3	P0A6H5	P0A6H5	12.628	7.502	72	2
DSSO;BS3	P0A6H5	P0A6H5	46.935	72.082	72	15
DSSO;BS3	P0A6H5	P0A6H5	24.171	29.217	72	24
DSSO;BS3	P0A6H5	P0A6H5	31.656	52.698	72	109
DSSO;BS3	P0A6H5	P0A6H5	24.451	35.257	72	118
DSSO;BS3	P0A6H5	P0A6H5	14.812	21.92	72	223
DSSO;BS3	P0A6H5	P0A6H5	13.285	26.654	109	118
DSSO;BS3	P0A6H5	P0A6H5	20.517	25.201	109	240
DSSO;BS3	P0A6H5	P0A6H5	32.54	62.534	109	293
DSSO;BS3	P0A6H5	P0A6H5	12.717	35.901	118	24
DSSO;BS3	P0A6H5	P0A6H5	27.051	55.763	223	109
DSSO;BS3	P0A6H5	P0A6H5	19.543	25.18	240	293
DSSO;BS3	P0A6H5	P0A6H5	11.141	11.083	293	2
DSSO;BS3	P0A6L2	P0A6L2	20.027	49.18	287	242
DSSO;BS3	P0A6L4	P0A6L4	16.757	37.456	75	225
DSSO;BS3	P0A6L4	P0A6L4	12.036	30.346	234	222
DSSO;BS3	P0A6L9	P0A6L9	9.122	16.052	119	123
DSSO;BS3	P0A6M8	P0A6M8	11.756	14.273	39	375
DSSO;BS3	P0A6M8	P0A6M8	12.359	12.189	49	34
DSSO;BS3	P0A6M8	P0A6M8	15.558	12.903	143	16
DSSO;BS3	P0A6M8	P0A6M8	21.284	43.068	143	23
DSSO;BS3	P0A6M8	P0A6M8	6.734	15.191	143	507
DSSO;BS3	P0A6M8	P0A6M8	17.392	28.796	153	675
DSSO;BS3	P0A6M8	P0A6M8	13.568	29.64	159	425
DSSO;BS3	P0A6M8	P0A6M8	19.501	30.016	159	440
DSSO;BS3	P0A6M8	P0A6M8	14.799	17.642	159	497
DSSO;BS3	P0A6M8	P0A6M8	9.743	37.49	271	143
DSSO;BS3	P0A6M8	P0A6M8	34.788	64.062	370	39
DSSO;BS3	P0A6M8	P0A6M8	9.798	39.787	370	375
DSSO;BS3	P0A6M8	P0A6M8	22.645	39.521	425	153
DSSO;BS3	P0A6M8	P0A6M8	9.595	20.293	425	370
DSSO;BS3	P0A6M8	P0A6M8	11.964	12.877	425	675
DSSO;BS3	P0A6M8	P0A6M8	14.187	19.471	430	153
DSSO;BS3	P0A6M8	P0A6M8	10.25	34.478	440	132
DSSO;BS3	P0A6M8	P0A6M8	17.305	35.75	440	153
DSSO;BS3	P0A6M8	P0A6M8	12.213	18.63	440	354
DSSO;BS3	P0A6M8	P0A6M8	10.177	23.732	440	370
DSSO;BS3	P0A6M8	P0A6M8	17.517	23.511	440	389
DSSO;BS3	P0A6M8	P0A6M8	15.748	29.92	440	425
DSSO;BS3	P0A6M8	P0A6M8	22.404	61.344	440	430
DSSO;BS3	P0A6M8	P0A6M8	13.359	18.192	440	507
DSSO;BS3	P0A6M8	P0A6M8	26.783	44.999	497	609
DSSO;BS3	P0A6M8	P0A6M8	28.449	34.545	504	583
DSSO;BS3	P0A6M8	P0A6M8	6.662	9.584	504	588
DSSO;BS3	P0A6M8	P0A6M8	13.573	7.381	504	589
DSSO;BS3	P0A6M8	P0A6M8	18.324	17.473	507	153
DSSO;BS3	P0A6M8	P0A6M8	9.169	11.848	507	375
DSSO;BS3	P0A6M8	P0A6M8	15.441	15.064	507	485
DSSO;BS3	P0A6M8	P0A6M8	15.678	25.121	507	497
DSSO;BS3	P0A6M8	P0A6M8	15.896	39.851	555	532
DSSO;BS3	P0A6M8	P0A6M8	22.807	32.838	562	532
DSSO;BS3	P0A6M8	P0A6M8	30.141	54.324	602	507
DSSO;BS3	P0A6M8	P0A6M8	15.196	50.314	643	618
DSSO;BS3	P0A6P1	P0A6P1	23.637	16.062	52	48
DSSO;BS3	P0A6P1	P0A6P1	16.556	27.483	95	125
DSSO;BS3	P0A6P1	P0A6P1	21.078	41.481	207	214
DSSO;BS3	P0A6P1	P0A6P1	16.559	38.611	247	182
DSSO;BS3	P0A6P5	P0A6P5	8.019	11.571	215	272
DSSO;BS3	P0A6P7	P0A6P7	11.887	20.301	2	183
DSSO;BS3	P0A6P7	P0A6P7	10.119	23.738	50	57
DSSO;BS3	P0A6P7	P0A6P7	8.791	16.013	57	92
DSSO;BS3	P0A6P7	P0A6P7	19.893	28.539	74	2
DSSO;BS3	P0A6P7	P0A6P7	21.357	31.919	156	188
DSSO;BS3	P0A6P7	P0A6P7	15.99	23.556	183	50
DSSO;BS3	P0A6P9	P0A6P9	13.54	28.394	56	62
DSSO;BS3	P0A6P9	P0A6P9	5.998	23.928	56	180
DSSO;BS3	P0A6P9	P0A6P9	7.784	6.296	56	187
DSSO;BS3	P0A6P9	P0A6P9	26.993	49.068	56	195
DSSO;BS3	P0A6P9	P0A6P9	29.89	41.12	62	195
DSSO;BS3	P0A6P9	P0A6P9	7.984	19.745	328	357
DSSO;BS3	P0A6Q6	P0A6Q6	13.945	28.143	2	136
DSSO;BS3	P0A6R3	P0A6R3	17.935	31.243	25	32
DSSO;BS3	P0A6T1	P0A6T1	16.414	27.83	2	71
DSSO;BS3	P0A6T1	P0A6T1	9.295	21.436	2	80
DSSO;BS3	P0A6T1	P0A6T1	10.357	29.541	17	65
DSSO;BS3	P0A6T1	P0A6T1	14.22	38.706	228	194
DSSO;BS3	P0A6T5	P0A6T5	26.631	50.486	95	129
DSSO;BS3	P0A6T5	P0A6T5	22.343	20.827	95	205
DSSO;BS3	P0A6T5	P0A6T5	10.404	26.732	129	6
DSSO;BS3	P0A6T5	P0A6T5	30.48	33.108	137	69
DSSO;BS3	P0A6U3	P0A6U3	21.842	39.889	88	283
DSSO;BS3	P0A6U3	P0A6U3	9.666	16.675	88	423
DSSO;BS3	P0A6U3	P0A6U3	15.08	25.086	88	561
DSSO;BS3	P0A6U3	P0A6U3	17.45	29.198	88	589
DSSO;BS3	P0A6U3	P0A6U3	6.923	10.393	234	251
DSSO;BS3	P0A6U3	P0A6U3	6.514	13.691	247	251
DSSO;BS3	P0A6U3	P0A6U3	16.609	29.773	283	198
DSSO;BS3	P0A6U3	P0A6U3	10.148	20.607	283	423
DSSO;BS3	P0A6U3	P0A6U3	11.444	18.93	283	589
DSSO;BS3	P0A6U3	P0A6U3	6.981	16.321	423	198
DSSO;BS3	P0A6V1	P0A6V1	20.569	17.096	1	6
DSSO;BS3	P0A6V1	P0A6V1	5.069	34.623	1	428
DSSO;BS3	P0A6V1	P0A6V1	10.601	25.358	6	19
DSSO;BS3	P0A6V1	P0A6V1	14.325	44.349	34	42
DSSO;BS3	P0A6V1	P0A6V1	15.891	51.643	34	109
DSSO;BS3	P0A6V1	P0A6V1	17.164	14.066	42	59
DSSO;BS3	P0A6V1	P0A6V1	25.007	34.229	42	109
DSSO;BS3	P0A6V1	P0A6V1	17.352	20.16	42	195
DSSO;BS3	P0A6V1	P0A6V1	12.323	31.968	109	39
DSSO;BS3	P0A6V1	P0A6V1	21.771	31.564	132	428
DSSO;BS3	P0A6V8	P0A6V8	18.214	10.953	185	204
DSSO;BS3	P0A6V8	P0A6V8	11.048	19.187	288	284
DSSO;BS3	P0A6X7	P0A6X7	13.224	19.4	5	20
DSSO;BS3	P0A6X7	P0A6X7	16.059	34.638	20	24
DSSO;BS3	P0A6X7	P0A6X7	14.122	20.844	45	57
DSSO;BS3	P0A6X7	P0A6X7	23.681	37.238	45	66
DSSO;BS3	P0A6X7	P0A6X7	15.624	29.462	45	86
DSSO;BS3	P0A6X7	P0A6X7	14.194	21.588	66	5
DSSO;BS3	P0A6X7	P0A6X7	9.368	11.071	66	20
DSSO;BS3	P0A6X7	P0A6X7	17.821	27.521	66	57
DSSO;BS3	P0A6X7	P0A6X7	4.642	7.458	86	47
DSSO;BS3	P0A6X7	P0A6X7	5.998	17.611	97	57
DSSO;BS3	P0A6X7	P0A6X7	8.78	24.028	97	66
DSSO;BS3	P0A6X7	P0A6X7	21.996	47.197	97	86
DSSO;BS3	P0A6X7	P0A6Y1	16.149	38.463	5	84
DSSO;BS3	P0A6X7	P0A6Y1	18.495	19.942	45	3
DSSO;BS3	P0A6X7	P0A6Y1	28.246	33.216	45	65
DSSO;BS3	P0A6X7	P0A6Y1	22.85	25.772	66	50
DSSO;BS3	P0A6X7	P0A6Y1	14.075	26.77	66	52
DSSO;BS3	P0A6X7	P0A6Y1	40.235	44.247	66	65
DSSO;BS3	P0A6X7	P0A6Y1	14.58	45.379	66	69
DSSO;BS3	P0A6X7	P0A6Y1	17.457	36.858	66	81
DSSO;BS3	P0A6X7	P0A6Y1	14.063	34.332	66	84
DSSO;BS3	P0A6X7	P0A6Y1	23.026	63.565	86	3
DSSO;BS3	P0A6X7	P0A6Y1	17.887	42.143	86	27
DSSO;BS3	P0A6X7	P0A6Y1	13.95	25.021	97	3
DSSO;BS3	P0A6X7	P0A6Y1	16.157	29.563	97	52
DSSO;BS3	P0A6X7	P0A6Y1	14.411	35.35	97	65
DSSO;BS3	P0A6X7	P0A6Y1	19.024	20.697	97	69
DSSO;BS3	P0A6X7	P0A6Y1	13.198	42.137	97	75
DSSO;BS3	P0A6X7	P0A705	17.654	27.818	66	267
DSSO;BS3	P0A6X7	P0A7J7	18.548	23.225	66	95
DSSO;BS3	P0A6X7	P0A7S3	16.691	28.186	66	44
DSSO;BS3	P0A6X7	P0A7S3	12.429	37.538	66	108
DSSO;BS3	P0A6X7	P0A7U3	14.821	28.343	66	87
DSSO;BS3	P0A6X7	P0A7U7	12.796	24.838	66	19
DSSO;BS3	P0A6X7	P0ACF4	21.235	43.321	66	67
DSSO;BS3	P0A6X7	P0AG59	19.1	38.939	66	19
DSSO;BS3	P0A6X7	P62399	11.921	20.599	66	78
DSSO;BS3	P0A6X7	P62399	17.133	29.274	66	120
DSSO;BS3	P0A6X7	P62399	13.875	43.188	97	78
DSSO;BS3	P0A6Y1	P0A6Y1	46.19	54.233	3	27
DSSO;BS3	P0A6Y1	P0A6Y1	33.659	27.502	20	3
DSSO;BS3	P0A6Y1	P0A6Y1	10.092	15.502	20	81
DSSO;BS3	P0A6Y1	P0A6Y1	10.443	17.511	65	3
DSSO;BS3	P0A6Y1	P0A6Y1	8.681	16.599	65	84
DSSO;BS3	P0A6Y1	P0A6Y1	22.336	11.152	69	50
DSSO;BS3	P0A6Y1	P0A6Y1	16.885	32.805	69	81
DSSO;BS3	P0A6Y1	P0A6Y1	10.018	22.845	69	84
DSSO;BS3	P0A6Y1	P0A6Y1	17.129	34.774	75	65
DSSO;BS3	P0A6Y1	P0A6Y1	24.404	30.126	81	65
DSSO;BS3	P0A6Y1	P0A7J7	11.829	20.683	65	92
DSSO;BS3	P0A6Y1	P0A7L8	13.031	18.043	65	5
DSSO;BS3	P0A6Y1	P0A7L8	17.124	23.455	69	5
DSSO;BS3	P0A6Y1	P0A7S3	18.015	20.226	65	44
DSSO;BS3	P0A6Y1	P0A7S3	14.71	44.712	65	108
DSSO;BS3	P0A6Y1	P0A7S3	27.25	34.281	69	44
DSSO;BS3	P0A6Y1	P0A7S3	18.8	53.069	69	108
DSSO;BS3	P0A6Y1	P0A7S3	13.679	17.583	81	108
DSSO;BS3	P0A6Y1	P0A7U3	15.75	22.546	20	28
DSSO;BS3	P0A6Y1	P0A7U3	20.464	31.298	20	29
DSSO;BS3	P0A6Y1	P0A7U3	12.541	18.103	20	87
DSSO;BS3	P0A6Y1	P0A7U3	13.018	16.399	27	29
DSSO;BS3	P0A6Y1	P0ACF4	13.788	18.703	20	67
DSSO;BS3	P0A6Y1	P0ADZ4	12.854	37.741	69	71
DSSO;BS3	P0A6Y1	P62399	11.847	31.997	65	78
DSSO;BS3	P0A6Y1	P62399	14.064	29.314	69	78
DSSO;BS3	P0A6Y8	P09372	12.979	22.569	3	66
DSSO;BS3	P0A6Y8	P09372	20.773	52.374	106	194
DSSO;BS3	P0A6Y8	P09372	25.162	41.118	183	66
DSSO;BS3	P0A6Y8	P09372	40.046	50.196	421	66
DSSO;BS3	P0A6Y8	P09372	12.213	20.002	502	66
DSSO;BS3	P0A6Y8	P0A6Y8	13.835	39.544	55	268
DSSO;BS3	P0A6Y8	P0A6Y8	29.65	44.002	109	92
DSSO;BS3	P0A6Y8	P0A6Y8	7.393	23.742	109	495
DSSO;BS3	P0A6Y8	P0A6Y8	16.56	43.623	109	528
DSSO;BS3	P0A6Y8	P0A6Y8	15.449	26.639	166	155
DSSO;BS3	P0A6Y8	P0A6Y8	15.456	30.655	183	491
DSSO;BS3	P0A6Y8	P0A6Y8	15.385	25.515	183	498
DSSO;BS3	P0A6Y8	P0A6Y8	13.729	34.427	245	304
DSSO;BS3	P0A6Y8	P0A6Y8	31.767	48.828	246	299
DSSO;BS3	P0A6Y8	P0A6Y8	27.216	46.885	263	55
DSSO;BS3	P0A6Y8	P0A6Y8	14.83	28.427	263	234
DSSO;BS3	P0A6Y8	P0A6Y8	12.264	21.953	263	270
DSSO;BS3	P0A6Y8	P0A6Y8	14.355	7.394	299	495
DSSO;BS3	P0A6Y8	P0A6Y8	15.183	13.752	299	548
DSSO;BS3	P0A6Y8	P0A6Y8	36.717	55.56	304	246
DSSO;BS3	P0A6Y8	P0A6Y8	34.371	52.511	304	299
DSSO;BS3	P0A6Y8	P0A6Y8	38.294	56.327	321	352
DSSO;BS3	P0A6Y8	P0A6Y8	11.859	12.908	321	359
DSSO;BS3	P0A6Y8	P0A6Y8	12.504	13.942	351	359
DSSO;BS3	P0A6Y8	P0A6Y8	30.869	54.674	363	351
DSSO;BS3	P0A6Y8	P0A6Y8	9.469	22.195	421	155
DSSO;BS3	P0A6Y8	P0A6Y8	31.93	49.992	421	491
DSSO;BS3	P0A6Y8	P0A6Y8	36.261	45.449	421	498
DSSO;BS3	P0A6Y8	P0A6Y8	11.745	12.348	423	420
DSSO;BS3	P0A6Y8	P0A6Y8	13.936	31.098	452	155
DSSO;BS3	P0A6Y8	P0A6Y8	43.408	61.027	452	502
DSSO;BS3	P0A6Y8	P0A6Y8	31.191	53.096	452	514
DSSO;BS3	P0A6Y8	P0A6Y8	10.126	19.335	491	155
DSSO;BS3	P0A6Y8	P0A6Y8	11.52	8.824	491	548
DSSO;BS3	P0A6Y8	P0A6Y8	8.372	26.971	491	622
DSSO;BS3	P0A6Y8	P0A6Y8	7.818	5.533	495	155
DSSO;BS3	P0A6Y8	P0A6Y8	7.994	16.426	495	635
DSSO;BS3	P0A6Y8	P0A6Y8	11.42	21.107	498	155
DSSO;BS3	P0A6Y8	P0A6Y8	22.392	38.52	502	109
DSSO;BS3	P0A6Y8	P0A6Y8	15.922	27.665	502	155
DSSO;BS3	P0A6Y8	P0A6Y8	15.853	29.546	502	166
DSSO;BS3	P0A6Y8	P0A6Y8	30.164	47.592	502	183
DSSO;BS3	P0A6Y8	P0A6Y8	21.974	52.421	514	109
DSSO;BS3	P0A6Y8	P0A6Y8	14.344	32.375	514	155
DSSO;BS3	P0A6Y8	P0A6Y8	4.406	24.146	514	183
DSSO;BS3	P0A6Y8	P0A6Y8	11.02	27.142	528	155
DSSO;BS3	P0A6Y8	P0A6Y8	30.018	23.498	528	299
DSSO;BS3	P0A6Y8	P0A6Y8	24.766	12.043	528	548
DSSO;BS3	P0A6Y8	P0A6Y8	25.352	28.852	545	548
DSSO;BS3	P0A6Y8	P0A6Y8	17.4	36.951	546	548
DSSO;BS3	P0A6Y8	P0A6Y8	2.454	8.96	546	556
DSSO;BS3	P0A6Y8	P0A6Y8	10.637	15.118	556	567
DSSO;BS3	P0A6Y8	P0A6Y8	32.994	30.199	556	597
DSSO;BS3	P0A6Y8	P0A6Y8	13.534	24.785	563	556
DSSO;BS3	P0A6Y8	P0A6Y8	16.98	26.03	577	528
DSSO;BS3	P0A6Y8	P0A6Y8	25.074	39.079	577	556
DSSO;BS3	P0A6Y8	P0A6Y8	11.074	18.657	577	635
DSSO;BS3	P0A6Y8	P0A6Y8	39.779	71.04	581	528
DSSO;BS3	P0A6Y8	P0A6Y8	19.921	20.404	622	545
DSSO;BS3	P0A6Y8	P0A6Y8	23.862	29.348	635	617
DSSO;BS3	P0A6Y8	P69908	14.888	27.48	452	21
DSSO;BS3	P0A6Z1	P0A6Z1	9.445	20.9	2	169
DSSO;BS3	P0A6Z1	P0A6Z1	7.416	17.391	86	59
DSSO;BS3	P0A6Z1	P0A6Z1	11.894	32.435	86	135
DSSO;BS3	P0A6Z1	P0A6Z1	23.166	47.785	86	309
DSSO;BS3	P0A6Z1	P0A6Z1	19.47	26.937	135	2
DSSO;BS3	P0A6Z1	P0A6Z1	12.383	29.525	309	320
DSSO;BS3	P0A6Z1	P0A6Z1	12.543	11.861	431	425
DSSO;BS3	P0A6Z1	P0A6Z1	14.221	8.391	609	590
DSSO;BS3	P0A6Z1	P0ACD4	16.149	38.355	609	80
DSSO;BS3	P0A6Z1	P0ACD4	22.306	30.388	609	122
DSSO;BS3	P0A6Z3	P0A6Z3	29.247	47.216	45	99
DSSO;BS3	P0A6Z3	P0A6Z3	16.151	13.84	73	2
DSSO;BS3	P0A6Z3	P0A6Z3	21.908	35.411	99	294
DSSO;BS3	P0A6Z3	P0A6Z3	13.569	21.296	103	45
DSSO;BS3	P0A6Z3	P0A6Z3	16.852	20.405	103	294
DSSO;BS3	P0A6Z3	P0A6Z3	26.309	42.432	199	294
DSSO;BS3	P0A6Z3	P0A6Z3	7.349	45.523	212	71
DSSO;BS3	P0A6Z3	P0A6Z3	12.946	34.325	212	216
DSSO;BS3	P0A6Z3	P0A6Z3	40.04	47.197	229	199
DSSO;BS3	P0A6Z3	P0A6Z3	11.238	42.978	229	212
DSSO;BS3	P0A6Z3	P0A6Z3	35.435	23.884	238	199
DSSO;BS3	P0A6Z3	P0A6Z3	30.781	16.179	238	229
DSSO;BS3	P0A6Z3	P0A6Z3	19.305	16.084	238	354
DSSO;BS3	P0A6Z3	P0A6Z3	80.728	115.143	238	362
DSSO;BS3	P0A6Z3	P0A6Z3	17.145	31.224	238	365
DSSO;BS3	P0A6Z3	P0A6Z3	29.457	44.251	271	354
DSSO;BS3	P0A6Z3	P0A6Z3	12.709	22.083	294	71
DSSO;BS3	P0A6Z3	P0A6Z3	16.495	20.922	298	45
DSSO;BS3	P0A6Z3	P0A6Z3	11.484	28.27	298	71
DSSO;BS3	P0A6Z3	P0A6Z3	26.114	25.533	298	99
DSSO;BS3	P0A6Z3	P0A6Z3	40.132	57.56	298	199
DSSO;BS3	P0A6Z3	P0A6Z3	25.315	38.18	298	212
DSSO;BS3	P0A6Z3	P0A6Z3	12.542	27.981	298	216
DSSO;BS3	P0A6Z3	P0A6Z3	14.985	10.451	298	226
DSSO;BS3	P0A6Z3	P0A6Z3	25.928	32.104	298	229
DSSO;BS3	P0A6Z3	P0A6Z3	12.225	17.432	362	354
DSSO;BS3	P0A6Z3	P0A6Z3	8.967	21.371	365	354
DSSO;BS3	P0A6Z3	P0A6Z3	9.754	29.761	398	365
DSSO;BS3	P0A6Z3	P0A6Z3	15.667	24.004	442	492
DSSO;BS3	P0A6Z3	P0A6Z3	13.6	38.363	442	506
DSSO;BS3	P0A6Z3	P0A6Z3	28.281	54.856	453	424
DSSO;BS3	P0A6Z3	P0A6Z3	8.738	26.3	492	424
DSSO;BS3	P0A6Z3	P0A6Z3	17.257	25.366	502	442
DSSO;BS3	P0A6Z3	P0A6Z3	10.554	10.832	502	453
DSSO;BS3	P0A6Z3	P0A6Z3	15.574	18.702	502	516
DSSO;BS3	P0A6Z3	P0A6Z3	6.056	14.561	506	424
DSSO;BS3	P0A6Z3	P0A6Z3	10.812	28.472	516	565
DSSO;BS3	P0A6Z3	P0A6Z3	15.622	28.479	560	103
DSSO;BS3	P0A6Z3	P0A6Z3	18.546	20.107	565	552
DSSO;BS3	P0A6Z3	P0A6Z3	24.317	47.552	578	502
DSSO;BS3	P0A6Z3	P0A6Z3	19.548	54.343	578	506
DSSO;BS3	P0A705	P0A705	11.327	18.678	42	2
DSSO;BS3	P0A705	P0A705	14.024	32.386	93	125
DSSO;BS3	P0A705	P0A705	7.999	15.792	93	131
DSSO;BS3	P0A705	P0A705	17.939	38.043	125	131
DSSO;BS3	P0A705	P0A705	12.029	32.867	125	184
DSSO;BS3	P0A705	P0A705	17.551	40.067	125	186
DSSO;BS3	P0A705	P0A705	8.817	7.089	131	155
DSSO;BS3	P0A705	P0A705	20.955	34.404	131	186
DSSO;BS3	P0A705	P0A705	6.412	21.153	155	149
DSSO;BS3	P0A705	P0A705	37.55	53.098	155	173
DSSO;BS3	P0A705	P0A705	18.109	36.759	155	184
DSSO;BS3	P0A705	P0A705	3.952	25.117	155	186
DSSO;BS3	P0A705	P0A705	32.153	36.496	157	149
DSSO;BS3	P0A705	P0A705	40.492	55.47	157	173
DSSO;BS3	P0A705	P0A705	17.829	40.091	157	184
DSSO;BS3	P0A705	P0A705	16.69	24.915	157	186
DSSO;BS3	P0A705	P0A705	5.239	7.531	167	125
DSSO;BS3	P0A705	P0A705	12.067	17.048	167	131
DSSO;BS3	P0A705	P0A705	14.87	18.594	167	149
DSSO;BS3	P0A705	P0A705	23.431	27.874	167	155
DSSO;BS3	P0A705	P0A705	8.847	26.013	173	131
DSSO;BS3	P0A705	P0A705	16.963	26.936	173	149
DSSO;BS3	P0A705	P0A705	22.788	39.944	173	184
DSSO;BS3	P0A705	P0A705	22.913	38.984	173	186
DSSO;BS3	P0A705	P0A705	14.531	10.306	173	849
DSSO;BS3	P0A705	P0A705	13.928	34.441	184	131
DSSO;BS3	P0A705	P0A705	11.981	12.835	184	167
DSSO;BS3	P0A705	P0A705	32.106	43.32	184	186
DSSO;BS3	P0A705	P0A705	15.334	18.943	186	149
DSSO;BS3	P0A705	P0A705	16.823	8.685	186	167
DSSO;BS3	P0A705	P0A705	9.724	18.075	186	258
DSSO;BS3	P0A705	P0A705	15.059	46.062	194	125
DSSO;BS3	P0A705	P0A705	18.406	34.658	194	131
DSSO;BS3	P0A705	P0A705	46.432	60.302	194	184
DSSO;BS3	P0A705	P0A705	26.104	43.287	194	186
DSSO;BS3	P0A705	P0A705	17.608	29.344	272	258
DSSO;BS3	P0A705	P0A705	14.352	21.887	272	263
DSSO;BS3	P0A705	P0A705	20.963	29.487	286	272
DSSO;BS3	P0A705	P0A705	5.788	15.12	291	263
DSSO;BS3	P0A705	P0A705	12.812	13.911	291	267
DSSO;BS3	P0A705	P0A705	21.53	17.031	291	272
DSSO;BS3	P0A705	P0A705	14.643	23.682	291	286
DSSO;BS3	P0A705	P0A705	18.705	20.202	291	334
DSSO;BS3	P0A705	P0A705	19.268	27.325	291	593
DSSO;BS3	P0A705	P0A705	25.657	21.289	291	756
DSSO;BS3	P0A705	P0A705	15.483	28.378	291	849
DSSO;BS3	P0A705	P0A705	17.144	26.32	301	267
DSSO;BS3	P0A705	P0A705	24.017	32.219	301	272
DSSO;BS3	P0A705	P0A705	12.955	30.344	301	286
DSSO;BS3	P0A705	P0A705	39.257	55.492	301	328
DSSO;BS3	P0A705	P0A705	36.691	67.047	301	334
DSSO;BS3	P0A705	P0A705	17.574	21.611	301	338
DSSO;BS3	P0A705	P0A705	11.39	21.852	301	364
DSSO;BS3	P0A705	P0A705	25.033	22.379	301	593
DSSO;BS3	P0A705	P0A705	25.056	31.201	301	849
DSSO;BS3	P0A705	P0A705	17.887	15.498	328	272
DSSO;BS3	P0A705	P0A705	15.666	14.315	328	849
DSSO;BS3	P0A705	P0A705	18.232	11.404	334	272
DSSO;BS3	P0A705	P0A705	12.879	21.641	404	499
DSSO;BS3	P0A705	P0A705	43.622	48.465	404	502
DSSO;BS3	P0A705	P0A705	8.725	9.147	405	395
DSSO;BS3	P0A705	P0A705	16.827	19.322	576	849
DSSO;BS3	P0A705	P0A705	7.909	15.092	593	665
DSSO;BS3	P0A705	P0A705	17.034	20.611	593	849
DSSO;BS3	P0A705	P0A705	6.777	15.686	665	194
DSSO;BS3	P0A705	P0A705	12.12	12.326	665	272
DSSO;BS3	P0A705	P0A705	9.405	9.748	665	710
DSSO;BS3	P0A705	P0A705	10.064	24.06	665	791
DSSO;BS3	P0A705	P0A705	26.178	36.218	673	665
DSSO;BS3	P0A705	P0A705	9.247	29.074	717	665
DSSO;BS3	P0A705	P0A705	8.194	20.233	756	272
DSSO;BS3	P0A705	P0A705	17.924	44.324	756	301
DSSO;BS3	P0A705	P0A705	8.837	22.196	756	404
DSSO;BS3	P0A705	P0A705	21.66	35.106	756	576
DSSO;BS3	P0A705	P0A705	21.719	36.399	756	665
DSSO;BS3	P0A705	P0A705	9.365	10.853	805	665
DSSO;BS3	P0A705	P0A705	21.332	35.395	805	849
DSSO;BS3	P0A705	P0A705	50.694	57.315	808	849
DSSO;BS3	P0A705	P0A705	11.442	14.186	849	131
DSSO;BS3	P0A705	P0A705	11.705	23.285	849	184
DSSO;BS3	P0A705	P0A705	12.851	8.349	849	186
DSSO;BS3	P0A705	P0A705	10.07	20.815	849	194
DSSO;BS3	P0A705	P0A705	16.71	17.118	849	258
DSSO;BS3	P0A705	P0A705	21.892	8.299	849	272
DSSO;BS3	P0A705	P0A705	9.433	9.163	849	286
DSSO;BS3	P0A705	P0A705	25.108	27.797	849	404
DSSO;BS3	P0A705	P0A705	23.749	16.875	849	502
DSSO;BS3	P0A705	P0A705	10.347	13.52	849	665
DSSO;BS3	P0A705	P0A705	8.635	13.179	866	665
DSSO;BS3	P0A705	P0A705;P0A705	12.873	25.124	173	141;149
DSSO;BS3	P0A705	P0A705;P0A705	19.511	42.052	184	141;149
DSSO;BS3	P0A705	P0A705;P0A705	23.284	38.044	194	141;149
DSSO;BS3	P0A705	P0A707	24.839	54.275	267	97
DSSO;BS3	P0A705	P0A707	12.09	27.678	286	97
DSSO;BS3	P0A705	P0A707	24.601	24.624	291	97
DSSO;BS3	P0A705	P0A707	13.131	26.156	301	97
DSSO;BS3	P0A705	P0A707	14.04	33.978	301	123
DSSO;BS3	P0A705	P0A707	32.966	20.914	301	164
DSSO;BS3	P0A705	P69222	17.023	33.272	301	52
DSSO;BS3	P0A705;P0A705	P0A705	8.017	17.644	141;149	93
DSSO;BS3	P0A705;P0A705	P0A705	14.077	19.703	141;149	125
DSSO;BS3	P0A705;P0A705	P0A705	6.104	16.829	141;149	149
DSSO;BS3	P0A705;P0A705	P0A705	21.307	42.192	141;149	155
DSSO;BS3	P0A705;P0A705	P0A705	32.142	47.619	141;149	157
DSSO;BS3	P0A705;P0A705	P0A705	24.131	46.911	141;149	167
DSSO;BS3	P0A705;P0A705	P0A705	22.88	32.049	141;149	186
DSSO;BS3	P0A705;P0A705	P0A705	13.71	17.865	141;149	849
DSSO;BS3	P0A707	P0A707	10.728	26.722	77	85
DSSO;BS3	P0A707	P0A707	18.05	37.839	77	89
DSSO;BS3	P0A707	P0A707	13.549	27.061	77	110
DSSO;BS3	P0A707	P0A707	10.707	28.241	77	125
DSSO;BS3	P0A707	P0A707	15.588	20.894	89	110
DSSO;BS3	P0A707	P0A707	19.434	35.17	89	125
DSSO;BS3	P0A707	P0A707	16.342	22.074	97	89
DSSO;BS3	P0A707	P0A707	13.189	29.477	97	123
DSSO;BS3	P0A707	P0A707	23.369	42.867	97	125
DSSO;BS3	P0A707	P0A707	26.394	36.873	110	94
DSSO;BS3	P0A707	P0A707	27.355	52.986	123	89
DSSO;BS3	P0A707	P0A707	5.116	7.51	149	125
DSSO;BS3	P0A707	P0A707	15.264	46.206	149	177
DSSO;BS3	P0A707	P0A707	25.315	38.871	164	77
DSSO;BS3	P0A707	P0A707	28.373	46.166	164	123
DSSO;BS3	P0A707	P0A707	26.541	40.233	164	125
DSSO;BS3	P0A715	P0A715	9.085	16.12	60	154
DSSO;BS3	P0A715	P0A715	15.674	35.289	189	284
DSSO;BS3	P0A717	P0A717	16.691	22.912	194	182
DSSO;BS3	P0A717	P0A717	19.166	48.545	194	231
DSSO;BS3	P0A722	P0A722	6.004	9.895	67	77
DSSO;BS3	P0A722	P0A722	25.948	38.87	227	220
DSSO;BS3	P0A738	P0A738	13.306	18.171	51	135
DSSO;BS3	P0A759	P0A759	9.4	14.516	14	50
DSSO;BS3	P0A759	P0A759	7.859	32.596	14	264
DSSO;BS3	P0A759	P0A759	19.133	29.668	264	160
DSSO;BS3	P0A759	P0A759	10.648	14.957	264	166
DSSO;BS3	P0A786	P0A786	20.205	21.918	2	43
DSSO;BS3	P0A786	P0A786	38.124	55.238	30	2
DSSO;BS3	P0A786	P0A786	15.828	28.603	32	43
DSSO;BS3	P0A786	P0A786	27.297	26.718	32	263
DSSO;BS3	P0A786	P0A786	17.878	32.116	41	41
DSSO;BS3	P0A786	P0A786	4.578	9.898	47	41
DSSO;BS3	P0A786	P0A786	11.781	44.422	84	85
DSSO;BS3	P0A786	P0A786	17.531	40.735	84	245
DSSO;BS3	P0A786	P0A786	20.8	21.769	179	2
DSSO;BS3	P0A786	P0A786	7.722	36.332	245	253
DSSO;BS3	P0A786	P0A786	20.738	35.86	280	253
DSSO;BS3	P0A786	P0A786	22.078	8.148	280	259
DSSO;BS3	P0A786	P0A786	8.27	19.421	281	276
DSSO;BS3	P0A786	P0A786	7.961	11.71	286	276
DSSO;BS3	P0A786	P0A7F3	27.121	56.222	165	143
DSSO;BS3	P0A786	P0A7F3	37.919	59.431	179	137
DSSO;BS3	P0A786	P0A7F3	12.777	17.52	239	137
DSSO;BS3	P0A786	P0A7F3	25.676	39.193	245	143
DSSO;BS3	P0A790	P0A790	21.861	40.916	115	119
DSSO;BS3	P0A790	P0A790	20.7	33.435	119	9
DSSO;BS3	P0A796	P0A796	10.184	22.842	207	237
DSSO;BS3	P0A796	P0A796	21.691	33.908	215	212
DSSO;BS3	P0A799	P0A799	28.418	29.062	84	30
DSSO;BS3	P0A7A9	P0A7A9	17.766	33.718	113	10
DSSO;BS3	P0A7A9	P0A7A9	21.05	53.692	113	147
DSSO;BS3	P0A7A9	P0A7A9	14.951	36.474	122	113
DSSO;BS3	P0A7A9	P0A7A9	20.05	22.683	143	113
DSSO;BS3	P0A7A9	P0A7A9	45.679	58.259	147	116
DSSO;BS3	P0A7A9	P0A7A9	7.407	29.083	147	152
DSSO;BS3	P0A7A9	P0A7A9	14.902	40.307	163	122
DSSO;BS3	P0A7B1	P0A7B1	26.005	36.977	79	86
DSSO;BS3	P0A7B1	P0A7B1	8.701	25.97	178	378
DSSO;BS3	P0A7B1	P0A7B1	14.422	23.149	298	58
DSSO;BS3	P0A7B1	P0A7B1	13.532	12.525	298	378
DSSO;BS3	P0A7B1	P0A7B1	11.428	29.98	378	416
DSSO;BS3	P0A7B1	P0A7B1	17.604	24.493	395	444
DSSO;BS3	P0A7B1	P0A7B1	20.951	31.106	463	178
DSSO;BS3	P0A7B1	P0A7B1	29.607	36.277	463	298
DSSO;BS3	P0A7B1	P0A7B1	19.591	31.484	463	378
DSSO;BS3	P0A7B1	P0A7B1	17.909	35.505	656	79
DSSO;BS3	P0A7B5	P0A7B5	19.582	16.642	72	13
DSSO;BS3	P0A7B5	P0A7B5	20.047	8.119	72	14
DSSO;BS3	P0A7B5	P0A7B5	18.103	22.788	189	72
DSSO;BS3	P0A7B5	P0A7B5	23.634	49.756	189	172
DSSO;BS3	P0A7B5	P0A7B5	19.129	14.825	343	298
DSSO;BS3	P0A7B8	P0A7B8	14.224	17.485	2	29
DSSO;BS3	P0A7B8	P0A7B8	35.128	44.067	81	64
DSSO;BS3	P0A7D4	P0A7D4	18.466	17.791	141	125
DSSO;BS3	P0A7D4	P0A7D4	9.408	23.45	141	161
DSSO;BS3	P0A7E5	P0A7E5	11.023	33.625	233	262
DSSO;BS3	P0A7E5	P0A7E5	11.565	21.132	342	541
DSSO;BS3	P0A7E5	P0A7E5	19.975	29.783	432	432
DSSO;BS3	P0A7E5	P0A7E5	28.781	58.776	432	479
DSSO;BS3	P0A7E5	P0A7E5	13.174	31.89	534	318
DSSO;BS3	P0A7E9	P0A7E9	24.918	25.273	2	68
DSSO;BS3	P0A7E9	P0A7E9	16.437	21.821	2	212
DSSO;BS3	P0A7E9	P0A7E9	11.709	19.521	68	198
DSSO;BS3	P0A7E9	P0A7E9	23.468	50.675	212	68
DSSO;BS3	P0A7E9	P0A7E9	11.336	12.069	212	198
DSSO;BS3	P0A7F3	P0A7F3	17.714	30.496	1	1
DSSO;BS3	P0A7F3	P0A7F3	28.131	26.604	2	94
DSSO;BS3	P0A7F3	P0A7F3	51.493	45.767	6	1
DSSO;BS3	P0A7F3	P0A7F3	24.496	31.543	6	60
DSSO;BS3	P0A7F3	P0A7F3	32.95	42.465	13	1
DSSO;BS3	P0A7F3	P0A7F3	49.201	54.43	13	6
DSSO;BS3	P0A7F3	P0A7F3	14.088	20.126	13	60
DSSO;BS3	P0A7F3	P0A7F3	36.492	58.345	60	1
DSSO;BS3	P0A7F3	P0A7F3	48.352	55.096	94	1
DSSO;BS3	P0A7F3	P0A7F3	66.195	64.228	94	6
DSSO;BS3	P0A7F3	P0A7F3	37.353	22.604	94	60
DSSO;BS3	P0A7F3	P0A7F3	26.545	52.298	143	137
DSSO;BS3	P0A7F6	P0A7F6	28.048	23.636	94	5
DSSO;BS3	P0A7G2	P0A7G2	9.311	30.628	28	85
DSSO;BS3	P0A7G2	P0A7G2	23.965	43.948	118	131
DSSO;BS3	P0A7G6	P0A7G6	7.779	15.329	2	298
DSSO;BS3	P0A7G6	P0A7G6	14.232	27.939	89	2
DSSO;BS3	P0A7G6	P0A7G6	10.094	14.561	89	178
DSSO;BS3	P0A7G6	P0A7G6	28.253	23.429	233	251
DSSO;BS3	P0A7G6	P0A7G6	17.717	22.694	233	298
DSSO;BS3	P0A7G6	P0A7G6	16.867	14.972	251	311
DSSO;BS3	P0A7G6	P0A7G6	7.043	10.623	295	283
DSSO;BS3	P0A7G6	P0A7G6	12.271	14.668	298	287
DSSO;BS3	P0A7I4	P0A7I4	9.464	18.499	488	480
DSSO;BS3	P0A7J3	P0A7J3	22.63	22.713	37	101
DSSO;BS3	P0A7J3	P0A7J3	36.536	68.534	105	37
DSSO;BS3	P0A7J3	P0A7J3	13.587	14.862	105	97
DSSO;BS3	P0A7J7	P0A7J7	25.143	40.13	81	87
DSSO;BS3	P0A7J7	P0A7J7	14.586	21.101	82	51
DSSO;BS3	P0A7J7	P0A7J7	34.209	24.927	87	51
DSSO;BS3	P0A7J7	P0A7J7	18.603	18.394	87	100
DSSO;BS3	P0A7J7	P0A7J7	11.426	35.462	92	51
DSSO;BS3	P0A7J7	P0A7J7	10.223	22.494	95	100
DSSO;BS3	P0A7K2	P0A7J7	33.006	49.139	71	87
DSSO;BS3	P0A7K2	P0A7K2	10.407	34.123	66	71
DSSO;BS3	P0A7K2	P0A7K2	20.453	33.2	66	82
DSSO;BS3	P0A7K2	P0A7K2	32.981	49.573	66	85
DSSO;BS3	P0A7K2	P0A7K2	19.671	36.711	71	82
DSSO;BS3	P0A7K2	P0A7K2	7.986	45.245	71	96
DSSO;BS3	P0A7K2	P0A7K2	48.496	68.503	85	71
DSSO;BS3	P0A7K2	P0A7K2	15.589	31.705	101	66
DSSO;BS3	P0A7K2	P0A7K2	21.45	36.167	101	71
DSSO;BS3	P0A7K2	P0A7K2	17.388	35.519	101	85
DSSO;BS3	P0A7K2	P0A7K2	7.056	11.817	101	90
DSSO;BS3	P0A7K2	P0A7K2	22.182	38.481	101	109
DSSO;BS3	P0A7K2	P0A7K2	17.278	46.966	101	121
DSSO;BS3	P0A7K2	P0A7K2	8.625	47.901	108	71
DSSO;BS3	P0A7K2	P0A7K2	20.449	44.505	109	71
DSSO;BS3	P0A7K2	P0A7K2	18.17	34.754	109	85
DSSO;BS3	P0A7K2	P0AG55	21.555	34.121	66	86
DSSO;BS3	P0A7K2	P0AG55	12.451	25.639	71	29
DSSO;BS3	P0A7K2	P0AG55	15.79	40.951	71	44
DSSO;BS3	P0A7K2	P0AG55	16.079	35.116	71	86
DSSO;BS3	P0A7K2	P0AG55	19.708	28.033	71	99
DSSO;BS3	P0A7K2	P0AG55	13.525	27.178	71	134
DSSO;BS3	P0A7K2	P0AG55	17.397	26.138	85	29
DSSO;BS3	P0A7K2	P0AG55	24.436	33.191	85	86
DSSO;BS3	P0A7K2	P0AG55	24.285	34.238	85	134
DSSO;BS3	P0A7K6	P0A7K6	14.488	25.176	63	106
DSSO;BS3	P0A7K6	P0A7K6	24.714	28.793	87	63
DSSO;BS3	P0A7K6	P0A7K6	13.878	28.675	87	106
DSSO;BS3	P0A7L0	P0A7L0	12.985	18.832	54	14
DSSO;BS3	P0A7L0	P0A7L0	14.304	16.817	54	69
DSSO;BS3	P0A7L0	P0A7L0	38.265	55.114	54	205
DSSO;BS3	P0A7L0	P0A7L0	8.537	30.108	54	210
DSSO;BS3	P0A7L0	P0A7L0	12.772	25.546	88	157
DSSO;BS3	P0A7L0	P0A7L0	9.924	19	141	14
DSSO;BS3	P0A7L0	P0A7L0	19.799	18.22	141	54
DSSO;BS3	P0A7L0	P0A7L0	17.7	20.937	141	157
DSSO;BS3	P0A7L0	P0A7L0	50.075	66.628	141	167
DSSO;BS3	P0A7L0	P0A7L0	30.128	41.553	141	200
DSSO;BS3	P0A7L0	P0A7L0	20.099	44.398	154	184
DSSO;BS3	P0A7L0	P0A7L0	16.605	30.179	154	186
DSSO;BS3	P0A7L0	P0A7L0	9.244	19.664	154	200
DSSO;BS3	P0A7L0	P0A7L0	9.23	13.627	157	14
DSSO;BS3	P0A7L0	P0A7L0	23.024	33.037	167	14
DSSO;BS3	P0A7L0	P0A7L0	32.152	41.242	167	54
DSSO;BS3	P0A7L0	P0A7L0	10.395	23.474	167	55
DSSO;BS3	P0A7L0	P0A7L0	16.908	45.846	167	205
DSSO;BS3	P0A7L0	P0A7L0	3.362	14.077	184	197
DSSO;BS3	P0A7L0	P0A7L0	16.977	9.604	186	200
DSSO;BS3	P0A7L0	P0A7L0	22.031	30.882	200	197
DSSO;BS3	P0A7L0	P0A7L0	3.334	14.034	205	197
DSSO;BS3	P0A7L0	P0A7L0	7.12	17.244	210	14
DSSO;BS3	P0A7L0	P0A7N9	36.317	38.093	141	10
DSSO;BS3	P0A7L0	P0A7N9	16.738	29.657	141	33
DSSO;BS3	P0A7L0	P0A7N9	17.242	41.961	141	50
DSSO;BS3	P0A7L3	P0A7L3	10.338	38.801	78	85
DSSO;BS3	P0A7L3	P0A7L3	23.742	31.189	112	85
DSSO;BS3	P0A7L8	P0A7L8	10.112	14.647	5	19
DSSO;BS3	P0A7L8	P0A7L8	18.892	22.676	44	19
DSSO;BS3	P0A7L8	P0A7L8	18.486	29.064	44	78
DSSO;BS3	P0A7L8	P0A7L8	14.588	22.676	62	5
DSSO;BS3	P0A7L8	P0A7L8	7.265	18.134	62	19
DSSO;BS3	P0A7L8	P0A7L8	25.343	16.098	62	44
DSSO;BS3	P0A7L8	P0A7L8	8.652	13.751	62	68
DSSO;BS3	P0A7L8	P0A7L8	13.736	15.295	62	72
DSSO;BS3	P0A7L8	P0A7L8	6.625	10.214	78	24
DSSO;BS3	P0A7M2	P0A7M2	7.835	19.99	10	77
DSSO;BS3	P0A7M2	P0A7M2	14.857	22.143	26	10
DSSO;BS3	P0A7M2	P0A7M2	21.655	36.727	26	62
DSSO;BS3	P0A7M2	P0A7M2	7.915	15.296	26	77
DSSO;BS3	P0A7M2	P0A7M2	19.501	28.955	62	10
DSSO;BS3	P0A7M2	P0A7M2	28.942	51.094	62	54
DSSO;BS3	P0A7M9	P0A7M9	9.92	28.613	23	3
DSSO;BS3	P0A7M9	P0A7M9	10.897	24.541	39	3
DSSO;BS3	P0A7M9	P0A7M9	7.244	22.581	47	38
DSSO;BS3	P0A7M9	P62399	16.503	44.245	8	145
DSSO;BS3	P0A7M9	P62399	16.957	45.625	23	3
DSSO;BS3	P0A7M9	P62399	26.292	62.824	39	3
DSSO;BS3	P0A7M9	P62399	14.486	17.797	47	3
DSSO;BS3	P0A7M9	P62399	12.663	23.577	47	120
DSSO;BS3	P0A7N4	P0AG44	42.027	84.429	32	121
DSSO;BS3	P0A7N9	P0A7N9	18.587	23.217	10	33
DSSO;BS3	P0A7N9	P0A7N9	16.14	21.211	33	38
DSSO;BS3	P0A7N9	P0A7N9	5.927	15.489	50	30
DSSO;BS3	P0A7N9	P0A7N9	22.325	49.385	50	33
DSSO;BS3	P0A7Q1	P0A7Q1	9.725	16.398	47	35
DSSO;BS3	P0A7R1	P0A7M2	15.551	30.357	42	44
DSSO;BS3	P0A7R1	P0A7M2	24.445	44.152	42	62
DSSO;BS3	P0A7R1	P0A7M2	20.673	42.434	57	44
DSSO;BS3	P0A7R1	P0A7R1	14.193	57.94	8	35
DSSO;BS3	P0A7R1	P0A7R1	14.584	30.081	22	1
DSSO;BS3	P0A7R1	P0A7R1	24.126	65.383	57	35
DSSO;BS3	P0A7R1	P0A7R1	27.671	45.363	57	42
DSSO;BS3	P0A7R1	P0A7R1	9.481	24.748	71	57
DSSO;BS3	P0A7R1	P0A7R1	14.623	21.701	89	112
DSSO;BS3	P0A7R1	P0A7R1	22.166	36.268	112	35
DSSO;BS3	P0A7R1	P0AG30	17.01	35.152	71	130
DSSO;BS3	P0A7R1	P0AG30	15.165	31.828	83	181
DSSO;BS3	P0A7R1	P0AG30	20.191	36.828	89	181
DSSO;BS3	P0A7R5	P0A705	17.703	36.542	82	186
DSSO;BS3	P0A7R5	P0A705	12.284	26.614	82	194
DSSO;BS3	P0A7R5	P0A7R5	12.564	9.928	11	54
DSSO;BS3	P0A7R5	P0A7R5	14.156	25.102	30	11
DSSO;BS3	P0A7R5	P0A7R5	26.892	48.362	30	82
DSSO;BS3	P0A7R5	P0A7R5	14.355	31.508	59	11
DSSO;BS3	P0A7R5	P0A7R5	14.923	25.738	82	11
DSSO;BS3	P0A7R5	P0AG67	18.92	30.828	82	450
DSSO;BS3	P0A7R9	P0A7R9	30.624	55.293	14	80
DSSO;BS3	P0A7R9	P0A7R9	11.987	10.028	75	14
DSSO;BS3	P0A7S3	P0A705	22.36	33.025	44	272
DSSO;BS3	P0A7S3	P0A705	12.52	25.312	108	272
DSSO;BS3	P0A7S3	P0A705	13.106	50.411	108	301
DSSO;BS3	P0A7S3	P0A705	16.506	51.563	108	324
DSSO;BS3	P0A7S3	P0A705	16.048	53.14	108	328
DSSO;BS3	P0A7S3	P0A707	13.788	24.919	44	110
DSSO;BS3	P0A7S3	P0A7S3	10.704	15.648	30	43
DSSO;BS3	P0A7S3	P0A7S3	8.231	13.182	30	44
DSSO;BS3	P0A7S3	P0A7S3	10.799	17.933	43	2
DSSO;BS3	P0A7S3	P0A7S3	9.609	39.564	108	30
DSSO;BS3	P0A7S3	P0A7S3	7.747	22.555	108	43
DSSO;BS3	P0A7S3	P0A7S3	16.111	32.308	108	116
DSSO;BS3	P0A7S3	P0A7S3	30.393	70.197	108	120
DSSO;BS3	P0A7S3	P0A832	12.837	22.17	44	18
DSSO;BS3	P0A7S3	P0A832	11.975	16.93	44	48
DSSO;BS3	P0A7S3	P0A9F3	15.481	40.473	108	54
DSSO;BS3	P0A7S3	P23830	25.796	32.995	108	212
DSSO;BS3	P0A7S9	P0A7S9	12.676	10.618	62	55
DSSO;BS3	P0A7T3	P0A7T3	26.031	30.22	46	13
DSSO;BS3	P0A7T3	P0A7T3	7.81	26.409	46	80
DSSO;BS3	P0A7T7	P02359	22.156	22.256	30	171
DSSO;BS3	P0A7T7	P02359	16.729	26.313	38	171
DSSO;BS3	P0A7T7	P0A7S3	12.808	28.787	30	44
DSSO;BS3	P0A7T7	P0A7T7	5.682	17.87	30	23
DSSO;BS3	P0A7T7	P0AG67	15.227	26.378	30	229
DSSO;BS3	P0A7T7	P68679	22.731	46.659	30	5
DSSO;BS3	P0A7T7	P68679	28.694	54.975	30	25
DSSO;BS3	P0A7T7	P68679	25.407	51.327	38	25
DSSO;BS3	P0A7U3	P0A705	14.138	27.509	28	849
DSSO;BS3	P0A7U3	P0A705	16.126	22.85	29	593
DSSO;BS3	P0A7U3	P0A705	18.172	21.146	87	301
DSSO;BS3	P0A7U3	P0A705	12.246	26.942	87	593
DSSO;BS3	P0A7U3	P0A705	14.896	27.223	87	756
DSSO;BS3	P0A7U3	P0A705	15.255	29.932	87	849
DSSO;BS3	P0A7U3	P0A707	25.423	45.214	87	164
DSSO;BS3	P0A7U3	P0A7U3	40.473	68.594	17	21
DSSO;BS3	P0A7U3	P0A7U3	8.37	19.228	28	7
DSSO;BS3	P0A7U3	P0A7U3	15.484	21.84	28	87
DSSO;BS3	P0A7U3	P0A7U3	8.411	35.518	29	17
DSSO;BS3	P0A7U3	P0A7U3	8.929	15.507	87	7
DSSO;BS3	P0A7U3	P0AG59	26.543	50.763	17	47
DSSO;BS3	P0A7U7	P0A7U7	17.455	33.675	16	19
DSSO;BS3	P0A7U7	P0A7U7	2.805	10.306	19	64
DSSO;BS3	P0A7U7	P0A7U7	14.295	16.12	34	19
DSSO;BS3	P0A7U7	P0A7U7	34.488	54.175	34	49
DSSO;BS3	P0A7U7	P0A7U7	8.136	19.124	44	64
DSSO;BS3	P0A7U7	P0A7U7	8.73	17.338	49	19
DSSO;BS3	P0A7U7	P0A7U7	13.724	19.331	64	16
DSSO;BS3	P0A7U7	P0A7U7	6.523	11.581	69	16
DSSO;BS3	P0A7U7	P0A7U7	12.379	31.852	76	69
DSSO;BS3	P0A7V0	P0A705;P0A705	14.34	22.89	11	141;149
DSSO;BS3	P0A7V0	P0A7V0	30.416	44.529	11	2
DSSO;BS3	P0A7V0	P0A7V0	29.141	31.158	11	37
DSSO;BS3	P0A7V0	P0A7V0	24.992	37.991	28	37
DSSO;BS3	P0A7V0	P0A7V0	43.087	69.472	28	45
DSSO;BS3	P0A7V0	P0A7V0	15.788	14.748	37	2
DSSO;BS3	P0A7V0	P0A7V0	21.865	31.47	37	59
DSSO;BS3	P0A7V0	P0A7V0	11.872	17.819	37	73
DSSO;BS3	P0A7V0	P0A7V0	17.478	8.423	59	2
DSSO;BS3	P0A7V0	P0A7V0	16.408	28.831	81	73
DSSO;BS3	P0A7V0	P0A7V0	68.761	71.509	115	66
DSSO;BS3	P0A7V0	P0A7V0	14.125	18.124	128	132
DSSO;BS3	P0A7V0	P0A7V0	26.306	27.675	132	143
DSSO;BS3	P0A7V0	P76053	13.923	37.094	11	1
DSSO;BS3	P0A7V3	P0A6X7	15.01	26.128	49	97
DSSO;BS3	P0A7V3	P0A6X7	13.433	23.175	89	66
DSSO;BS3	P0A7V3	P0A6Y1	16.604	40.345	49	65
DSSO;BS3	P0A7V3	P0A6Y1	18.259	27.672	49	69
DSSO;BS3	P0A7V3	P0A6Y1	22.869	37.164	79	69
DSSO;BS3	P0A7V3	P0A705	17.68	28.109	49	226
DSSO;BS3	P0A7V3	P0A705	15.21	23.932	79	186
DSSO;BS3	P0A7V3	P0A705	18.137	37.503	79	194
DSSO;BS3	P0A7V3	P0A705	26.135	19.264	79	214
DSSO;BS3	P0A7V3	P0A705	11.865	24.794	80	131
DSSO;BS3	P0A7V3	P0A705	14.597	28.797	80	184
DSSO;BS3	P0A7V3	P0A705	11.84	26.991	80	186
DSSO;BS3	P0A7V3	P0A705	12.468	46.932	80	194
DSSO;BS3	P0A7V3	P0A705	33.444	59.353	80	214
DSSO;BS3	P0A7V3	P0A705	19.774	42.48	108	214
DSSO;BS3	P0A7V3	P0A705	16.961	40.983	108	226
DSSO;BS3	P0A7V3	P0A705	14.614	19.387	108	228
DSSO;BS3	P0A7V3	P0A705	35.326	23.266	108	233
DSSO;BS3	P0A7V3	P0A705	17.677	16.944	219	214
DSSO;BS3	P0A7V3	P0A7R5	14.28	43.387	219	30
DSSO;BS3	P0A7V3	P0A7R5	15.877	17.921	219	82
DSSO;BS3	P0A7V3	P0A7V0	12.807	30.979	219	105
DSSO;BS3	P0A7V3	P0A7V0	32.672	70.55	219	128
DSSO;BS3	P0A7V3	P0A7V0	11.876	23.215	225	115
DSSO;BS3	P0A7V3	P0A7V3	17.374	32.763	27	62
DSSO;BS3	P0A7V3	P0A7V3	10.796	22.614	38	16
DSSO;BS3	P0A7V3	P0A7V3	13.307	26.283	45	38
DSSO;BS3	P0A7V3	P0A7V3	31.373	47.717	49	79
DSSO;BS3	P0A7V3	P0A7V3	16.34	20.134	49	122
DSSO;BS3	P0A7V3	P0A7V3	8.251	22.545	79	45
DSSO;BS3	P0A7V3	P0A7V3	23.508	39.642	80	49
DSSO;BS3	P0A7V3	P0A7V3	15.914	11.754	80	70
DSSO;BS3	P0A7V3	P0A7V3	20.983	51.553	86	45
DSSO;BS3	P0A7V3	P0A7V3	29.017	50.689	86	49
DSSO;BS3	P0A7V3	P0A7V3	30.205	55.83	86	79
DSSO;BS3	P0A7V3	P0A7V3	18.37	21.035	89	45
DSSO;BS3	P0A7V3	P0A7V3	7.474	10.559	89	62
DSSO;BS3	P0A7V3	P0A7V3	24.861	36.36	89	80
DSSO;BS3	P0A7V3	P0A7V3	31.209	44.905	89	86
DSSO;BS3	P0A7V3	P0A7V3	11.955	18.634	108	16
DSSO;BS3	P0A7V3	P0A7V3	10.294	22.932	108	49
DSSO;BS3	P0A7V3	P0A7V3	26.556	51.326	108	225
DSSO;BS3	P0A7V3	P0A7V3	36.721	52.998	147	108
DSSO;BS3	P0A7V3	P0A7V3	7.621	21.867	219	62
DSSO;BS3	P0A7V3	P0A7V3	15.137	15.728	219	79
DSSO;BS3	P0A7V3	P0A7V3	10.969	19.531	219	80
DSSO;BS3	P0A7V3	P0A7V3	31.575	55.029	219	108
DSSO;BS3	P0A7V3	P0A7V3	11.871	45.381	219	147
DSSO;BS3	P0A7V3	P0A7V3	11.809	16.385	219	150
DSSO;BS3	P0A7V3	P0A7V3	8.253	29.655	225	62
DSSO;BS3	P0A7V3	P0A7V3	17.039	26.626	225	79
DSSO;BS3	P0A7V3	P0A7V3	16.338	35.589	225	80
DSSO;BS3	P0A7V3	P0A7V3	15.544	34.6	225	147
DSSO;BS3	P0A7V3	P0A8M6	13.683	23.192	108	53
DSSO;BS3	P0A7V3	P0ACF4	24.791	38.474	49	67
DSSO;BS3	P0A7V3	P0ACF4	11.832	38.989	79	67
DSSO;BS3	P0A7V3	P0ACF4	12.039	43.013	80	67
DSSO;BS3	P0A7V3	P0ACF4	25.57	54.42	89	67
DSSO;BS3	P0A7V3	P0ACF4	22.93	43.959	108	67
DSSO;BS3	P0A7V3	P0AG67	14.603	17.24	79	528
DSSO;BS3	P0A7V3	P0AG67	16.801	21.493	80	450
DSSO;BS3	P0A7V3	P0AG67	24.082	31.057	80	528
DSSO;BS3	P0A7V3	P0AG67	12.853	30.636	89	450
DSSO;BS3	P0A7V3	P0AG67	16.453	21.05	108	450
DSSO;BS3	P0A7V3	P0AG67	21.236	36.103	108	464
DSSO;BS3	P0A7V3	P0AG67	13.278	18.132	108	528
DSSO;BS3	P0A7V3	P0AG67	13.453	32.567	219	450
DSSO;BS3	P0A7V3	P21507	13.77	23.212	108	142
DSSO;BS3	P0A7V8	P0A7V8	11.636	26.014	22	8
DSSO;BS3	P0A7V8	P0A7V8	17.929	23.097	31	22
DSSO;BS3	P0A7V8	P0A7V8	11.354	26.374	33	77
DSSO;BS3	P0A7V8	P0A7V8	4.31	13.319	77	8
DSSO;BS3	P0A7V8	P0A7V8	12.515	15.471	77	22
DSSO;BS3	P0A7V8	P0A7V8	12.419	20.617	83	77
DSSO;BS3	P0A7V8	P0A7V8	12.677	24.382	156	151
DSSO;BS3	P0A7V8	P0A7V8	32.09	55.569	156	177
DSSO;BS3	P0A7V8	P0A7V8	14.567	34.049	167	183
DSSO;BS3	P0A7W1	P0A7W1	8.683	22.847	52	23
DSSO;BS3	P0A7W1	P0A7W1	15.523	38.199	52	62
DSSO;BS3	P0A7W1	P0A7W1	10.31	13.26	52	66
DSSO;BS3	P0A7W1	P0A7W1	7.146	16.329	62	23
DSSO;BS3	P0A7W1	P0A7W1	25.734	70.629	86	156
DSSO;BS3	P0A7W1	P0A7W1	32.807	43.196	86	159
DSSO;BS3	P0A7W1	P0A7W1	6.563	33.977	86	167
DSSO;BS3	P0A7W1	P0A7W1	5.491	47.9	126	86
DSSO;BS3	P0A7W1	P0A7W1	29.492	18.079	126	156
DSSO;BS3	P0A7W1	P0A7W1	22.629	32.143	126	159
DSSO;BS3	P0A7W1	P0A7W1	8.416	24.079	126	167
DSSO;BS3	P0A7W1	P0A7W7	14.533	57.789	167	94
DSSO;BS3	P0A7X3	P0A7X3	10.519	19.254	2	13
DSSO;BS3	P0A7X3	P0A7X3	14.088	24.642	2	22
DSSO;BS3	P0A7X3	P0A7X3	6.774	12.749	2	129
DSSO;BS3	P0A7X3	P0A7X3	5.068	14.308	22	129
DSSO;BS3	P0A7X3	P0A7X3	21.864	26.062	27	2
DSSO;BS3	P0A7X3	P0A7X3	5.292	24.208	129	100
DSSO;BS3	P0A7Y0	P0A7Y0	5.387	13.137	1	102
DSSO;BS3	P0A7Y0	P0A7Y0	23.962	31.191	35	1
DSSO;BS3	P0A7Y0	P0A7Y0	9.471	20.697	35	102
DSSO;BS3	P0A7Y0	P0A7Y0	10.457	22.559	35	152
DSSO;BS3	P0A7Y0	P0A7Y0	19.955	43.824	35	210
DSSO;BS3	P0A7Y0	P0A7Y0	11.888	17.988	210	12
DSSO;BS3	P0A7Y0	P0A7Y0	38.641	40.228	210	152
DSSO;BS3	P0A7Y0	P0A7Y0	20.034	38.329	210	154
DSSO;BS3	P0A7Z4	P0A7Z4	25.788	15.801	1	156
DSSO;BS3	P0A7Z4	P0A7Z4	31.129	31.667	1	161
DSSO;BS3	P0A7Z4	P0A7Z4	32.62	36.288	1	243
DSSO;BS3	P0A7Z4	P0A7Z4	33.17	42.783	1	246
DSSO;BS3	P0A7Z4	P0A7Z4	23.424	25.408	1	271
DSSO;BS3	P0A7Z4	P0A7Z4	27.073	50.2	1	291
DSSO;BS3	P0A7Z4	P0A7Z4	23.888	36.005	1	297
DSSO;BS3	P0A7Z4	P0A7Z4	39.866	53.737	1	298
DSSO;BS3	P0A7Z4	P0A7Z4	20.841	34.748	1	304
DSSO;BS3	P0A7Z4	P0A7Z4	9.266	8.564	21	125
DSSO;BS3	P0A7Z4	P0A7Z4	36.462	54.083	95	1
DSSO;BS3	P0A7Z4	P0A7Z4	8.859	13.671	95	297
DSSO;BS3	P0A7Z4	P0A7Z4	16.727	30.83	95	298
DSSO;BS3	P0A7Z4	P0A7Z4	16.267	18.244	95	304
DSSO;BS3	P0A7Z4	P0A7Z4	15.822	32.88	271	297
DSSO;BS3	P0A7Z4	P0A7Z4	22.524	32	271	304
DSSO;BS3	P0A7Z4	P0A7Z4	11.52	19.127	291	297
DSSO;BS3	P0A7Z4	P0A7Z4	24.124	46.541	291	298
DSSO;BS3	P0A7Z4	P0A7Z4	16.345	18.824	297	298
DSSO;BS3	P0A7Z4	P0A7Z4	22.57	32.02	298	271
DSSO;BS3	P0A7Z4	P0A7Z4	21.408	22.673	304	291
DSSO;BS3	P0A7Z4	P0A7Z4	19.733	41.98	304	297
DSSO;BS3	P0A7Z4	P0A800	23.32	45.765	298	12
DSSO;BS3	P0A7Z4	P0AFF6	17.895	17.097	1	38
DSSO;BS3	P0A7Z4	P0AFF6	22.474	75.21	298	38
DSSO;BS3	P0A7Z4	P24255	12.565	18.819	297	242
DSSO;BS3	P0A7Z4	P24255	17.839	38.528	298	242
DSSO;BS3	P0A7Z4	P60240	13.668	22.422	297	678
DSSO;BS3	P0A7Z4	P60240	12.77	23.441	298	134
DSSO;BS3	P0A7Z4	P60240	18.824	20.506	298	426
DSSO;BS3	P0A809	P0A809	16.277	22.787	66	73
DSSO;BS3	P0A809	P0A809	29.986	50.671	112	183
DSSO;BS3	P0A809	P0A809	15.304	7.182	183	118
DSSO;BS3	P0A809	P0A809	9.265	18.189	183	129
DSSO;BS3	P0A814	P0A814	10.489	22.987	80	37
DSSO;BS3	P0A817	P0A817	14.461	5.475	3	266
DSSO;BS3	P0A817	P0A817	14.08	27.337	3	384
DSSO;BS3	P0A817	P0A817	19.857	11.836	246	154
DSSO;BS3	P0A817	P0A817	39.084	56.438	246	270
DSSO;BS3	P0A817	P0A817	16.718	20.097	246	370
DSSO;BS3	P0A817	P0A817	20.966	36.221	246	373
DSSO;BS3	P0A817	P0A817	14.658	20.007	266	37
DSSO;BS3	P0A817	P0A817	49.457	59.879	266	246
DSSO;BS3	P0A817	P0A817	26.486	28.505	266	274
DSSO;BS3	P0A817	P0A817	25.173	23.764	266	370
DSSO;BS3	P0A817	P0A817	26.047	34.105	266	373
DSSO;BS3	P0A817	P0A817	27.131	34.864	266	384
DSSO;BS3	P0A817	P0A817	15.139	14.61	270	37
DSSO;BS3	P0A817	P0A817	11.298	24.772	270	154
DSSO;BS3	P0A817	P0A817	18.099	20.91	270	264
DSSO;BS3	P0A817	P0A817	23.298	19.571	270	274
DSSO;BS3	P0A817	P0A817	21.346	20.612	270	370
DSSO;BS3	P0A817	P0A817	24.658	34.368	270	373
DSSO;BS3	P0A817	P0A817	21.371	28.374	270	384
DSSO;BS3	P0A817	P0A817	19.671	28.58	284	154
DSSO;BS3	P0A817	P0A817	22.557	40.384	284	246
DSSO;BS3	P0A817	P0A817	39.24	55.92	284	266
DSSO;BS3	P0A817	P0A817	31.255	41.414	284	270
DSSO;BS3	P0A817	P0A817	17.675	28.433	284	370
DSSO;BS3	P0A817	P0A817	15.382	30.536	284	373
DSSO;BS3	P0A817	P0A817	11.818	12.156	373	355
DSSO;BS3	P0A817	P0A817	10.286	26.348	384	370
DSSO;BS3	P0A821	P0A821	21.981	21.739	74	350
DSSO;BS3	P0A823	P0A823	11.519	11.373	159	112
DSSO;BS3	P0A823	P0A823	11.245	29.574	197	159
DSSO;BS3	P0A825	P0A825	14.119	28.681	62	250
DSSO;BS3	P0A825	P0A825	15.592	38.556	293	375
DSSO;BS3	P0A825	P0A825	21.911	36.503	331	62
DSSO;BS3	P0A825	P0A825	13.163	20.644	331	354
DSSO;BS3	P0A825	P0A825	18.532	30.017	346	62
DSSO;BS3	P0A825	P0A825	27.967	45.48	346	331
DSSO;BS3	P0A832	P0A832	19.61	39.224	18	126
DSSO;BS3	P0A832	P0A832	15.71	27.704	18	134
DSSO;BS3	P0A832	P0A832	8.364	14.836	18	143
DSSO;BS3	P0A832	P0A832	5.597	29.218	18	151
DSSO;BS3	P0A832	P0A832	9.498	21.924	18	156
DSSO;BS3	P0A832	P0A832	10.363	39.74	48	8
DSSO;BS3	P0A832	P0A832	14.862	50.834	48	18
DSSO;BS3	P0A832	P0A832	8.285	25.575	48	156
DSSO;BS3	P0A832	P0A832	15.749	27.028	126	8
DSSO;BS3	P0A832	P0A832	13.685	15.345	126	151
DSSO;BS3	P0A832	P0A832	6.26	22.274	131	138
DSSO;BS3	P0A832	P0A832	19.278	32.214	131	151
DSSO;BS3	P0A832	P0A832	8.007	10.968	143	138
DSSO;BS3	P0A832	P0A832	8.841	14.544	151	89
DSSO;BS3	P0A832	P0A832	13.646	25.239	151	143
DSSO;BS3	P0A832	P0A832	16.974	29.058	156	143
DSSO;BS3	P0A832	P0A832	28.208	46.463	156	151
DSSO;BS3	P0A836	P0A836	15.124	16.529	1	56
DSSO;BS3	P0A836	P0A836	24.515	34.836	1	236
DSSO;BS3	P0A836	P0A836	23.602	40.805	37	66
DSSO;BS3	P0A836	P0A836	4.989	22.051	37	360
DSSO;BS3	P0A836	P0A836	17.423	13.344	56	46
DSSO;BS3	P0A836	P0A836	27.704	60.08	56	135
DSSO;BS3	P0A836	P0A836	9.515	7.994	56	236
DSSO;BS3	P0A836	P0A836	10.699	26.054	66	36
DSSO;BS3	P0A836	P0A836	15.099	17.982	66	46
DSSO;BS3	P0A836	P0A836	15.64	31.279	66	372
DSSO;BS3	P0A836	P0A836	13.144	22.187	79	56
DSSO;BS3	P0A836	P0A836	32.396	54.95	79	61
DSSO;BS3	P0A836	P0A836	23.953	51.967	146	166
DSSO;BS3	P0A836	P0A836	28.651	52.882	215	1
DSSO;BS3	P0A836	P0A836	14.674	28.09	295	66
DSSO;BS3	P0A836	P0A836	45.743	68.648	295	303
DSSO;BS3	P0A836	P0A836	14.487	35.782	295	359
DSSO;BS3	P0A836	P0A836	34.891	48.214	295	360
DSSO;BS3	P0A836	P0A836	5.189	27.551	295	372
DSSO;BS3	P0A836	P0A836	17.145	26.853	359	66
DSSO;BS3	P0A836	P0A836	21.727	44.173	359	372
DSSO;BS3	P0A836	P0A836	18.712	19.422	360	66
DSSO;BS3	P0A836	P0A836	14.599	31.973	360	303
DSSO;BS3	P0A836	P0A836	9.935	16.67	372	310
DSSO;BS3	P0A836	P0AGE9	42.991	62.401	1	241
DSSO;BS3	P0A836	P0AGE9	53.567	72.064	1	256
DSSO;BS3	P0A836	P0AGE9	12.333	17.245	61	43
DSSO;BS3	P0A836	P0AGE9	93.826	130.059	146	256
DSSO;BS3	P0A836	P0AGE9	35.124	52.76	172	43
DSSO;BS3	P0A836	P0AGE9	30.884	43.377	215	241
DSSO;BS3	P0A836	P0AGE9	30.259	46.325	295	43
DSSO;BS3	P0A836	P0AGE9	12.179	26.172	295	144
DSSO;BS3	P0A836	P0AGE9	14.785	25.318	295	241
DSSO;BS3	P0A836	P0AGE9	13.791	27.673	310	43
DSSO;BS3	P0A836	P0AGE9	21.021	31.006	359	43
DSSO;BS3	P0A836	P0AGE9	24.075	16.869	360	43
DSSO;BS3	P0A836	P0AGE9	14.587	25.864	360	144
DSSO;BS3	P0A836	P0AGE9	14.571	22.541	360	241
DSSO;BS3	P0A836	P0AGE9	13.286	21.773	388	241
DSSO;BS3	P0A847	P0A847	17.082	30.173	239	2
DSSO;BS3	P0A847	P0A847	25.94	13.15	239	103
DSSO;BS3	P0A847	P0A847	17.708	13.288	285	103
DSSO;BS3	P0A847	P0A847	50.168	64.683	285	248
DSSO;BS3	P0A850	P0A850	14.937	27.39	37	48
DSSO;BS3	P0A850	P0A850	27.927	42.53	81	1
DSSO;BS3	P0A850	P0A850	18.644	22.794	83	146
DSSO;BS3	P0A850	P0A850	14.24	32.578	83	361
DSSO;BS3	P0A850	P0A850	10.466	10.937	146	154
DSSO;BS3	P0A850	P0A850	14.131	23.814	287	279
DSSO;BS3	P0A850	P0A850	12.948	32.239	327	37
DSSO;BS3	P0A850	P0A850	11.586	35.177	327	48
DSSO;BS3	P0A850	P0A850	8.865	22.542	327	146
DSSO;BS3	P0A850	P0A850	9.961	26.55	327	227
DSSO;BS3	P0A850	P0A850	8.982	16.485	327	342
DSSO;BS3	P0A850	P0A850	11.583	18.986	361	279
DSSO;BS3	P0A850	P0A850	41.096	56.649	361	392
DSSO;BS3	P0A850	P0A850	11.855	33.096	368	390
DSSO;BS3	P0A850	P0A850	23.778	33.726	392	368
DSSO;BS3	P0A853	P0A853	10.645	29.51	20	5
DSSO;BS3	P0A853	P0A853	8.265	26.664	20	75
DSSO;BS3	P0A853	P0A853	18.847	21.733	20	269
DSSO;BS3	P0A853	P0A853	17.895	26.472	77	467
DSSO;BS3	P0A853	P0A853	13.913	10.077	86	93
DSSO;BS3	P0A853	P0A853	8.928	28.163	115	121
DSSO;BS3	P0A853	P0A853	11.76	32.123	115	156
DSSO;BS3	P0A853	P0A853	15.241	32.428	115	269
DSSO;BS3	P0A853	P0A853	2.627	24.589	115	409
DSSO;BS3	P0A853	P0A853	16.398	33.675	115	467
DSSO;BS3	P0A853	P0A853	34.045	45.226	121	219
DSSO;BS3	P0A853	P0A853	22.416	19.784	156	168
DSSO;BS3	P0A853	P0A853	10.57	29.381	156	218
DSSO;BS3	P0A853	P0A853	27.349	33.138	156	409
DSSO;BS3	P0A853	P0A853	18.461	52.98	218	121
DSSO;BS3	P0A853	P0A853	31.996	79.645	218	259
DSSO;BS3	P0A853	P0A853	10.35	8.656	219	211
DSSO;BS3	P0A853	P0A853	28.044	37.431	239	5
DSSO;BS3	P0A853	P0A853	7.507	22.813	239	20
DSSO;BS3	P0A853	P0A853	6.11	25.144	239	115
DSSO;BS3	P0A853	P0A853	27.015	42.438	239	246
DSSO;BS3	P0A853	P0A853	6.397	21.453	239	459
DSSO;BS3	P0A853	P0A853	16.608	31.115	239	467
DSSO;BS3	P0A853	P0A853	18.556	40.914	246	5
DSSO;BS3	P0A853	P0A853	8.247	24.299	246	467
[truncated: 11,742 more rows]
