# Supplementary material for: Reliable identification of protein-protein interactions by crosslinking mass spectrometry
Source: Nat Commun. 2021 Jun 11;12:3564. doi: 10.1038/s41467-021-23666-z (PMC8196013; doi:10.1038/s41467-021-23666-z)
Supplement: Supplementary file 13 — Source Data [file 41467_2021_23666_MOESM13_ESM.xlsx]

## Sheet: Fig_1b
CL	n decoys	group	rep
BS3	7	self	0
BS3	64	heteromeric	0
BS3	5	self	1
BS3	65	heteromeric	1
BS3	6	self	2
BS3	61	heteromeric	2
BS3	2	self	3
BS3	63	heteromeric	3
BS3	2	self	4
BS3	72	heteromeric	4
BS3	1	self	5
BS3	56	heteromeric	5
BS3	9	self	6
BS3	67	heteromeric	6
BS3	3	self	7
BS3	60	heteromeric	7
BS3	2	self	8
BS3	61	heteromeric	8
BS3	4	self	9
BS3	68	heteromeric	9
DSSO	7	self	0
DSSO	72	heteromeric	0
DSSO	6	self	1
DSSO	62	heteromeric	1
DSSO	9	self	2
DSSO	79	heteromeric	2
DSSO	8	self	3
DSSO	71	heteromeric	3
DSSO	19	self	4
DSSO	70	heteromeric	4
DSSO	5	self	5
DSSO	64	heteromeric	5
DSSO	10	self	6
DSSO	68	heteromeric	6
DSSO	8	self	7
DSSO	65	heteromeric	7
DSSO	5	self	8
DSSO	74	heteromeric	8
DSSO	8	self	9
DSSO	72	heteromeric	9

## Sheet: Fig_2a,b
group	n	Result level	CL
total	22296	all CSMs	DSSO
total	6923	CSMs	DSSO
total	5031	Peptide Pairs	DSSO
total	4132	Residue Pairs	DSSO
total	1829	PPI	DSSO
noncrosslinkable	852	all CSMs	DSSO
noncrosslinkable	778	CSMs	DSSO
noncrosslinkable	698	Peptide Pairs	DSSO
noncrosslinkable	668	Residue Pairs	DSSO
noncrosslinkable	607	PPI	DSSO
total	20833	all CSMs	BS3
total	5655	CSMs	BS3
total	4239	Peptide Pairs	BS3
total	3742	Residue Pairs	BS3
total	1656	PPI	BS3
noncrosslinkable	695	all CSMs	BS3
noncrosslinkable	643	CSMs	BS3
noncrosslinkable	597	Peptide Pairs	BS3
noncrosslinkable	578	Residue Pairs	BS3
noncrosslinkable	530	PPI	BS3

## Sheet: Fig_2d
protein	log(average iBAQ)	category	cl
P00350	7.77266	self and heteromeric	BS3
P00363	6.51237	self and heteromeric	BS3
P00448	5.8982	self and heteromeric	BS3
P00452	7.19521	self and heteromeric	BS3
P00490	7.25651	self and heteromeric	BS3
P00561	7.64577	self and heteromeric	BS3
P00562	6.63049	self and heteromeric	BS3
P00579	7.78289	self and heteromeric	BS3
P00582	7.37347	self and heteromeric	BS3
P00864	7.96682	self and heteromeric	BS3
P00956	7.80676	self and heteromeric	BS3
P00957	7.85658	self and heteromeric	BS3
P00960	7.86323	self and heteromeric	BS3
P00961	8.02142	self and heteromeric	BS3
P00968	8.07614	self and heteromeric	BS3
P02358	8.83453	self and heteromeric	BS3
P02359	8.84419	self and heteromeric	BS3
P02925	4.75224	self and heteromeric	BS3
P03004	6.60681	self and heteromeric	BS3
P03018	6.62615	self and heteromeric	BS3
P04036	7.09222	self and heteromeric	BS3
P04079	7.95082	self and heteromeric	BS3
P04825	7.44772	self and heteromeric	BS3
P04949	7.45169	self and heteromeric	BS3
P04993	6.13221	self and heteromeric	BS3
P04995	6.05716	self and heteromeric	BS3
P05042	7.37905	self and heteromeric	BS3
P05055	7.90566	self and heteromeric	BS3
P05458	5.27844	self and heteromeric	BS3
P05459	6.1266	self and heteromeric	BS3
P05719	6.49601	self and heteromeric	BS3
P05793	7.16824	self and heteromeric	BS3
P06612	7.13063	self and heteromeric	BS3
P06709	4.73484	self and heteromeric	BS3
P06710	6.62879	self and heteromeric	BS3
P06959	8.33835	self and heteromeric	BS3
P07003	7.76139	self and heteromeric	BS3
P07004	7.27832	self and heteromeric	BS3
P07012	6.69774	self and heteromeric	BS3
P07017	6.99867	self and heteromeric	BS3
P07024	7.22048	self and heteromeric	BS3
P07118	7.72321	self and heteromeric	BS3
P07363	6.57227	self and heteromeric	BS3
P07395	8.05035	self and heteromeric	BS3
P07813	7.6902	self and heteromeric	BS3
P08201	6.51343	self and heteromeric	BS3
P08245	5.64031	self and heteromeric	BS3
P08312	8.10511	self and heteromeric	BS3
P08394	5.97417	self and heteromeric	BS3
P08660	5.56477	self and heteromeric	BS3
P08839	7.88111	self and heteromeric	BS3
P09151	6.82575	self and heteromeric	BS3
P09152	6.7452	self and heteromeric	BS3
P09372	8.47613	self and heteromeric	BS3
P09373	8.52608	self and heteromeric	BS3
P09546	6.95806	self and heteromeric	BS3
P09831	7.88157	self and heteromeric	BS3
P09832	7.80143	self and heteromeric	BS3
P0A698	7.10462	self and heteromeric	BS3
P0A6A8	6.78973	self and heteromeric	BS3
P0A6B7	7.90002	self and heteromeric	BS3
P0A6D3	5.76899	self and heteromeric	BS3
P0A6F1	8.14029	self and heteromeric	BS3
P0A6F3	7.85309	self and heteromeric	BS3
P0A6F5	8.73008	self and heteromeric	BS3
P0A6F9	8.372	self and heteromeric	BS3
P0A6H1	7.50366	self and heteromeric	BS3
P0A6H5	7.50031	self and heteromeric	BS3
P0A6M8	7.82824	self and heteromeric	BS3
P0A6P1	7.35608	self and heteromeric	BS3
P0A6P7	7.24424	self and heteromeric	BS3
P0A6P9	7.96182	self and heteromeric	BS3
P0A6R3	8.0598	self and heteromeric	BS3
P0A6T1	7.00795	self and heteromeric	BS3
P0A6U3	7.02482	self and heteromeric	BS3
P0A6V1	7.29463	self and heteromeric	BS3
P0A6X7	8.5188	self and heteromeric	BS3
P0A6Y1	8.77576	self and heteromeric	BS3
P0A6Y8	8.37345	self and heteromeric	BS3
P0A6Z1	6.95327	self and heteromeric	BS3
P0A6Z3	7.865	self and heteromeric	BS3
P0A705	7.85914	self and heteromeric	BS3
P0A707	8.40287	self and heteromeric	BS3
P0A717	8.26878	self and heteromeric	BS3
P0A722	7.20698	self and heteromeric	BS3
P0A759	7.74328	self and heteromeric	BS3
P0A786	8.69315	self and heteromeric	BS3
P0A790	7.0404	self and heteromeric	BS3
P0A796	7.65079	self and heteromeric	BS3
P0A799	7.67451	self and heteromeric	BS3
P0A7A9	7.99709	self and heteromeric	BS3
P0A7B1	6.83626	self and heteromeric	BS3
P0A7B5	7.10488	self and heteromeric	BS3
P0A7B8	7.66424	self and heteromeric	BS3
P0A7E1	6.71556	self and heteromeric	BS3
P0A7E9	7.33773	self and heteromeric	BS3
P0A7F3	8.90669	self and heteromeric	BS3
P0A7F6	7.28056	self and heteromeric	BS3
P0A7G2	7.52751	self and heteromeric	BS3
P0A7J3	8.56767	self and heteromeric	BS3
P0A7J7	8.41462	self and heteromeric	BS3
P0A7K2	8.67575	self and heteromeric	BS3
P0A7K6	8.38676	self and heteromeric	BS3
P0A7L0	8.28207	self and heteromeric	BS3
P0A7L3	8.38162	self and heteromeric	BS3
P0A7L8	8.49265	self and heteromeric	BS3
P0A7M2	8.41711	self and heteromeric	BS3
P0A7M6	8.82587	self and heteromeric	BS3
P0A7M9	8.16611	self and heteromeric	BS3
P0A7N9	9.19664	self and heteromeric	BS3
P0A7R1	8.44432	self and heteromeric	BS3
P0A7R5	8.63961	self and heteromeric	BS3
P0A7R9	8.56811	self and heteromeric	BS3
P0A7S3	8.75625	self and heteromeric	BS3
P0A7S9	8.65119	self and heteromeric	BS3
P0A7T3	8.82957	self and heteromeric	BS3
P0A7T7	8.76212	self and heteromeric	BS3
P0A7U3	8.61468	self and heteromeric	BS3
P0A7U7	8.89485	self and heteromeric	BS3
P0A7V0	8.62216	self and heteromeric	BS3
P0A7V3	8.72694	self and heteromeric	BS3
P0A7V8	8.68881	self and heteromeric	BS3
P0A7W1	8.68564	self and heteromeric	BS3
P0A7X3	8.7651	self and heteromeric	BS3
P0A7Z4	8.5474	self and heteromeric	BS3
P0A817	7.86153	self and heteromeric	BS3
P0A825	7.37163	self and heteromeric	BS3
P0A832	7.43443	self and heteromeric	BS3
P0A836	8.35072	self and heteromeric	BS3
P0A847	6.98927	self and heteromeric	BS3
P0A850	7.98623	self and heteromeric	BS3
P0A853	8.98785	self and heteromeric	BS3
P0A858	8.15505	self and heteromeric	BS3
P0A879	7.52386	self and heteromeric	BS3
P0A881		self and heteromeric	BS3
P0A887	7.4426	self and heteromeric	BS3
P0A894	6.77915	self and heteromeric	BS3
P0A8A8	6.43911	self and heteromeric	BS3
P0A8F0	7.74462	self and heteromeric	BS3
P0A8F4	6.79333	self and heteromeric	BS3
P0A8G0	6.46727	self and heteromeric	BS3
P0A8G9	7.1293	self and heteromeric	BS3
P0A8H6	6.83547	self and heteromeric	BS3
P0A8L1	7.81643	self and heteromeric	BS3
P0A8M3	7.91375	self and heteromeric	BS3
P0A8M6	8.07431	self and heteromeric	BS3
P0A8N3	7.99747	self and heteromeric	BS3
P0A8N5	7.75188	self and heteromeric	BS3
P0A8R9	6.0894	self and heteromeric	BS3
P0A8T7	8.21378	self and heteromeric	BS3
P0A8U2	6.55831	self and heteromeric	BS3
P0A8V2	8.20977	self and heteromeric	BS3
P0A8X0	6.87307	self and heteromeric	BS3
P0A910	7.72927	self and heteromeric	BS3
P0A991	8.31408	self and heteromeric	BS3
P0A9A6	7.80168	self and heteromeric	BS3
P0A9A9	7.25562	self and heteromeric	BS3
P0A9B2	8.27969	self and heteromeric	BS3
P0A9C5	8.27304	self and heteromeric	BS3
P0A9D4	7.2509	self and heteromeric	BS3
P0A9D8	7.09074	self and heteromeric	BS3
P0A9F3	7.54065	self and heteromeric	BS3
P0A9G4	5.61471	self and heteromeric	BS3
P0A9G6	9.08184	self and heteromeric	BS3
P0A9J8	7.74573	self and heteromeric	BS3
P0A9K3	7.67422	self and heteromeric	BS3
P0A9L8	7.88285	self and heteromeric	BS3
P0A9M0	7.60591	self and heteromeric	BS3
P0A9M8	7.95304	self and heteromeric	BS3
P0A9P0	8.67002	self and heteromeric	BS3
P0A9Q1	8.12799	self and heteromeric	BS3
P0A9Q5	7.53162	self and heteromeric	BS3
P0A9Q7	8.06607	self and heteromeric	BS3
P0A9T0	7.94881	self and heteromeric	BS3
P0A9W0	6.63185	self and heteromeric	BS3
P0A9X4	7.45972	self and heteromeric	BS3
P0AA10	8.61956	self and heteromeric	BS3
P0AA16	6.0445	self and heteromeric	BS3
P0AA39	6.71368	self and heteromeric	BS3
P0AA43	7.4034	self and heteromeric	BS3
P0AA95	5.50204	self and heteromeric	BS3
P0AAB6	6.76934	self and heteromeric	BS3
P0AB71	7.24152	self and heteromeric	BS3
P0AB89	7.86117	self and heteromeric	BS3
P0AB91	7.17332	self and heteromeric	BS3
P0ABA0	7.35689	self and heteromeric	BS3
P0ABA6	7.31039	self and heteromeric	BS3
P0ABB0	7.80695	self and heteromeric	BS3
P0ABB4	7.93135	self and heteromeric	BS3
P0ABD3	8.49277	self and heteromeric	BS3
P0ABD5	7.69472	self and heteromeric	BS3
P0ABF1	6.76041	self and heteromeric	BS3
P0ABH7	8.65144	self and heteromeric	BS3
P0ABH9	6.94062	self and heteromeric	BS3
P0ABK5	7.94583	self and heteromeric	BS3
P0ABP8	8.24154	self and heteromeric	BS3
P0ABT2	7.4092	self and heteromeric	BS3
P0ABU2	6.56833	self and heteromeric	BS3
P0ABZ6	5.02499	self and heteromeric	BS3
P0AC33	7.24106	self and heteromeric	BS3
P0AC38	7.92479	self and heteromeric	BS3
P0AC41	7.40583	self and heteromeric	BS3
P0AC53	7.72716	self and heteromeric	BS3
P0ACB0	6.53401	self and heteromeric	BS3
P0ACB2	7.77208	self and heteromeric	BS3
P0ACB7	7.0165	self and heteromeric	BS3
P0ACC7	7.39998	self and heteromeric	BS3
P0ACD4	7.21739	self and heteromeric	BS3
P0ACF0	8.8388	self and heteromeric	BS3
P0ACF4	8.79256	self and heteromeric	BS3
P0ACF8	7.4686	self and heteromeric	BS3
P0ACG1	7.40417	self and heteromeric	BS3
P0ACJ0	7.29981	self and heteromeric	BS3
P0ACN4	7.1492	self and heteromeric	BS3
P0ACN7	6.04636	self and heteromeric	BS3
P0ACP5	6.53259	self and heteromeric	BS3
P0ACS7	5.80551	self and heteromeric	BS3
P0ACX5	6.13455	self and heteromeric	BS3
P0ACY1	6.63923	self and heteromeric	BS3
P0ACY3	6.82666	self and heteromeric	BS3
P0ACY9	6.6326	self and heteromeric	BS3
P0AD61	8.33714	self and heteromeric	BS3
P0ADE6	5.92484	self and heteromeric	BS3
P0ADG4	7.39758	self and heteromeric	BS3
P0ADG7	8.31467	self and heteromeric	BS3
P0ADN2	7.26665	self and heteromeric	BS3
P0ADQ2	6.66038	self and heteromeric	BS3
P0ADR8	7.32309	self and heteromeric	BS3
P0ADV7	5.03218	self and heteromeric	BS3
P0ADX9	6.46593	self and heteromeric	BS3
P0ADY1	6.62353	self and heteromeric	BS3
P0ADY3	8.36067	self and heteromeric	BS3
P0ADY7	8.60212	self and heteromeric	BS3
P0ADZ0	8.29387	self and heteromeric	BS3
P0ADZ4	8.7901	self and heteromeric	BS3
P0ADZ7	6.98157	self and heteromeric	BS3
P0AE08	8.58441	self and heteromeric	BS3
P0AE12	7.55972	self and heteromeric	BS3
P0AEH5	7.91575	self and heteromeric	BS3
P0AEK2	7.09298	self and heteromeric	BS3
P0AEK4	7.21191	self and heteromeric	BS3
P0AEP3	7.2085	self and heteromeric	BS3
P0AES0	6.8166	self and heteromeric	BS3
P0AES2	6.84795	self and heteromeric	BS3
P0AES4	7.69986	self and heteromeric	BS3
P0AES6	7.43105	self and heteromeric	BS3
P0AET8	6.85745	self and heteromeric	BS3
P0AEU7	8.18067	self and heteromeric	BS3
P0AEY3	5.90919	self and heteromeric	BS3
P0AF18	7.37847	self and heteromeric	BS3
P0AF36	8.39061	self and heteromeric	BS3
P0AFD1	6.81781	self and heteromeric	BS3
P0AFE0	5.99049	self and heteromeric	BS3
P0AFF6	7.8944	self and heteromeric	BS3
P0AFG0	7.25182	self and heteromeric	BS3
P0AFG3	7.96852	self and heteromeric	BS3
P0AFG6	8.35914	self and heteromeric	BS3
P0AFG8	8.52601	self and heteromeric	BS3
P0AFK0	6.54521	self and heteromeric	BS3
P0AFM6	7.25713	self and heteromeric	BS3
P0AFR4	6.40278	self and heteromeric	BS3
P0AG16	7.25829	self and heteromeric	BS3
P0AG20	6.48973	self and heteromeric	BS3
P0AG30	7.93982	self and heteromeric	BS3
P0AG44	8.48302	self and heteromeric	BS3
P0AG55	8.60099	self and heteromeric	BS3
P0AG59	8.98657	self and heteromeric	BS3
P0AG63	8.9779	self and heteromeric	BS3
P0AG67	8.67243	self and heteromeric	BS3
P0AG86	8.25928	self and heteromeric	BS3
P0AGB6	5.52357	self and heteromeric	BS3
P0AGD7	7.24962	self and heteromeric	BS3
P0AGE9	8.29921	self and heteromeric	BS3
P0AGG8	6.20104	self and heteromeric	BS3
P0AGJ5	7.39655	self and heteromeric	BS3
P0AGJ9	7.88916	self and heteromeric	BS3
P0AGK4	7.16631	self and heteromeric	BS3
P0AGL7	6.78641	self and heteromeric	BS3
P0C018	8.66828	self and heteromeric	BS3
P0C077		self and heteromeric	BS3
P0C0U4	5.26563	self and heteromeric	BS3
P0C0V0	7.31618	self and heteromeric	BS3
P0C8J6	8.0517	self and heteromeric	BS3
P10346	6.99905	self and heteromeric	BS3
P10408	7.30132	self and heteromeric	BS3
P10443	6.02148	self and heteromeric	BS3
P11071	6.466	self and heteromeric	BS3
P11349	6.56691	self and heteromeric	BS3
P11446	5.75027	self and heteromeric	BS3
P11454	6.02066	self and heteromeric	BS3
P12008	7.199	self and heteromeric	BS3
P12758	8.06031	self and heteromeric	BS3
P13024	6.008	self and heteromeric	BS3
P13029	8.0101	self and heteromeric	BS3
P13036	5.84783	self and heteromeric	BS3
P13445	6.44856	self and heteromeric	BS3
P14294	5.92133	self and heteromeric	BS3
P15032		self and heteromeric	BS3
P15042	6.73808	self and heteromeric	BS3
P15288	7.95232	self and heteromeric	BS3
P15639	7.63446	self and heteromeric	BS3
P15977	6.60185	self and heteromeric	BS3
P16659	7.85502	self and heteromeric	BS3
P17115	6.91366	self and heteromeric	BS3
P17169	7.71657	self and heteromeric	BS3
P17445	7.57973	self and heteromeric	BS3
P17846	7.89112	self and heteromeric	BS3
P17888	5.91375	self and heteromeric	BS3
P18335	6.82538	self and heteromeric	BS3
P19934	5.47115	self and heteromeric	BS3
P21151	7.44111	self and heteromeric	BS3
P21156	7.70557	self and heteromeric	BS3
P21170	7.64273	self and heteromeric	BS3
P21177	7.44995	self and heteromeric	BS3
P21179	8.3127	self and heteromeric	BS3
P21338	6.88942	self and heteromeric	BS3
P21362	6.42556	self and heteromeric	BS3
P21499	7.17427	self and heteromeric	BS3
P21507	7.06537	self and heteromeric	BS3
P21513	7.3364	self and heteromeric	BS3
P21599	8.0077	self and heteromeric	BS3
P21645	7.28294	self and heteromeric	BS3
P21889	7.8305	self and heteromeric	BS3
P22256	7.98611	self and heteromeric	BS3
P22259	7.05223	self and heteromeric	BS3
P22523	7.25132	self and heteromeric	BS3
P22524	7.03512	self and heteromeric	BS3
P23367	5.8296	self and heteromeric	BS3
P23538	7.92592	self and heteromeric	BS3
P23830	7.10252	self and heteromeric	BS3
P23839	7.47574	self and heteromeric	BS3
P23843	7.87209	self and heteromeric	BS3
P23845	7.60633	self and heteromeric	BS3
P23847	6.10265	self and heteromeric	BS3
P23865	6.53032	self and heteromeric	BS3
P23883	6.75636	self and heteromeric	BS3
P24182	7.0811	self and heteromeric	BS3
P24186	6.88271	self and heteromeric	BS3
P24202	6.52822	self and heteromeric	BS3
P24255	6.79214	self and heteromeric	BS3
P25516	6.8806	self and heteromeric	BS3
P25519	6.96532	self and heteromeric	BS3
P25522	7.00671	self and heteromeric	BS3
P25524	8.09986	self and heteromeric	BS3
P25526	7.79278	self and heteromeric	BS3
P25553	8.52349	self and heteromeric	BS3
P27238	5.8877	self and heteromeric	BS3
P27249	6.24885	self and heteromeric	BS3
P27250	7.19497	self and heteromeric	BS3
P27278	6.75992	self and heteromeric	BS3
P27302	7.83928	self and heteromeric	BS3
P27306	7.18831	self and heteromeric	BS3
P29013	5.51929	self and heteromeric	BS3
P29217	7.00303	self and heteromeric	BS3
P29745	7.58546	self and heteromeric	BS3
P30864	6.69633	self and heteromeric	BS3
P30870	6.57089	self and heteromeric	BS3
P30958	6.54295	self and heteromeric	BS3
P31120	7.61398	self and heteromeric	BS3
P31473	4.81794	self and heteromeric	BS3
P31660	7.53754	self and heteromeric	BS3
P31663	7.37041	self and heteromeric	BS3
P31806	6.56194	self and heteromeric	BS3
P31979	6.91131	self and heteromeric	BS3
P32132	6.48321	self and heteromeric	BS3
P32176	6.19911	self and heteromeric	BS3
P32695	6.24703	self and heteromeric	BS3
P33136	7.56562	self and heteromeric	BS3
P33195	7.85908	self and heteromeric	BS3
P33224	6.62694	self and heteromeric	BS3
P33371		self and heteromeric	BS3
P33570	7.31958	self and heteromeric	BS3
P33599	7.04245	self and heteromeric	BS3
P33643	7.24794	self and heteromeric	BS3
P35340	7.54532	self and heteromeric	BS3
P36566	5.67228	self and heteromeric	BS3
P36673	5.94857	self and heteromeric	BS3
P36683	7.83431	self and heteromeric	BS3
P36767	6.85	self and heteromeric	BS3
P36879	6.24593	self and heteromeric	BS3
P36929	6.80674	self and heteromeric	BS3
P37051	7.74433	self and heteromeric	BS3
P37095	7.92423	self and heteromeric	BS3
P37177	6.56938	self and heteromeric	BS3
P37313	6.86008	self and heteromeric	BS3
P37330	6.66689	self and heteromeric	BS3
P37634	6.04976	self and heteromeric	BS3
P37685	8.12034	self and heteromeric	BS3
P37765	6.92682	self and heteromeric	BS3
P38038	7.91229	self and heteromeric	BS3
P39099	7.02986	self and heteromeric	BS3
P39199	7.64804	self and heteromeric	BS3
P39321	6.33189	self and heteromeric	BS3
P39356	6.7354	self and heteromeric	BS3
P39366	6.50247	self and heteromeric	BS3
P39377	6.67674	self and heteromeric	BS3
P39406	7.05839	self and heteromeric	BS3
P39410	5.47619	self and heteromeric	BS3
P39452	5.65208	self and heteromeric	BS3
P42616		self and heteromeric	BS3
P42632	5.58453	self and heteromeric	BS3
P42641	6.86789	self and heteromeric	BS3
P43329	6.49575	self and heteromeric	BS3
P45523	6.28336	self and heteromeric	BS3
P45577	7.78943	self and heteromeric	BS3
P46837	6.95213	self and heteromeric	BS3
P50457	7.09722	self and heteromeric	BS3
P52061	6.21963	self and heteromeric	BS3
P52598	6.62134	self and heteromeric	BS3
P52643	7.5335	self and heteromeric	BS3
P55135	6.28007	self and heteromeric	BS3
P60240	7.17598	self and heteromeric	BS3
P60293	6.76021	self and heteromeric	BS3
P60422	8.6432	self and heteromeric	BS3
P60438	8.52992	self and heteromeric	BS3
P60560	7.8877	self and heteromeric	BS3
P60624	8.55321	self and heteromeric	BS3
P60716	6.80899	self and heteromeric	BS3
P60723	8.52912	self and heteromeric	BS3
P60757	7.23199	self and heteromeric	BS3
P60906	6.81964	self and heteromeric	BS3
P61175	8.74848	self and heteromeric	BS3
P61714	8.31822	self and heteromeric	BS3
P61889	7.78242	self and heteromeric	BS3
P62399	8.67457	self and heteromeric	BS3
P62707	7.63013	self and heteromeric	BS3
P62768	7.78769	self and heteromeric	BS3
P63284	7.83613	self and heteromeric	BS3
P64476	7.30867	self and heteromeric	BS3
P64581	8.26622	self and heteromeric	BS3
P64624	6.85222	self and heteromeric	BS3
P67910	8.00778	self and heteromeric	BS3
P68066	8.07238	self and heteromeric	BS3
P68191	8.51079	self and heteromeric	BS3
P68567	6.05847	self and heteromeric	BS3
P68679	8.92027	self and heteromeric	BS3
P68919	8.45308	self and heteromeric	BS3
P69222	7.95961	self and heteromeric	BS3
P69776	7.90963	self and heteromeric	BS3
P69797	7.30635	self and heteromeric	BS3
P69908	8.72237	self and heteromeric	BS3
P69910	7.48217	self and heteromeric	BS3
P69913	8.27158	self and heteromeric	BS3
P69924	7.4735	self and heteromeric	BS3
P75728	6.73271	self and heteromeric	BS3
P75863	7.00029	self and heteromeric	BS3
P75864	6.69684	self and heteromeric	BS3
P75876	6.96146	self and heteromeric	BS3
P75949	6.85186	self and heteromeric	BS3
P75952	6.09462	self and heteromeric	BS3
P75960	6.88473	self and heteromeric	BS3
P76027	7.29938	self and heteromeric	BS3
P76053	6.33692	self and heteromeric	BS3
P76055	5.8916	self and heteromeric	BS3
P76062	6.67061	self and heteromeric	BS3
P76086	6.66924	self and heteromeric	BS3
P76116	6.9397	self and heteromeric	BS3
P76143	7.75595	self and heteromeric	BS3
P76177	6.57852	self and heteromeric	BS3
P76235	4.93087	self and heteromeric	BS3
P76316	7.39842	self and heteromeric	BS3
P76550	6.95123	self and heteromeric	BS3
P76558	7.94386	self and heteromeric	BS3
P76576	6.51098	self and heteromeric	BS3
P76594	6.65688	self and heteromeric	BS3
P76621	7.42375	self and heteromeric	BS3
P76658	7.19199	self and heteromeric	BS3
P77215	6.11426	self and heteromeric	BS3
P77243	7.93536	self and heteromeric	BS3
P77398	5.8635	self and heteromeric	BS3
P77455	6.07876	self and heteromeric	BS3
P77488	6.86592	self and heteromeric	BS3
P77522	6.82987	self and heteromeric	BS3
P77541	7.15728	self and heteromeric	BS3
P77674	7.85508	self and heteromeric	BS3
P77689	6.85295	self and heteromeric	BS3
P77718	7.27017	self and heteromeric	BS3
P77737	7.47467	self and heteromeric	BS3
P80668	6.45944	self and heteromeric	BS3
Q46802	5.3115	self and heteromeric	BS3
Q46851	7.61213	self and heteromeric	BS3
Q46868	7.67773	self and heteromeric	BS3
Q46927	6.44568	self and heteromeric	BS3
Q47155	5.30059	self and heteromeric	BS3
Q6BF17	5.42919	self and heteromeric	BS3
A0A385XJK5		heteromeric only	BS3
A5A613	6.86814	heteromeric only	BS3
P00393	6.36769	heteromeric only	BS3
P00803	6.06065	heteromeric only	BS3
P00887	5.76788	heteromeric only	BS3
P00909	5.90547	heteromeric only	BS3
P00946	5.41653	heteromeric only	BS3
P02918	5.23766	heteromeric only	BS3
P02919	5.39356	heteromeric only	BS3
P02929	4.82646	heteromeric only	BS3
P02942	6.45988	heteromeric only	BS3
P03007	5.96972	heteromeric only	BS3
P03813	5.37882	heteromeric only	BS3
P03961	5.89661	heteromeric only	BS3
P04335	5.71975	heteromeric only	BS3
P04693	5.94481	heteromeric only	BS3
P04805	6.49962	heteromeric only	BS3
P04951	5.8477	heteromeric only	BS3
P05041	4.62113	heteromeric only	BS3
P05637		heteromeric only	BS3
P05824		heteromeric only	BS3
P05825		heteromeric only	BS3
P05847		heteromeric only	BS3
P06129	4.63043	heteromeric only	BS3
P06611	5.25222	heteromeric only	BS3
P06864	5.75404	heteromeric only	BS3
P06974	6.13012	heteromeric only	BS3
P06986	5.53077	heteromeric only	BS3
P06996	7.17454	heteromeric only	BS3
P07000	5.58403	heteromeric only	BS3
P07001	6.58333	heteromeric only	BS3
P07010		heteromeric only	BS3
P07014	7.21988	heteromeric only	BS3
P07018	5.63298	heteromeric only	BS3
P07364		heteromeric only	BS3
P07623		heteromeric only	BS3
P07639	5.74852	heteromeric only	BS3
P07648	5.99575	heteromeric only	BS3
P07658		heteromeric only	BS3
P08192	5.25883	heteromeric only	BS3
P08369		heteromeric only	BS3
P08395	5.3111	heteromeric only	BS3
P08400		heteromeric only	BS3
P08401		heteromeric only	BS3
P09323	6.64718	heteromeric only	BS3
P09378		heteromeric only	BS3
P09836		heteromeric only	BS3
P0A6A0	5.0749	heteromeric only	BS3
P0A6E6	7.61013	heteromeric only	BS3
P0A6J8	6.08573	heteromeric only	BS3
P0A6S0	5.15164	heteromeric only	BS3
P0A6T3	5.97824	heteromeric only	BS3
P0A6U8	4.83173	heteromeric only	BS3
P0A6Y5	6.66832	heteromeric only	BS3
P0A720	5.31846	heteromeric only	BS3
P0A742	5.614	heteromeric only	BS3
P0A749	6.16503	heteromeric only	BS3
P0A7A7	6.2006	heteromeric only	BS3
P0A7H0	4.82936	heteromeric only	BS3
P0A7N4	8.53362	heteromeric only	BS3
P0A7W7	8.45385	heteromeric only	BS3
P0A7Y8	6.72913	heteromeric only	BS3
P0A800	7.96925	heteromeric only	BS3
P0A805		heteromeric only	BS3
P0A812	5.52461	heteromeric only	BS3
P0A8A2		heteromeric only	BS3
P0A8B2	6.32541	heteromeric only	BS3
P0A8B5	6.55853	heteromeric only	BS3
P0A8E5	7.04868	heteromeric only	BS3
P0A8G3	7.3203	heteromeric only	BS3
P0A8H8	6.58966	heteromeric only	BS3
P0A8I5	7.1677	heteromeric only	BS3
P0A8J8	7.144	heteromeric only	BS3
P0A8P6	5.98387	heteromeric only	BS3
P0A8Q3		heteromeric only	BS3
P0A8R7	5.50705	heteromeric only	BS3
P0A901	5.91206	heteromeric only	BS3
P0A915		heteromeric only	BS3
P0A917	6.6638	heteromeric only	BS3
P0A924		heteromeric only	BS3
P0A932		heteromeric only	BS3
P0A940	5.84182	heteromeric only	BS3
P0A982		heteromeric only	BS3
P0A998	8.10888	heteromeric only	BS3
P0A9C3	6.218	heteromeric only	BS3
P0A9H5	5.21354	heteromeric only	BS3
P0A9I1		heteromeric only	BS3
P0A9I8	6.61879	heteromeric only	BS3
P0A9M2	6.63459	heteromeric only	BS3
P0A9P6	7.17366	heteromeric only	BS3
P0A9S5	7.36364	heteromeric only	BS3
P0A9T4	6.20544	heteromeric only	BS3
P0AA25	5.45104	heteromeric only	BS3
P0AA99		heteromeric only	BS3
P0AAB2		heteromeric only	BS3
P0AAG8	5.7104	heteromeric only	BS3
P0AAI9	6.15585	heteromeric only	BS3
P0AAJ3		heteromeric only	BS3
P0AAR3		heteromeric only	BS3
P0AAR8		heteromeric only	BS3
P0AAS5		heteromeric only	BS3
P0AAS7		heteromeric only	BS3
P0AAT9	5.92472	heteromeric only	BS3
P0AAW1	5.46928	heteromeric only	BS3
P0AB24	4.60317	heteromeric only	BS3
P0AB43		heteromeric only	BS3
P0AB74		heteromeric only	BS3
P0AB77	6.83715	heteromeric only	BS3
P0AB96		heteromeric only	BS3
P0ABG1		heteromeric only	BS3
P0ABG7	4.41294	heteromeric only	BS3
P0ABK2	6.42622	heteromeric only	BS3
P0ABL3		heteromeric only	BS3
P0ABR9		heteromeric only	BS3
P0ABS5	4.98446	heteromeric only	BS3
P0ABU9	6.26845	heteromeric only	BS3
P0AC81		heteromeric only	BS3
P0ACE0	4.5602	heteromeric only	BS3
P0ACH5		heteromeric only	BS3
P0ACH8		heteromeric only	BS3
P0ACI0	5.7385	heteromeric only	BS3
P0ACI6	4.63594	heteromeric only	BS3
P0ACM9	7.02643	heteromeric only	BS3
P0ACS2	5.32807	heteromeric only	BS3
P0ACS5	4.82803	heteromeric only	BS3
P0ACV2		heteromeric only	BS3
P0ACV6	6.29897	heteromeric only	BS3
P0ACX9		heteromeric only	BS3
P0AD24	6.52782	heteromeric only	BS3
P0AD33	7.22762	heteromeric only	BS3
P0AD65	4.05399	heteromeric only	BS3
P0AD68	5.18425	heteromeric only	BS3
P0AD96		heteromeric only	BS3
P0ADM6		heteromeric only	BS3
P0ADP0	6.93412	heteromeric only	BS3
P0ADP7	6.82318	heteromeric only	BS3
P0ADQ5		heteromeric only	BS3
P0ADQ7	7.64326	heteromeric only	BS3
P0ADX1	6.49488	heteromeric only	BS3
P0AE24		heteromeric only	BS3
P0AE30		heteromeric only	BS3
P0AE45	4.89206	heteromeric only	BS3
P0AE60	6.67142	heteromeric only	BS3
P0AEC5		heteromeric only	BS3
P0AEC8		heteromeric only	BS3
P0AED7	6.05919	heteromeric only	BS3
P0AEG1	5.99621	heteromeric only	BS3
P0AEK7		heteromeric only	BS3
P0AEL8		heteromeric only	BS3
P0AEM4	5.84479	heteromeric only	BS3
P0AEP9	4.52562	heteromeric only	BS3
P0AEQ1	6.62726	heteromeric only	BS3
P0AEU0		heteromeric only	BS3
P0AF03	5.79636	heteromeric only	BS3
P0AF26	6.14027	heteromeric only	BS3
P0AF98	5.37842	heteromeric only	BS3
P0AFD4	5.14553	heteromeric only	BS3
P0AFD6	6.57213	heteromeric only	BS3
P0AFH6	6.98959	heteromeric only	BS3
P0AFI0	4.48814	heteromeric only	BS3
P0AFK9		heteromeric only	BS3
P0AFM2	7.55827	heteromeric only	BS3
P0AFP6	8.06674	heteromeric only	BS3
P0AFS9		heteromeric only	BS3
P0AFU2		heteromeric only	BS3
P0AFW2	7.05118	heteromeric only	BS3
P0AFW8	5.90516	heteromeric only	BS3
P0AFZ7		heteromeric only	BS3
P0AG40	4.68215	heteromeric only	BS3
P0AG48	8.41212	heteromeric only	BS3
P0AGB3	5.49293	heteromeric only	BS3
P0AGC7		heteromeric only	BS3
P0AGI1		heteromeric only	BS3
P0C066		heteromeric only	BS3
P0C093	6.54954	heteromeric only	BS3
P0C0R7	6.89264	heteromeric only	BS3
P0C960	4.90218	heteromeric only	BS3
P0CB39	5.68319	heteromeric only	BS3
P0DMC5		heteromeric only	BS3
P0DN74		heteromeric only	BS3
P0DPN7		heteromeric only	BS3
P0DPP1		heteromeric only	BS3
P10384	5.86195	heteromeric only	BS3
P10441	6.27394	heteromeric only	BS3
P10442		heteromeric only	BS3
P10805		heteromeric only	BS3
P10902	5.31684	heteromeric only	BS3
P11875	5.61613	heteromeric only	BS3
P11880	5.64554	heteromeric only	BS3
P12281	6.91999	heteromeric only	BS3
P12295		heteromeric only	BS3
P12994		heteromeric only	BS3
P13001		heteromeric only	BS3
P14407	4.42134	heteromeric only	BS3
P15006		heteromeric only	BS3
P15033		heteromeric only	BS3
P15034	7.78547	heteromeric only	BS3
P15038	6.74562	heteromeric only	BS3
P15082	5.96149	heteromeric only	BS3
P15373	6.21285	heteromeric only	BS3
P15770		heteromeric only	BS3
P15993		heteromeric only	BS3
P16095	6.20297	heteromeric only	BS3
P16256		heteromeric only	BS3
P16431		heteromeric only	BS3
P16528	5.61988	heteromeric only	BS3
P16676	5.9113	heteromeric only	BS3
P17315		heteromeric only	BS3
P17443	5.65941	heteromeric only	BS3
P17583		heteromeric only	BS3
P17993	6.98204	heteromeric only	BS3
P19642		heteromeric only	BS3
P19769		heteromeric only	BS3
P20083	4.87727	heteromeric only	BS3
P21893	4.44029	heteromeric only	BS3
P22188	6.66719	heteromeric only	BS3
P22729		heteromeric only	BS3
P22787		heteromeric only	BS3
P23256	4.57774	heteromeric only	BS3
P23524	5.2777	heteromeric only	BS3
P23908	5.39759	heteromeric only	BS3
P24174		heteromeric only	BS3
P24183		heteromeric only	BS3
P24203	5.96863	heteromeric only	BS3
P25531		heteromeric only	BS3
P25738	6.8154	heteromeric only	BS3
P25743		heteromeric only	BS3
P25745	6.40462	heteromeric only	BS3
P25746	5.60093	heteromeric only	BS3
P25772		heteromeric only	BS3
P25798	5.51886	heteromeric only	BS3
P25894	6.11866	heteromeric only	BS3
P26266		heteromeric only	BS3
P26616	7.7628	heteromeric only	BS3
P27127	5.91639	heteromeric only	BS3
P27242		heteromeric only	BS3
P27300	4.94571	heteromeric only	BS3
P27830	4.03982	heteromeric only	BS3
P27832		heteromeric only	BS3
P27836	5.52553	heteromeric only	BS3
P28304	6.30975	heteromeric only	BS3
P28630	6.09614	heteromeric only	BS3
P28631	6.19382	heteromeric only	BS3
P28697		heteromeric only	BS3
P28904	5.26389	heteromeric only	BS3
P29012	6.63279	heteromeric only	BS3
P29131	5.94266	heteromeric only	BS3
P30128	6.09625	heteromeric only	BS3
P30139		heteromeric only	BS3
P30147		heteromeric only	BS3
P30192		heteromeric only	BS3
P30745		heteromeric only	BS3
P30855		heteromeric only	BS3
P31119	5.59382	heteromeric only	BS3
P31134		heteromeric only	BS3
P31441	5.78465	heteromeric only	BS3
P31446		heteromeric only	BS3
P31456		heteromeric only	BS3
P31460	6.4594	heteromeric only	BS3
P31471		heteromeric only	BS3
P31474		heteromeric only	BS3
P31600		heteromeric only	BS3
P31678	5.43083	heteromeric only	BS3
P31826		heteromeric only	BS3
P32051		heteromeric only	BS3
P32128		heteromeric only	BS3
P32131	5.65825	heteromeric only	BS3
P32169		heteromeric only	BS3
P32171		heteromeric only	BS3
P32689		heteromeric only	BS3
P32712		heteromeric only	BS3
P32714		heteromeric only	BS3
P32721		heteromeric only	BS3
P33011		heteromeric only	BS3
P33022		heteromeric only	BS3
P33222		heteromeric only	BS3
P33225		heteromeric only	BS3
P33228		heteromeric only	BS3
P33230		heteromeric only	BS3
P33235	5.9878	heteromeric only	BS3
P33345		heteromeric only	BS3
P33353		heteromeric only	BS3
P33354		heteromeric only	BS3
P33362		heteromeric only	BS3
P33554		heteromeric only	BS3
P33916	5.88334	heteromeric only	BS3
P33919		heteromeric only	BS3
P36645		heteromeric only	BS3
P36646		heteromeric only	BS3
P36837		heteromeric only	BS3
P36979	6.13184	heteromeric only	BS3
P37007		heteromeric only	BS3
P37047		heteromeric only	BS3
P37353		heteromeric only	BS3
P37595	4.61335	heteromeric only	BS3
P37597		heteromeric only	BS3
P37617	5.96606	heteromeric only	BS3
P37624		heteromeric only	BS3
P37626	6.09874	heteromeric only	BS3
P37636	6.29479	heteromeric only	BS3
P37641	5.61073	heteromeric only	BS3
P37643		heteromeric only	BS3
P37645	6.10712	heteromeric only	BS3
P37647	5.72644	heteromeric only	BS3
P37649	5.30392	heteromeric only	BS3
P37651		heteromeric only	BS3
P37652		heteromeric only	BS3
P37657		heteromeric only	BS3
P37671	6.51122	heteromeric only	BS3
P37672		heteromeric only	BS3
P37673		heteromeric only	BS3
P37676	5.96054	heteromeric only	BS3
P37682	5.71608	heteromeric only	BS3
P37690	5.25536	heteromeric only	BS3
P37750	5.80009	heteromeric only	BS3
P37767	6.00856	heteromeric only	BS3
P37774	6.03537	heteromeric only	BS3
P37908	4.91216	heteromeric only	BS3
P38035		heteromeric only	BS3
P38134		heteromeric only	BS3
P38392		heteromeric only	BS3
P39187		heteromeric only	BS3
P39221		heteromeric only	BS3
P39280		heteromeric only	BS3
P39283		heteromeric only	BS3
P39298	5.03752	heteromeric only	BS3
P39346		heteromeric only	BS3
P39360		heteromeric only	BS3
P39368		heteromeric only	BS3
P39369		heteromeric only	BS3
P39389		heteromeric only	BS3
P39407	6.62549	heteromeric only	BS3
P39453		heteromeric only	BS3
P39838	5.5649	heteromeric only	BS3
P40710	5.32545	heteromeric only	BS3
P40711		heteromeric only	BS3
P42592		heteromeric only	BS3
P42603		heteromeric only	BS3
P42604	5.53381	heteromeric only	BS3
P42914		heteromeric only	BS3
P43319		heteromeric only	BS3
P43676		heteromeric only	BS3
P45420		heteromeric only	BS3
P45527		heteromeric only	BS3
P45565		heteromeric only	BS3
P45568	4.91386	heteromeric only	BS3
P45750		heteromeric only	BS3
P45758		heteromeric only	BS3
P45766		heteromeric only	BS3
P45771		heteromeric only	BS3
P45804		heteromeric only	BS3
P46130	5.85839	heteromeric only	BS3
P46142		heteromeric only	BS3
P46474		heteromeric only	BS3
P46481		heteromeric only	BS3
P51024		heteromeric only	BS3
P52052		heteromeric only	BS3
P52124		heteromeric only	BS3
P52126		heteromeric only	BS3
P52127		heteromeric only	BS3
P52644	6.11313	heteromeric only	BS3
P54746		heteromeric only	BS3
P55140		heteromeric only	BS3
P60752	6.26566	heteromeric only	BS3
P60778		heteromeric only	BS3
P62517	6.07562	heteromeric only	BS3
P63224	6.87272	heteromeric only	BS3
P63883	6.33161	heteromeric only	BS3
P64474		heteromeric only	BS3
P64499	5.67519	heteromeric only	BS3
P64524		heteromeric only	BS3
P64585	5.634	heteromeric only	BS3
P64594	5.37609	heteromeric only	BS3
P64634		heteromeric only	BS3
P65290		heteromeric only	BS3
P67430		heteromeric only	BS3
P67699		heteromeric only	BS3
P69228		heteromeric only	BS3
P69795		heteromeric only	BS3
P71229		heteromeric only	BS3
P71242		heteromeric only	BS3
P71296		heteromeric only	BS3
P71298	5.19357	heteromeric only	BS3
P75620		heteromeric only	BS3
P75672		heteromeric only	BS3
P75683		heteromeric only	BS3
P75711		heteromeric only	BS3
P75719		heteromeric only	BS3
P75726		heteromeric only	BS3
P75749		heteromeric only	BS3
P75764		heteromeric only	BS3
P75777	5.82636	heteromeric only	BS3
P75782	6.15667	heteromeric only	BS3
P75791		heteromeric only	BS3
P75792		heteromeric only	BS3
P75809		heteromeric only	BS3
P75822	4.52195	heteromeric only	BS3
P75824		heteromeric only	BS3
P75830	5.69523	heteromeric only	BS3
P75853		heteromeric only	BS3
P75860		heteromeric only	BS3
P75884		heteromeric only	BS3
P75892		heteromeric only	BS3
P75897		heteromeric only	BS3
P75906		heteromeric only	BS3
P75913	6.13309	heteromeric only	BS3
P75916		heteromeric only	BS3
P75919	4.59691	heteromeric only	BS3
P75958	6.01857	heteromeric only	BS3
P75969		heteromeric only	BS3
P75987		heteromeric only	BS3
P75995		heteromeric only	BS3
P76014		heteromeric only	BS3
P76016		heteromeric only	BS3
P76042		heteromeric only	BS3
P76043		heteromeric only	BS3
P76083	5.67756	heteromeric only	BS3
P76085	5.50923	heteromeric only	BS3
P76108		heteromeric only	BS3
P76115		heteromeric only	BS3
P76128		heteromeric only	BS3
P76141	5.45706	heteromeric only	BS3
P76146		heteromeric only	BS3
P76149	5.2525	heteromeric only	BS3
P76161		heteromeric only	BS3
P76162		heteromeric only	BS3
P76168		heteromeric only	BS3
P76193	5.71095	heteromeric only	BS3
P76194		heteromeric only	BS3
P76197		heteromeric only	BS3
P76206		heteromeric only	BS3
P76208	5.34536	heteromeric only	BS3
P76213	4.92285	heteromeric only	BS3
P76215		heteromeric only	BS3
P76216	5.18715	heteromeric only	BS3
P76241		heteromeric only	BS3
P76250		heteromeric only	BS3
P76257		heteromeric only	BS3
P76344		heteromeric only	BS3
P76347		heteromeric only	BS3
P76352		heteromeric only	BS3
P76397	4.64495	heteromeric only	BS3
P76402		heteromeric only	BS3
P76407	4.78282	heteromeric only	BS3
P76458		heteromeric only	BS3
P76462		heteromeric only	BS3
P76469		heteromeric only	BS3
P76503	6.18507	heteromeric only	BS3
P76513	5.54274	heteromeric only	BS3
P76573		heteromeric only	BS3
P76585	4.47278	heteromeric only	BS3
P76641	5.65837	heteromeric only	BS3
P77183		heteromeric only	BS3
P77212	5.26562	heteromeric only	BS3
P77218		heteromeric only	BS3
P77239		heteromeric only	BS3
P77260		heteromeric only	BS3
P77265	4.34565	heteromeric only	BS3
P77279		heteromeric only	BS3
P77286		heteromeric only	BS3
P77306		heteromeric only	BS3
P77307		heteromeric only	BS3
P77330		heteromeric only	BS3
P77334		heteromeric only	BS3
P77338	5.29721	heteromeric only	BS3
P77348		heteromeric only	BS3
P77376	5.91622	heteromeric only	BS3
P77381		heteromeric only	BS3
P77399	5.74216	heteromeric only	BS3
P77444	5.62388	heteromeric only	BS3
P77454	7.60961	heteromeric only	BS3
P77463		heteromeric only	BS3
P77495		heteromeric only	BS3
P77529	6.39212	heteromeric only	BS3
P77544	5.35272	heteromeric only	BS3
P77554	4.76807	heteromeric only	BS3
P77562		heteromeric only	BS3
P77581	6.86635	heteromeric only	BS3
P77585		heteromeric only	BS3
P77596	5.78755	heteromeric only	BS3
P77598		heteromeric only	BS3
P77619		heteromeric only	BS3
P77649	4.69529	heteromeric only	BS3
P77657		heteromeric only	BS3
P77668		heteromeric only	BS3
P77690	3.83005	heteromeric only	BS3
P77695	6.35251	heteromeric only	BS3
P77698		heteromeric only	BS3
P77721	6.12958	heteromeric only	BS3
P77731		heteromeric only	BS3
P77735	5.68366	heteromeric only	BS3
P77743		heteromeric only	BS3
P77748	6.15035	heteromeric only	BS3
P77783		heteromeric only	BS3
P77795	5.36194	heteromeric only	BS3
P78061		heteromeric only	BS3
P80644		heteromeric only	BS3
Q2EET0		heteromeric only	BS3
Q2EET2		heteromeric only	BS3
Q46786		heteromeric only	BS3
Q46800		heteromeric only	BS3
Q46811		heteromeric only	BS3
Q46814	5.19437	heteromeric only	BS3
Q46820		heteromeric only	BS3
Q46844		heteromeric only	BS3
Q46861	5.51925	heteromeric only	BS3
Q46888		heteromeric only	BS3
Q46896		heteromeric only	BS3
Q46901		heteromeric only	BS3
Q46907		heteromeric only	BS3
Q46920	5.53695	heteromeric only	BS3
Q46938	6.42545	heteromeric only	BS3
Q47138		heteromeric only	BS3
Q47146	6.16238	heteromeric only	BS3
Q47151		heteromeric only	BS3
Q47154		heteromeric only	BS3
Q47274		heteromeric only	BS3
Q47534		heteromeric only	BS3
Q47537		heteromeric only	BS3
Q47622	5.86761	heteromeric only	BS3
Q47679	5.02652	heteromeric only	BS3
Q47688		heteromeric only	BS3
Q47706		heteromeric only	BS3
Q47718		heteromeric only	BS3
Q6BEX0		heteromeric only	BS3
P00370	8.03778	self only	BS3
P00509	6.94493	self only	BS3
P00895	7.18851	self only	BS3
P00904	7.09203	self only	BS3
P00914	3.97118	self only	BS3
P00936	6.3436	self only	BS3
P00944	6.06691	self only	BS3
P00954	6.12549	self only	BS3
P00959	7.75209	self only	BS3
P00962	6.3702	self only	BS3
P02413	8.46217	self only	BS3
P03023	6.339	self only	BS3
P03841	6.70144	self only	BS3
P03960	5.92085	self only	BS3
P04391	5.75823	self only	BS3
P04425	7.16454	self only	BS3
P04968	6.17588	self only	BS3
P04982	6.90387	self only	BS3
P05707	5.99247	self only	BS3
P05791	6.56731	self only	BS3
P05804	6.34037	self only	BS3
P06134	5.01843	self only	BS3
P06149	6.7636	self only	BS3
P06715	6.91864	self only	BS3
P06720	6.67494	self only	BS3
P06966	6.55277	self only	BS3
P06987	7.18741	self only	BS3
P06988	5.05631	self only	BS3
P06989	6.09223	self only	BS3
P06993	5.9665	self only	BS3
P07023	5.41286	self only	BS3
P07604	6.81669	self only	BS3
P07649	5.52563	self only	BS3
P07650	6.80561	self only	BS3
P08142	6.76276	self only	BS3
P08200	7.63704	self only	BS3
P08331	5.69096	self only	BS3
P08390	6.93031	self only	BS3
P08506	6.68916	self only	BS3
P08622	6.78632	self only	BS3
P08956	4.92987	self only	BS3
P08957	6.68345	self only	BS3
P08997	7.46059	self only	BS3
P09030	6.25136	self only	BS3
P09184	4.73898	self only	BS3
P09424	6.16718	self only	BS3
P09980	6.07294	self only	BS3
P0A6D0	6.29128	self only	BS3
P0A6E4	7.47518	self only	BS3
P0A6J1	7.0759	self only	BS3
P0A6K6	6.95056	self only	BS3
P0A6L2	7.29075	self only	BS3
P0A6L4	6.93564	self only	BS3
P0A6L9	5.01451	self only	BS3
P0A6P5	6.34065	self only	BS3
P0A6Q6	7.27633	self only	BS3
P0A6T5	7.81868	self only	BS3
P0A6T9	7.22812	self only	BS3
P0A6V8	6.43396	self only	BS3
P0A6W5	5.46843	self only	BS3
P0A6W9	5.81089	self only	BS3
P0A715	6.84339	self only	BS3
P0A725	4.67312	self only	BS3
P0A738	5.87184	self only	BS3
P0A776	6.14095	self only	BS3
P0A784	5.9676	self only	BS3
P0A794	7.64092	self only	BS3
P0A7C2	6.53782	self only	BS3
P0A7D4	6.96758	self only	BS3
P0A7E5	7.63638	self only	BS3
P0A7G6	7.643	self only	BS3
P0A7I4	6.24397	self only	BS3
P0A7I7	5.68001	self only	BS3
P0A7Q1	8.25359	self only	BS3
P0A7Y0	6.86358	self only	BS3
P0A809	6.87662	self only	BS3
P0A814	5.22168	self only	BS3
P0A821	6.15945	self only	BS3
P0A823	4.51809	self only	BS3
P0A867	6.92711	self only	BS3
P0A870	7.31323	self only	BS3
P0A877	7.38738	self only	BS3
P0A890	6.66189	self only	BS3
P0A8D0	6.40106	self only	BS3
P0A8E7		self only	BS3
P0A8I3	6.66161	self only	BS3
P0A8M0	7.18822	self only	BS3
P0A8N0	6.84516	self only	BS3
P0A8P8	5.60491	self only	BS3
P0A8S1	6.37155	self only	BS3
P0A8U6	7.36051	self only	BS3
P0A8W8	7.60908	self only	BS3
P0A912	6.7285	self only	BS3
P0A948	5.57946	self only	BS3
P0A951	6.17454	self only	BS3
P0A953	7.23392	self only	BS3
P0A959	6.40722	self only	BS3
P0A988	7.32457	self only	BS3
P0A9E0		self only	BS3
P0A9E5	7.05743	self only	BS3
P0A9G2	7.1168	self only	BS3
P0A9G8	6.22189	self only	BS3
P0A9H1	5.1563	self only	BS3
P0A9H3	5.67808	self only	BS3
P0A9H7	6.48804	self only	BS3
P0A9J0	6.98028	self only	BS3
P0A9L3	6.77414	self only	BS3
P0A9N4	5.30979	self only	BS3
P0A9S3	7.10645	self only	BS3
P0A9W3	7.06004	self only	BS3
P0A9Z1	6.1919	self only	BS3
P0AA41		self only	BS3
P0AA89	6.22713	self only	BS3
P0AAB4	6.7305	self only	BS3
P0AAF6	6.3843	self only	BS3
P0AAG0	6.61125	self only	BS3
P0AAI3	6.77587	self only	BS3
P0AAT2	4.47543	self only	BS3
P0AAZ4	6.53436	self only	BS3
P0AB52	6.42231	self only	BS3
P0AB80	7.31579	self only	BS3
P0ABC3	6.97093	self only	BS3
P0ABC7	6.54161	self only	BS3
P0ABJ1	7.03171	self only	BS3
P0ABQ0	7.19128	self only	BS3
P0ABQ2	7.46891	self only	BS3
P0ABS1	7.54069	self only	BS3
P0ABU0	7.59857	self only	BS3
P0AC19	6.20184	self only	BS3
P0AC28	5.51007	self only	BS3
P0AC86	7.12148	self only	BS3
P0ACG8	6.02916	self only	BS3
P0ACJ8	7.51466	self only	BS3
P0ACK5	4.79111	self only	BS3
P0ACK8	5.85941	self only	BS3
P0ACL9	6.90885	self only	BS3
P0ACP7	6.53288	self only	BS3
P0ACQ4	7.3102	self only	BS3
P0ACR7	5.33506	self only	BS3
P0ACR9	6.41232	self only	BS3
P0ADF6	5.26853	self only	BS3
P0ADK6	5.59794	self only	BS3
P0ADK8	6.81452	self only	BS3
P0ADP2	5.6336	self only	BS3
P0ADP9	6.11894	self only	BS3
P0ADR6	6.14747	self only	BS3
P0ADS6	7.85255	self only	BS3
P0ADS9		self only	BS3
P0ADT2	6.39848	self only	BS3
P0AE06	6.73047	self only	BS3
P0AE22	6.18224	self only	BS3
P0AE52	5.19143	self only	BS3
P0AE78	7.05934	self only	BS3
P0AE88	5.88221	self only	BS3
P0AEA8	6.38672	self only	BS3
P0AEB2	6.55476	self only	BS3
P0AED9	6.34768	self only	BS3
P0AEE8	6.10928	self only	BS3
P0AEH3	7.25914	self only	BS3
P0AEI1	6.5579	self only	BS3
P0AEW9	5.98653	self only	BS3
P0AEX5	6.90102	self only	BS3
P0AEZ3	7.01311	self only	BS3
P0AEZ9	7.2856	self only	BS3
P0AF08	6.68509	self only	BS3
P0AF24	6.17414	self only	BS3
P0AF63	6.79494	self only	BS3
P0AFB8	6.07718	self only	BS3
P0AFH0	5.8279	self only	BS3
P0AFH8	6.04053	self only	BS3
P0AFI2	6.53033	self only	BS3
P0AFI5	5.36528	self only	BS3
P0AFI7	6.29961	self only	BS3
P0AFL6	6.83916	self only	BS3
P0AFM4	6.40789	self only	BS3
P0AFS3	6.38941	self only	BS3
P0AFX4	5.56907	self only	BS3
P0AG07	7.75858	self only	BS3
P0AG24	6.38555	self only	BS3
P0AG76		self only	BS3
P0AG84	6.57586	self only	BS3
P0AG90	6.55731	self only	BS3
P0AGD3	6.96641	self only	BS3
P0AGE0	7.42068	self only	BS3
P0AGK8	6.20414	self only	BS3
P0C7L2	6.0908	self only	BS3
P0DMC7	7.02263	self only	BS3
P10121	7.23691	self only	BS3
P11447	6.77801	self only	BS3
P12996	5.40117	self only	BS3
P13009	6.63342	self only	BS3
P13035	6.4046	self only	BS3
P14175	6.97694	self only	BS3
P15043		self only	BS3
P15254	7.31888	self only	BS3
P15640	6.39375	self only	BS3
P15723	6.42586	self only	BS3
P16525	6.3734	self only	BS3
P17854	6.47353	self only	BS3
P17952	6.74068	self only	BS3
P18956	5.13222	self only	BS3
P19323	5.09976	self only	BS3
P19636	6.1855	self only	BS3
P21165	6.56008	self only	BS3
P21169	6.27201	self only	BS3
P21189	4.95511	self only	BS3
P21514	6.27938	self only	BS3
P22106	6.10428	self only	BS3
P22525	6.34731	self only	BS3
P23003	6.47777	self only	BS3
P23522	6.37472	self only	BS3
P23909	6.65858	self only	BS3
P24171	6.23786	self only	BS3
P24200	5.33303	self only	BS3
P24216	5.36005	self only	BS3
P24230	6.11599	self only	BS3
P24555	6.47858	self only	BS3
P25740	5.65288	self only	BS3
P25888	5.97809	self only	BS3
P26365		self only	BS3
P27298	6.08897	self only	BS3
P27431	7.10028	self only	BS3
P27550	7.19124	self only	BS3
P28248	7.12711	self only	BS3
P28903	6.17517	self only	BS3
P30011	5.89918	self only	BS3
P30015	5.31314	self only	BS3
P30177	7.02402	self only	BS3
P30850	6.9439	self only	BS3
P30871	5.66943	self only	BS3
P31554	5.52457	self only	BS3
P31658	7.14409	self only	BS3
P32144	6.26092	self only	BS3
P32157	6.11175	self only	BS3
P32177	6.48855	self only	BS3
P32669	6.29433	self only	BS3
P32684	6.10274	self only	BS3
P33221	6.13462	self only	BS3
P33363	5.92871	self only	BS3
P33596		self only	BS3
P33602	7.04157	self only	BS3
P33920	7.06631	self only	BS3
P33937	4.73647	self only	BS3
P36659	6.88151	self only	BS3
P36771	6.00863	self only	BS3
P36938	7.20654	self only	BS3
P37146	6.30457	self only	BS3
P37147		self only	BS3
P37326	5.89781	self only	BS3
P37338	6.03162	self only	BS3
P37349	7.21626	self only	BS3
P37440	6.45159	self only	BS3
P37692	6.3479	self only	BS3
P37745	5.32138	self only	BS3
P37747	6.06511	self only	BS3
P37759	6.47889	self only	BS3
P37773	7.03662	self only	BS3
P37903	6.33007	self only	BS3
P38489	6.18932	self only	BS3
P38521	6.90193	self only	BS3
P38684	5.69612	self only	BS3
P39829	6.20437	self only	BS3
P39831	7.2513	self only	BS3
P41407	5.69735	self only	BS3
P42588	5.77363	self only	BS3
P42620	5.70941	self only	BS3
P43672	5.80764	self only	BS3
P45395	6.90976	self only	BS3
P45464	6.03576	self only	BS3
P45544	6.25665	self only	BS3
P45578	7.24274	self only	BS3
P45955	6.96925	self only	BS3
P46118	6.45059	self only	BS3
P46853	5.5323	self only	BS3
P46889	5.7172	self only	BS3
P50465	5.26545	self only	BS3
P52062	4.20227	self only	BS3
P52095	6.53853	self only	BS3
P52627	5.62572	self only	BS3
P52647	7.10411	self only	BS3
P60340	6.52374	self only	BS3
P60390	6.94938	self only	BS3
P60584		self only	BS3
P60651	7.57908	self only	BS3
P60785	6.48885	self only	BS3
P61949	6.63223	self only	BS3
P62620	6.63099	self only	BS3
P63020	6.85341	self only	BS3
P63177	6.80809	self only	BS3
P63204	6.18294	self only	BS3
P63235	6.776	self only	BS3
P64429	5.98818	self only	BS3
P64596	6.07745	self only	BS3
P65807	5.18646	self only	BS3
P66817	5.45975	self only	BS3
P67087	6.67934	self only	BS3
P67660	6.03853	self only	BS3
P68767	7.05233	self only	BS3
P69428	6.61862	self only	BS3
P69451	6.77898	self only	BS3
P69922	7.00577	self only	BS3
P75691	6.94084	self only	BS3
P75767	6.28583	self only	BS3
P75817	4.70518	self only	BS3
P75821	6.06023	self only	BS3
P75838	6.88694	self only	BS3
P75989	5.66917	self only	BS3
P76034	5.94628	self only	BS3
P76104	5.85758	self only	BS3
P76114	6.09684	self only	BS3
P76268	6.68295	self only	BS3
P76273	6.06972	self only	BS3
P76290	6.1147	self only	BS3
P76372	6.69243	self only	BS3
P76403	6.74332	self only	BS3
P76418	6.06207	self only	BS3
P76536	6.2533	self only	BS3
P76542	5.22213	self only	BS3
P76578	5.4906	self only	BS3
P77173	6.6476	self only	BS3
P77302		self only	BS3
P77318	5.66973	self only	BS3
P77434	5.42644	self only	BS3
P77499	6.92005	self only	BS3
P77539	5.1822	self only	BS3
P77569	6.30549	self only	BS3
P77615	5.51571	self only	BS3
P77713	6.41846	self only	BS3
P77717	7.18958	self only	BS3
P77754	6.23633	self only	BS3
P78055	6.57976	self only	BS3
Q46803	5.29539	self only	BS3
Q46829	6.18582	self only	BS3
Q46845	6.20333	self only	BS3
Q46864	6.15435	self only	BS3
Q46915	5.21734	self only	BS3
Q46925	5.26369	self only	BS3
Q47156	6.1379	self only	BS3
Q57261	6.84619	self only	BS3
A5A613	6.86814	all identified	BS3
A5A614	5.35181	all identified	BS3
P00350	7.77266	all identified	BS3
P00363	6.51237	all identified	BS3
P00370	8.03778	all identified	BS3
P00393	6.36769	all identified	BS3
P00448	5.8982	all identified	BS3
P00452	7.19521	all identified	BS3
P00490	7.25651	all identified	BS3
P00509	6.94493	all identified	BS3
P00547	6.11047	all identified	BS3
P00550	6.63734	all identified	BS3
P00561	7.64577	all identified	BS3
P00562	6.63049	all identified	BS3
P00579	7.78289	all identified	BS3
P00582	7.37347	all identified	BS3
P00634	4.16125	all identified	BS3
P00803	6.06065	all identified	BS3
P00805	4.51399	all identified	BS3
P00861	5.15512	all identified	BS3
P00864	7.96682	all identified	BS3
P00887	5.76788	all identified	BS3
P00888	5.32266	all identified	BS3
P00893	5.59713	all identified	BS3
P00894	5.62494	all identified	BS3
P00895	7.18851	all identified	BS3
P00904	7.09203	all identified	BS3
P00909	5.90547	all identified	BS3
P00914	3.97118	all identified	BS3
P00934	6.4157	all identified	BS3
P00935	6.18716	all identified	BS3
P00936	6.3436	all identified	BS3
P00944	6.06691	all identified	BS3
P00946	5.41653	all identified	BS3
P00954	6.12549	all identified	BS3
P00956	7.80676	all identified	BS3
P00957	7.85658	all identified	BS3
P00959	7.75209	all identified	BS3
P00960	7.86323	all identified	BS3
P00961	8.02142	all identified	BS3
P00962	6.3702	all identified	BS3
P00963	6.6149	all identified	BS3
P00968	8.07614	all identified	BS3
P02358	8.83453	all identified	BS3
P02359	8.84419	all identified	BS3
P02413	8.46217	all identified	BS3
P02916	5.35126	all identified	BS3
P02918	5.23766	all identified	BS3
P02919	5.39356	all identified	BS3
P02925	4.75224	all identified	BS3
P02929	4.82646	all identified	BS3
P02930	5.95492	all identified	BS3
P02931	6.22233	all identified	BS3
P02942	6.45988	all identified	BS3
P02943	5.75904	all identified	BS3
P03004	6.60681	all identified	BS3
P03007	5.96972	all identified	BS3
P03018	6.62615	all identified	BS3
P03023	6.339	all identified	BS3
P03024	6.28818	all identified	BS3
P03030	6.27343	all identified	BS3
P03813	5.37882	all identified	BS3
P03819	4.54337	all identified	BS3
P03841	6.70144	all identified	BS3
P03959	4.70829	all identified	BS3
P03960	5.92085	all identified	BS3
P03961	5.89661	all identified	BS3
P04036	7.09222	all identified	BS3
P04079	7.95082	all identified	BS3
P04128	5.53807	all identified	BS3
P04335	5.71975	all identified	BS3
P04391	5.75823	all identified	BS3
P04425	7.16454	all identified	BS3
P04693	5.94481	all identified	BS3
P04805	6.49962	all identified	BS3
P04825	7.44772	all identified	BS3
P04846	6.33947	all identified	BS3
P04949	7.45169	all identified	BS3
P04951	5.8477	all identified	BS3
P04968	6.17588	all identified	BS3
P04982	6.90387	all identified	BS3
P04983	3.86709	all identified	BS3
P04993	6.13221	all identified	BS3
P04994	6.14249	all identified	BS3
P04995	6.05716	all identified	BS3
P05020	6.70477	all identified	BS3
P05041	4.62113	all identified	BS3
P05042	7.37905	all identified	BS3
P05055	7.90566	all identified	BS3
P05194	5.67345	all identified	BS3
P05458	5.27844	all identified	BS3
P05459	6.1266	all identified	BS3
P05523	6.14871	all identified	BS3
P05704	6.19886	all identified	BS3
P05707	5.99247	all identified	BS3
P05719	6.49601	all identified	BS3
P05791	6.56731	all identified	BS3
P05793	7.16824	all identified	BS3
P05804	6.34037	all identified	BS3
P05827	5.48774	all identified	BS3
P05852	5.52575	all identified	BS3
P06129	4.63043	all identified	BS3
P06134	5.01843	all identified	BS3
P06149	6.7636	all identified	BS3
P06282	4.87478	all identified	BS3
P06611	5.25222	all identified	BS3
P06612	7.13063	all identified	BS3
P06616	5.34539	all identified	BS3
P06709	4.73484	all identified	BS3
P06710	6.62879	all identified	BS3
P06715	6.91864	all identified	BS3
P06720	6.67494	all identified	BS3
P06721	6.7838	all identified	BS3
P06864	5.75404	all identified	BS3
P06959	8.33835	all identified	BS3
P06961	5.24009	all identified	BS3
P06966	6.55277	all identified	BS3
P06968	6.42542	all identified	BS3
P06971	5.04823	all identified	BS3
P06974	6.13012	all identified	BS3
P06983	4.96804	all identified	BS3
P06986	5.53077	all identified	BS3
P06987	7.18741	all identified	BS3
P06988	5.05631	all identified	BS3
P06989	6.09223	all identified	BS3
P06992	7.12683	all identified	BS3
P06993	5.9665	all identified	BS3
P06996	7.17454	all identified	BS3
P06999	6.32164	all identified	BS3
P07000	5.58403	all identified	BS3
P07001	6.58333	all identified	BS3
P07003	7.76139	all identified	BS3
P07004	7.27832	all identified	BS3
P07012	6.69774	all identified	BS3
P07013	5.95894	all identified	BS3
P07014	7.21988	all identified	BS3
P07017	6.99867	all identified	BS3
P07018	5.63298	all identified	BS3
P07023	5.41286	all identified	BS3
P07024	7.22048	all identified	BS3
P07026	4.05427	all identified	BS3
P07109	5.68725	all identified	BS3
P07117	5.93112	all identified	BS3
P07118	7.72321	all identified	BS3
P07363	6.57227	all identified	BS3
P07395	8.05035	all identified	BS3
P07604	6.81669	all identified	BS3
P07639	5.74852	all identified	BS3
P07648	5.99575	all identified	BS3
P07649	5.52563	all identified	BS3
P07650	6.80561	all identified	BS3
P07762	5.46316	all identified	BS3
P07813	7.6902	all identified	BS3
P07821	5.02465	all identified	BS3
P07862	5.68119	all identified	BS3
P07913	7.67782	all identified	BS3
P08142	6.76276	all identified	BS3
P08178	6.33864	all identified	BS3
P08192	5.25883	all identified	BS3
P08194	5.52101	all identified	BS3
P08200	7.63704	all identified	BS3
P08201	6.51343	all identified	BS3
P08244	6.08197	all identified	BS3
P08245	5.64031	all identified	BS3
P08312	8.10511	all identified	BS3
P08331	5.69096	all identified	BS3
P08390	6.93031	all identified	BS3
P08394	5.97417	all identified	BS3
P08395	5.3111	all identified	BS3
P08506	6.68916	all identified	BS3
P08622	6.78632	all identified	BS3
P08660	5.56477	all identified	BS3
P08839	7.88111	all identified	BS3
P08956	4.92987	all identified	BS3
P08957	6.68345	all identified	BS3
P08997	7.46059	all identified	BS3
P09029	5.33081	all identified	BS3
P09030	6.25136	all identified	BS3
P09053	5.41683	all identified	BS3
P09099	6.1045	all identified	BS3
P09126	5.65685	all identified	BS3
P09127	6.42037	all identified	BS3
P09147	6.13721	all identified	BS3
P09148	5.29554	all identified	BS3
P09151	6.82575	all identified	BS3
P09152	6.7452	all identified	BS3
P09155	4.18229	all identified	BS3
P09158	6.81766	all identified	BS3
P09169	6.45502	all identified	BS3
P09184	4.73898	all identified	BS3
P09323	6.64718	all identified	BS3
P09348	5.29697	all identified	BS3
P09372	8.47613	all identified	BS3
P09373	8.52608	all identified	BS3
P09391	4.90152	all identified	BS3
P09394	6.03808	all identified	BS3
P09424	6.16718	all identified	BS3
P09546	6.95806	all identified	BS3
P09549	5.3934	all identified	BS3
P09831	7.88157	all identified	BS3
P09832	7.80143	all identified	BS3
P09833	5.37913	all identified	BS3
P09980	6.07294	all identified	BS3
P0A698	7.10462	all identified	BS3
P0A6A0	5.0749	all identified	BS3
P0A6A3	6.68564	all identified	BS3
P0A6A6	5.95091	all identified	BS3
P0A6A8	6.78973	all identified	BS3
P0A6B4	4.90494	all identified	BS3
P0A6B7	7.90002	all identified	BS3
P0A6C1	5.94682	all identified	BS3
P0A6C5	5.48011	all identified	BS3
P0A6D0	6.29128	all identified	BS3
P0A6D3	5.76899	all identified	BS3
P0A6D7	6.97513	all identified	BS3
P0A6E4	7.47518	all identified	BS3
P0A6E6	7.61013	all identified	BS3
P0A6E9	5.36528	all identified	BS3
P0A6F1	8.14029	all identified	BS3
P0A6F3	7.85309	all identified	BS3
P0A6F5	8.73008	all identified	BS3
P0A6F9	8.372	all identified	BS3
P0A6G7	8.15248	all identified	BS3
P0A6H1	7.50366	all identified	BS3
P0A6H5	7.50031	all identified	BS3
P0A6H8	5.54357	all identified	BS3
P0A6I3	5.60208	all identified	BS3
P0A6I6	5.98256	all identified	BS3
P0A6J1	7.0759	all identified	BS3
P0A6J3	5.60162	all identified	BS3
P0A6J5	7.01476	all identified	BS3
P0A6J8	6.08573	all identified	BS3
P0A6K1	6.56014	all identified	BS3
P0A6K3	5.21413	all identified	BS3
P0A6K6	6.95056	all identified	BS3
P0A6L0	6.09857	all identified	BS3
P0A6L2	7.29075	all identified	BS3
P0A6L4	6.93564	all identified	BS3
P0A6L7	4.04563	all identified	BS3
P0A6L9	5.01451	all identified	BS3
P0A6M8	7.82824	all identified	BS3
P0A6P1	7.35608	all identified	BS3
P0A6P5	6.34065	all identified	BS3
P0A6P7	7.24424	all identified	BS3
P0A6P9	7.96182	all identified	BS3
P0A6Q6	7.27633	all identified	BS3
P0A6R0	6.28807	all identified	BS3
P0A6R3	8.0598	all identified	BS3
P0A6S0	5.15164	all identified	BS3
P0A6S7	5.69964	all identified	BS3
P0A6T1	7.00795	all identified	BS3
P0A6T3	5.97824	all identified	BS3
P0A6T5	7.81868	all identified	BS3
P0A6T9	7.22812	all identified	BS3
P0A6U3	7.02482	all identified	BS3
P0A6U8	4.83173	all identified	BS3
P0A6V1	7.29463	all identified	BS3
P0A6V8	6.43396	all identified	BS3
P0A6W0	5.31718	all identified	BS3
P0A6W5	5.46843	all identified	BS3
P0A6W9	5.81089	all identified	BS3
P0A6X1	4.5963	all identified	BS3
P0A6X3	6.59685	all identified	BS3
P0A6X7	8.5188	all identified	BS3
P0A6Y1	8.77576	all identified	BS3
P0A6Y5	6.66832	all identified	BS3
P0A6Y8	8.37345	all identified	BS3
P0A6Z1	6.95327	all identified	BS3
P0A6Z3	7.865	all identified	BS3
P0A6Z6	6.39793	all identified	BS3
P0A705	7.85914	all identified	BS3
P0A707	8.40287	all identified	BS3
P0A715	6.84339	all identified	BS3
P0A717	8.26878	all identified	BS3
P0A720	5.31846	all identified	BS3
P0A722	7.20698	all identified	BS3
P0A725	4.67312	all identified	BS3
P0A729	6.46216	all identified	BS3
P0A731	6.43221	all identified	BS3
P0A734	5.86449	all identified	BS3
P0A738	5.87184	all identified	BS3
P0A742	5.614	all identified	BS3
P0A746	4.7809	all identified	BS3
P0A749	6.16503	all identified	BS3
P0A759	7.74328	all identified	BS3
P0A761	5.5141	all identified	BS3
P0A763	7.34823	all identified	BS3
P0A776	6.14095	all identified	BS3
P0A780	5.98793	all identified	BS3
P0A784	5.9676	all identified	BS3
P0A786	8.69315	all identified	BS3
P0A790	7.0404	all identified	BS3
P0A794	7.64092	all identified	BS3
P0A796	7.65079	all identified	BS3
P0A799	7.67451	all identified	BS3
P0A7A2	5.69435	all identified	BS3
P0A7A5	4.81127	all identified	BS3
P0A7A7	6.2006	all identified	BS3
P0A7A9	7.99709	all identified	BS3
P0A7B1	6.83626	all identified	BS3
P0A7B3	6.38113	all identified	BS3
P0A7B5	7.10488	all identified	BS3
P0A7B8	7.66424	all identified	BS3
P0A7C2	6.53782	all identified	BS3
P0A7C6	5.40217	all identified	BS3
P0A7D4	6.96758	all identified	BS3
P0A7D7	6.70777	all identified	BS3
P0A7E1	6.71556	all identified	BS3
P0A7E3	4.93278	all identified	BS3
P0A7E5	7.63638	all identified	BS3
P0A7E9	7.33773	all identified	BS3
P0A7F3	8.90669	all identified	BS3
P0A7F6	7.28056	all identified	BS3
P0A7F9	5.5038	all identified	BS3
P0A7G2	7.52751	all identified	BS3
P0A7G6	7.643	all identified	BS3
P0A7H0	4.82936	all identified	BS3
P0A7H3	5.31967	all identified	BS3
P0A7H6	5.37241	all identified	BS3
P0A7I0	5.55985	all identified	BS3
P0A7I4	6.24397	all identified	BS3
P0A7I7	5.68001	all identified	BS3
P0A7J0	5.961	all identified	BS3
P0A7J3	8.56767	all identified	BS3
P0A7J7	8.41462	all identified	BS3
P0A7K2	8.67575	all identified	BS3
P0A7K6	8.38676	all identified	BS3
P0A7L0	8.28207	all identified	BS3
P0A7L3	8.38162	all identified	BS3
P0A7L8	8.49265	all identified	BS3
P0A7M2	8.41711	all identified	BS3
P0A7M6	8.82587	all identified	BS3
P0A7M9	8.16611	all identified	BS3
P0A7N1	4.871	all identified	BS3
P0A7N4	8.53362	all identified	BS3
P0A7N9	9.19664	all identified	BS3
P0A7P5	8.62292	all identified	BS3
P0A7Q1	8.25359	all identified	BS3
P0A7Q6	8.68845	all identified	BS3
P0A7R1	8.44432	all identified	BS3
P0A7R5	8.63961	all identified	BS3
P0A7R9	8.56811	all identified	BS3
P0A7S3	8.75625	all identified	BS3
P0A7S9	8.65119	all identified	BS3
P0A7T3	8.82957	all identified	BS3
P0A7T7	8.76212	all identified	BS3
P0A7U3	8.61468	all identified	BS3
P0A7U7	8.89485	all identified	BS3
P0A7V0	8.62216	all identified	BS3
P0A7V3	8.72694	all identified	BS3
P0A7V8	8.68881	all identified	BS3
P0A7W1	8.68564	all identified	BS3
P0A7W7	8.45385	all identified	BS3
P0A7X3	8.7651	all identified	BS3
P0A7X6	6.48289	all identified	BS3
P0A7Y0	6.86358	all identified	BS3
P0A7Y8	6.72913	all identified	BS3
P0A7Z0	6.65347	all identified	BS3
P0A7Z4	8.5474	all identified	BS3
P0A800	7.96925	all identified	BS3
P0A809	6.87662	all identified	BS3
P0A812	5.52461	all identified	BS3
P0A814	5.22168	all identified	BS3
P0A817	7.86153	all identified	BS3
P0A821	6.15945	all identified	BS3
P0A823	4.51809	all identified	BS3
P0A825	7.37163	all identified	BS3
P0A828	4.85957	all identified	BS3
P0A830	5.02555	all identified	BS3
P0A832	7.43443	all identified	BS3
P0A836	8.35072	all identified	BS3
P0A840	5.83892	all identified	BS3
P0A847	6.98927	all identified	BS3
P0A850	7.98623	all identified	BS3
P0A853	8.98785	all identified	BS3
P0A855	6.71723	all identified	BS3
P0A858	8.15505	all identified	BS3
P0A862	7.10688	all identified	BS3
P0A867	6.92711	all identified	BS3
P0A870	7.31323	all identified	BS3
P0A873	5.79873	all identified	BS3
P0A877	7.38738	all identified	BS3
P0A879	7.52386	all identified	BS3
P0A884	5.84407	all identified	BS3
P0A887	7.4426	all identified	BS3
P0A890	6.66189	all identified	BS3
P0A894	6.77915	all identified	BS3
P0A898	5.92068	all identified	BS3
P0A8A0	5.31329	all identified	BS3
P0A8A4	5.80988	all identified	BS3
P0A8A8	6.43911	all identified	BS3
P0A8B2	6.32541	all identified	BS3
P0A8B5	6.55853	all identified	BS3
P0A8C1	5.0883	all identified	BS3
P0A8C4	6.47236	all identified	BS3
P0A8D0	6.40106	all identified	BS3
P0A8D3	5.55887	all identified	BS3
P0A8E5	7.04868	all identified	BS3
P0A8F0	7.74462	all identified	BS3
P0A8F4	6.79333	all identified	BS3
P0A8F8	5.9646	all identified	BS3
P0A8G0	6.46727	all identified	BS3
P0A8G3	7.3203	all identified	BS3
P0A8G6	7.35074	all identified	BS3
P0A8G9	7.1293	all identified	BS3
P0A8H6	6.83547	all identified	BS3
P0A8H8	6.58966	all identified	BS3
P0A8I3	6.66161	all identified	BS3
P0A8I5	7.1677	all identified	BS3
P0A8J2	4.67191	all identified	BS3
P0A8J4	6.80846	all identified	BS3
P0A8J8	7.144	all identified	BS3
P0A8K1	6.09394	all identified	BS3
P0A8L1	7.81643	all identified	BS3
P0A8M0	7.18822	all identified	BS3
P0A8M3	7.91375	all identified	BS3
P0A8M6	8.07431	all identified	BS3
P0A8N0	6.84516	all identified	BS3
P0A8N3	7.99747	all identified	BS3
P0A8N5	7.75188	all identified	BS3
P0A8P6	5.98387	all identified	BS3
P0A8P8	5.60491	all identified	BS3
P0A8R0	7.58768	all identified	BS3
P0A8R4	5.66916	all identified	BS3
P0A8R7	5.50705	all identified	BS3
P0A8R9	6.0894	all identified	BS3
P0A8S1	6.37155	all identified	BS3
P0A8T1	5.07607	all identified	BS3
P0A8T7	8.21378	all identified	BS3
P0A8U2	6.55831	all identified	BS3
P0A8U6	7.36051	all identified	BS3
P0A8V0	4.91676	all identified	BS3
P0A8V2	8.20977	all identified	BS3
P0A8V6	5.78117	all identified	BS3
P0A8W0	6.71691	all identified	BS3
P0A8W5	6.1201	all identified	BS3
P0A8W8	7.60908	all identified	BS3
P0A8X0	6.87307	all identified	BS3
P0A8Y5	5.91395	all identified	BS3
P0A8Z0	5.70055	all identified	BS3
P0A8Z3	6.04707	all identified	BS3
P0A901	5.91206	all identified	BS3
P0A903	5.87752	all identified	BS3
P0A905	7.05343	all identified	BS3
P0A908	6.06591	all identified	BS3
P0A910	7.72927	all identified	BS3
P0A912	6.7285	all identified	BS3
P0A917	6.6638	all identified	BS3
P0A927	6.04562	all identified	BS3
P0A937	5.39559	all identified	BS3
P0A940	5.84182	all identified	BS3
P0A948	5.57946	all identified	BS3
P0A951	6.17454	all identified	BS3
P0A953	7.23392	all identified	BS3
P0A955	6.94929	all identified	BS3
P0A959	6.40722	all identified	BS3
P0A962	6.71801	all identified	BS3
P0A964	6.2186	all identified	BS3
P0A968	6.02069	all identified	BS3
P0A988	7.32457	all identified	BS3
P0A991	8.31408	all identified	BS3
P0A993	4.99956	all identified	BS3
P0A998	8.10888	all identified	BS3
P0A9A6	7.80168	all identified	BS3
P0A9A9	7.25562	all identified	BS3
P0A9B2	8.27969	all identified	BS3
P0A9B6	5.19471	all identified	BS3
P0A9C0	5.07828	all identified	BS3
P0A9C3	6.218	all identified	BS3
P0A9C5	8.27304	all identified	BS3
P0A9D2	6.17322	all identified	BS3
P0A9D4	7.2509	all identified	BS3
P0A9D8	7.09074	all identified	BS3
P0A9E5	7.05743	all identified	BS3
P0A9F1	6.58485	all identified	BS3
P0A9F3	7.54065	all identified	BS3
P0A9F6	6.23382	all identified	BS3
P0A9F9	5.51539	all identified	BS3
P0A9G2	7.1168	all identified	BS3
P0A9G4	5.61471	all identified	BS3
P0A9G6	9.08184	all identified	BS3
P0A9G8	6.22189	all identified	BS3
P0A9H1	5.1563	all identified	BS3
P0A9H3	5.67808	all identified	BS3
P0A9H5	5.21354	all identified	BS3
P0A9H7	6.48804	all identified	BS3
P0A9H9	7.07067	all identified	BS3
P0A9I3	4.86984	all identified	BS3
P0A9I8	6.61879	all identified	BS3
P0A9J0	6.98028	all identified	BS3
P0A9J4	6.12932	all identified	BS3
P0A9J6	5.20813	all identified	BS3
P0A9J8	7.74573	all identified	BS3
P0A9K3	7.67422	all identified	BS3
P0A9K7	5.68879	all identified	BS3
P0A9K9	7.19714	all identified	BS3
P0A9L3	6.77414	all identified	BS3
P0A9L8	7.88285	all identified	BS3
P0A9M0	7.60591	all identified	BS3
P0A9M2	6.63459	all identified	BS3
P0A9M5	6.76561	all identified	BS3
P0A9M8	7.95304	all identified	BS3
P0A9N4	5.30979	all identified	BS3
P0A9P0	8.67002	all identified	BS3
P0A9P4	6.43113	all identified	BS3
P0A9P6	7.17366	all identified	BS3
P0A9P9	4.06224	all identified	BS3
P0A9Q1	8.12799	all identified	BS3
P0A9Q5	7.53162	all identified	BS3
P0A9Q7	8.06607	all identified	BS3
P0A9Q9	6.65941	all identified	BS3
P0A9R4	6.01908	all identified	BS3
P0A9R7	7.56787	all identified	BS3
P0A9S1	5.18443	all identified	BS3
P0A9S3	7.10645	all identified	BS3
P0A9S5	7.36364	all identified	BS3
P0A9T0	7.94881	all identified	BS3
P0A9T4	6.20544	all identified	BS3
P0A9T6	5.80576	all identified	BS3
P0A9U1	4.48003	all identified	BS3
P0A9U3	5.84525	all identified	BS3
P0A9U6	4.40491	all identified	BS3
P0A9V1	6.32212	all identified	BS3
P0A9W0	6.63185	all identified	BS3
P0A9W3	7.06004	all identified	BS3
P0A9W9	5.88259	all identified	BS3
P0A9X1	4.71116	all identified	BS3
P0A9X4	7.45972	all identified	BS3
P0A9Y6	4.85961	all identified	BS3
P0A9Z1	6.1919	all identified	BS3
P0AA04	5.34476	all identified	BS3
P0AA10	8.61956	all identified	BS3
P0AA16	6.0445	all identified	BS3
P0AA25	5.45104	all identified	BS3
P0AA31	5.89071	all identified	BS3
P0AA39	6.71368	all identified	BS3
P0AA43	7.4034	all identified	BS3
P0AA53	5.9098	all identified	BS3
P0AA82	6.01004	all identified	BS3
P0AA86	4.63409	all identified	BS3
P0AA89	6.22713	all identified	BS3
P0AA91	4.67829	all identified	BS3
P0AA95	5.50204	all identified	BS3
P0AAA1	6.00156	all identified	BS3
P0AAB4	6.7305	all identified	BS3
P0AAB6	6.76934	all identified	BS3
P0AAB8	5.19165	all identified	BS3
P0AAC0	6.44932	all identified	BS3
P0AAD6	6.43446	all identified	BS3
P0AAE0	6.50339	all identified	BS3
P0AAE2	4.9974	all identified	BS3
P0AAF6	6.3843	all identified	BS3
P0AAG0	6.61125	all identified	BS3
P0AAG3	5.82839	all identified	BS3
P0AAG8	5.7104	all identified	BS3
P0AAH0	6.1481	all identified	BS3
P0AAH4	4.69647	all identified	BS3
P0AAH8	5.08272	all identified	BS3
P0AAI3	6.77587	all identified	BS3
P0AAI5	6.40027	all identified	BS3
P0AAI9	6.15585	all identified	BS3
P0AAJ5	6.10555	all identified	BS3
P0AAN3	4.76193	all identified	BS3
P0AAN9	6.02401	all identified	BS3
P0AAP3	4.43969	all identified	BS3
P0AAQ2	5.1847	all identified	BS3
P0AAS0	5.43207	all identified	BS3
P0AAT2	4.47543	all identified	BS3
P0AAT4	5.30907	all identified	BS3
P0AAT6	7.48084	all identified	BS3
P0AAT9	5.92472	all identified	BS3
P0AAU2	5.45478	all identified	BS3
P0AAU7	6.72919	all identified	BS3
P0AAV4	4.7675	all identified	BS3
P0AAV6	7.39033	all identified	BS3
P0AAW1	5.46928	all identified	BS3
P0AAX8	6.90134	all identified	BS3
P0AAY6	5.23058	all identified	BS3
P0AAZ4	6.53436	all identified	BS3
P0AAZ7	5.93052	all identified	BS3
P0AB03	5.11517	all identified	BS3
P0AB10	5.06961	all identified	BS3
P0AB12	5.66598	all identified	BS3
P0AB14	4.51152	all identified	BS3
P0AB24	4.60317	all identified	BS3
P0AB26	5.82824	all identified	BS3
P0AB28	6.75255	all identified	BS3
P0AB38	6.26645	all identified	BS3
P0AB52	6.42231	all identified	BS3
P0AB55	5.52494	all identified	BS3
P0AB58	4.88466	all identified	BS3
P0AB67	6.44802	all identified	BS3
P0AB71	7.24152	all identified	BS3
P0AB77	6.83715	all identified	BS3
P0AB80	7.31579	all identified	BS3
P0AB83	5.97054	all identified	BS3
P0AB85	6.1854	all identified	BS3
P0AB87	4.45318	all identified	BS3
P0AB89	7.86117	all identified	BS3
P0AB91	7.17332	all identified	BS3
P0AB98	6.2241	all identified	BS3
P0ABA0	7.35689	all identified	BS3
P0ABA4	7.28393	all identified	BS3
P0ABA6	7.31039	all identified	BS3
P0ABB0	7.80695	all identified	BS3
P0ABB4	7.93135	all identified	BS3
P0ABB8	5.09222	all identified	BS3
P0ABC3	6.97093	all identified	BS3
P0ABC7	6.54161	all identified	BS3
P0ABC9	5.4951	all identified	BS3
P0ABD3	8.49277	all identified	BS3
P0ABD5	7.69472	all identified	BS3
P0ABD8	7.14823	all identified	BS3
P0ABF1	6.76041	all identified	BS3
P0ABF4	4.89196	all identified	BS3
P0ABF6	6.23622	all identified	BS3
P0ABG7	4.41294	all identified	BS3
P0ABH0	6.68672	all identified	BS3
P0ABH7	8.65144	all identified	BS3
P0ABH9	6.94062	all identified	BS3
P0ABI4	5.84835	all identified	BS3
P0ABI8	6.45812	all identified	BS3
P0ABJ1	7.03171	all identified	BS3
P0ABJ9	7.04805	all identified	BS3
P0ABK2	6.42622	all identified	BS3
P0ABK5	7.94583	all identified	BS3
P0ABN1	5.69494	all identified	BS3
P0ABN5	5.34195	all identified	BS3
P0ABP8	8.24154	all identified	BS3
P0ABQ0	7.19128	all identified	BS3
P0ABQ2	7.46891	all identified	BS3
P0ABS1	7.54069	all identified	BS3
P0ABS5	4.98446	all identified	BS3
P0ABS8	6.03255	all identified	BS3
P0ABT2	7.4092	all identified	BS3
P0ABU0	7.59857	all identified	BS3
P0ABU2	6.56833	all identified	BS3
P0ABU5	6.53327	all identified	BS3
P0ABU7	6.41186	all identified	BS3
P0ABU9	6.26845	all identified	BS3
P0ABV2	5.82592	all identified	BS3
P0ABV6	5.5335	all identified	BS3
P0ABX5	5.28619	all identified	BS3
P0ABX8	4.6756	all identified	BS3
P0ABZ1	4.98953	all identified	BS3
P0ABZ4	5.35099	all identified	BS3
P0ABZ6	5.02499	all identified	BS3
P0AC00	5.7068	all identified	BS3
P0AC02	6.18842	all identified	BS3
P0AC05	4.40753	all identified	BS3
[truncated: 2,678 more rows]

## Sheet: Fig_S2
CL	control	DB	FDR separate	FDR level	PPI error
DSSO	Wrong precursor scans	Ecoli	yes	PPI	0.0698006
DSSO	Wrong precursor scans	Ecoli	yes	CSM	0.197789
DSSO	Wrong precursor scans	Ecoli	no	CSM	0.548409
DSSO	Wrong precursor scans	Ecoli	no	Peptide Pair	0.447547
DSSO	Wrong precursor scans	Ecoli	no	Residue Pair	0.377502
DSSO	Wrong precursor scans	Ecoli	no	PPI	0.119946
DSSO	Wrong precursor scans	Ecoli	yes	Peptide Pair	0.174463
DSSO	Wrong precursor scans	Ecoli	yes	Residue Pair	0.150845
DSSO	Wrong precursor scans	Ecoli	no	redundant CSM	0.548409
DSSO	Wrong precursor scans	Ecoli	yes	redundant CSM	0.197789
BS3	Wrong precursor scans	Ecoli	yes	PPI	0.0620301
BS3	Wrong precursor scans	Ecoli	yes	CSM	0.155405
BS3	Wrong precursor scans	Ecoli	no	CSM	0.64194
BS3	Wrong precursor scans	Ecoli	no	Peptide Pair	0.550179
BS3	Wrong precursor scans	Ecoli	no	Residue Pair	0.47479
BS3	Wrong precursor scans	Ecoli	no	PPI	0.119718
BS3	Wrong precursor scans	Ecoli	yes	Peptide Pair	0.133449
BS3	Wrong precursor scans	Ecoli	yes	Residue Pair	0.125874
BS3	Wrong precursor scans	Ecoli	no	redundant CSM	0.641172
BS3	Wrong precursor scans	Ecoli	yes	redundant CSM	0.155405
DSSO	Wrong crosslinker	Ecoli	yes	PPI	0.0529101
DSSO	Wrong crosslinker	Ecoli	yes	CSM	0.15534
DSSO	Wrong crosslinker	Ecoli	no	CSM	0.503784
DSSO	Wrong crosslinker	Ecoli	no	Peptide Pair	0.439239
DSSO	Wrong crosslinker	Ecoli	no	Residue Pair	0.405745
DSSO	Wrong crosslinker	Ecoli	no	PPI	0.184713
DSSO	Wrong crosslinker	Ecoli	yes	Peptide Pair	0.129252
DSSO	Wrong crosslinker	Ecoli	yes	Residue Pair	0.103586
DSSO	Wrong crosslinker	Ecoli	no	redundant CSM	0.72242
DSSO	Wrong crosslinker	Ecoli	yes	redundant CSM	0.294253
BS3	Wrong crosslinker	Ecoli	yes	PPI	0.0743802
BS3	Wrong crosslinker	Ecoli	yes	CSM	0.168478
BS3	Wrong crosslinker	Ecoli	no	CSM	0.499693
BS3	Wrong crosslinker	Ecoli	no	Peptide Pair	0.422642
BS3	Wrong crosslinker	Ecoli	no	Residue Pair	0.363158
BS3	Wrong crosslinker	Ecoli	no	PPI	0.10297
BS3	Wrong crosslinker	Ecoli	yes	Peptide Pair	0.146119
BS3	Wrong crosslinker	Ecoli	yes	Residue Pair	0.128931
BS3	Wrong crosslinker	Ecoli	no	redundant CSM	0.683407
BS3	Wrong crosslinker	Ecoli	yes	redundant CSM	0.200514
DSSO	Non-crosslinkable	Ecoli	no	CSM	0.361744
DSSO	Non-crosslinkable	Ecoli	no	Peptide Pair	0.294807
DSSO	Non-crosslinkable	Ecoli	no	Residue Pair	0.264578
DSSO	Non-crosslinkable	Ecoli	no	PPI	0.0853917
DSSO	Non-crosslinkable	Ecoli	yes	PPI	0.0489888
DSSO	Non-crosslinkable	Ecoli	yes	Peptide Pair	0.12707
DSSO	Non-crosslinkable	Ecoli	yes	Residue Pair	0.116396
DSSO	Non-crosslinkable	Ecoli	yes	CSM	0.152366
DSSO	Non-crosslinkable	Ecoli	yes	redundant CSM	0.212244
DSSO	Non-crosslinkable	Ecoli	no	redundant CSM	0.529824
BS3	Non-crosslinkable	Ecoli	no	CSM	0.348853
BS3	Non-crosslinkable	Ecoli	no	Peptide Pair	0.300935
BS3	Non-crosslinkable	Ecoli	no	Residue Pair	0.264296
BS3	Non-crosslinkable	Ecoli	no	PPI	0.092808
BS3	Non-crosslinkable	Ecoli	yes	PPI	0.0656874
BS3	Non-crosslinkable	Ecoli	yes	Peptide Pair	0.145714
BS3	Non-crosslinkable	Ecoli	yes	Residue Pair	0.139555
BS3	Non-crosslinkable	Ecoli	yes	CSM	0.164301
BS3	Non-crosslinkable	Ecoli	yes	redundant CSM	0.193254
BS3	Non-crosslinkable	Ecoli	no	redundant CSM	0.521218
DSSO	Entrapment	Ecoli+Yeast+human	yes	PPI	0.042439
DSSO	Entrapment	Ecoli+Yeast+human	yes	CSM	0.170203
DSSO	Entrapment	Ecoli+Yeast+human	no	CSM	0.421256
DSSO	Entrapment	Ecoli+Yeast+human	no	Peptide Pair	0.359379
DSSO	Entrapment	Ecoli+Yeast+human	no	Residue Pair	0.301543
DSSO	Entrapment	Ecoli+Yeast+human	no	PPI	0.0851977
DSSO	Entrapment	Ecoli+Yeast+human	yes	Peptide Pair	0.131916
DSSO	Entrapment	Ecoli+Yeast+human	yes	Residue Pair	0.0958808
DSSO	Entrapment	Ecoli+Yeast+human	no	redundant CSM	0.645635
DSSO	Entrapment	Ecoli+Yeast+human	yes	redundant CSM	0.244211
BS3	Entrapment	Ecoli+Yeast+human	yes	PPI	0.0550508
BS3	Entrapment	Ecoli+Yeast+human	yes	CSM	0.171308
BS3	Entrapment	Ecoli+Yeast+human	no	CSM	0.458579
BS3	Entrapment	Ecoli+Yeast+human	no	Peptide Pair	0.384801
BS3	Entrapment	Ecoli+Yeast+human	no	Residue Pair	0.343704
BS3	Entrapment	Ecoli+Yeast+human	no	PPI	0.131676
BS3	Entrapment	Ecoli+Yeast+human	yes	Peptide Pair	0.123772
BS3	Entrapment	Ecoli+Yeast+human	yes	Residue Pair	0.105737
BS3	Entrapment	Ecoli+Yeast+human	no	redundant CSM	0.65646
BS3	Entrapment	Ecoli+Yeast+human	yes	redundant CSM	0.223486
DSSO	Entrapment	Ecoli+Yeast	yes	PPI	0.0423467
DSSO	Entrapment	Ecoli+Yeast	yes	CSM	0.197889
DSSO	Entrapment	Ecoli+Yeast	no	CSM	0.424174
DSSO	Entrapment	Ecoli+Yeast	no	Peptide Pair	0.356407
DSSO	Entrapment	Ecoli+Yeast	no	Residue Pair	0.306231
DSSO	Entrapment	Ecoli+Yeast	no	PPI	0.0980583
DSSO	Entrapment	Ecoli+Yeast	yes	Peptide Pair	0.165195
DSSO	Entrapment	Ecoli+Yeast	yes	Residue Pair	0.129901
DSSO	Entrapment	Ecoli+Yeast	no	redundant CSM	0.625458
DSSO	Entrapment	Ecoli+Yeast	yes	redundant CSM	0.254916
BS3	Entrapment	Ecoli+Yeast	yes	PPI	0.061363
BS3	Entrapment	Ecoli+Yeast	yes	CSM	0.173794
BS3	Entrapment	Ecoli+Yeast	no	CSM	0.432727
BS3	Entrapment	Ecoli+Yeast	no	Peptide Pair	0.355674
BS3	Entrapment	Ecoli+Yeast	no	Residue Pair	0.319593
BS3	Entrapment	Ecoli+Yeast	no	PPI	0.124725
BS3	Entrapment	Ecoli+Yeast	yes	Peptide Pair	0.131668
BS3	Entrapment	Ecoli+Yeast	yes	Residue Pair	0.109246
BS3	Entrapment	Ecoli+Yeast	no	redundant CSM	0.61616
BS3	Entrapment	Ecoli+Yeast	yes	redundant CSM	0.225678
DSSO	Entrapment	Ecoli+Human	no	CSM	0.457898
DSSO	Entrapment	Ecoli+Human	no	Peptide Pair	0.375293
DSSO	Entrapment	Ecoli+Human	no	Residue Pair	0.305958
DSSO	Entrapment	Ecoli+Human	no	PPI	0.0803216
DSSO	Entrapment	Ecoli+Human	yes	PPI	0.036
DSSO	Entrapment	Ecoli+Human	yes	Peptide Pair	0.129052
DSSO	Entrapment	Ecoli+Human	yes	Residue Pair	0.115547
DSSO	Entrapment	Ecoli+Human	yes	CSM	0.1879
DSSO	Entrapment	Ecoli+Human	yes	redundant CSM	0.258082
DSSO	Entrapment	Ecoli+Human	no	redundant CSM	0.670677
BS3	Entrapment	Ecoli+Human	no	CSM	0.48347
BS3	Entrapment	Ecoli+Human	no	Peptide Pair	0.393257
BS3	Entrapment	Ecoli+Human	no	Residue Pair	0.366032
BS3	Entrapment	Ecoli+Human	no	PPI	0.088621
BS3	Entrapment	Ecoli+Human	yes	PPI	0.0141035
BS3	Entrapment	Ecoli+Human	yes	Peptide Pair	0.136565
BS3	Entrapment	Ecoli+Human	yes	Residue Pair	0.124099
BS3	Entrapment	Ecoli+Human	yes	CSM	0.180394
BS3	Entrapment	Ecoli+Human	yes	redundant CSM	0.221181
BS3	Entrapment	Ecoli+Human	no	redundant CSM	0.670372

## Sheet: Fig_S3
error	CL	FDR separate	FDR level	Result level
0.122493	DSSO	no	CSM	CSM
0.151226	DSSO	no	CSM	Peptide Pair
0.176215	DSSO	no	CSM	Residue Pair
0.0952134	DSSO	no	Peptide Pair	CSM
0.115423	DSSO	no	Peptide Pair	Peptide Pair
0.135232	DSSO	no	Peptide Pair	Residue Pair
0.0834458	DSSO	no	Residue Pair	CSM
0.0995422	DSSO	no	Residue Pair	Peptide Pair
0.116698	DSSO	no	Residue Pair	Residue Pair
0.0360453	DSSO	yes	Peptide Pair	CSM
0.044148	DSSO	yes	Peptide Pair	Peptide Pair
0.0518503	DSSO	yes	Peptide Pair	Residue Pair
0.0337686	DSSO	yes	Residue Pair	CSM
0.0410031	DSSO	yes	Residue Pair	Peptide Pair
0.0480882	DSSO	yes	Residue Pair	Residue Pair
0.0421039	DSSO	yes	CSM	CSM
0.0524319	DSSO	yes	CSM	Peptide Pair
0.0621093	DSSO	yes	CSM	Residue Pair
0.0363703	DSSO	yes	redundant CSM	CSM
0.076361	DSSO	yes	redundant CSM	Peptide Pair
0.0891071	DSSO	yes	redundant CSM	Residue Pair
0.147789	DSSO	no	redundant CSM	CSM
0.297055	DSSO	no	redundant CSM	Peptide Pair
0.334283	DSSO	no	redundant CSM	Residue Pair
0.123938	BS3	no	CSM	CSM
0.15351	BS3	no	CSM	Peptide Pair
0.168365	BS3	no	CSM	Residue Pair
0.0989572	BS3	no	Peptide Pair	CSM
0.122813	BS3	no	Peptide Pair	Peptide Pair
0.134727	BS3	no	Peptide Pair	Residue Pair
0.0849122	BS3	no	Residue Pair	CSM
0.104719	BS3	no	Residue Pair	Peptide Pair
0.114811	BS3	no	Residue Pair	Residue Pair
0.0416662	BS3	yes	Peptide Pair	CSM
0.052657	BS3	yes	Peptide Pair	Peptide Pair
0.0585748	BS3	yes	Peptide Pair	Residue Pair
0.0394248	BS3	yes	Residue Pair	CSM
0.0497901	BS3	yes	Residue Pair	Peptide Pair
0.0553883	BS3	yes	Residue Pair	Residue Pair
0.0476036	BS3	yes	CSM	CSM
0.0601179	BS3	yes	CSM	Peptide Pair
0.0662351	BS3	yes	CSM	Residue Pair
0.0372309	BS3	yes	redundant CSM	CSM
0.0715675	BS3	yes	redundant CSM	Peptide Pair
0.0795242	BS3	yes	redundant CSM	Residue Pair
0.173112	BS3	no	redundant CSM	CSM
0.295672	BS3	no	redundant CSM	Peptide Pair
0.316698	BS3	no	redundant CSM	Residue Pair

## Sheet: Fig_S4
positive control	FDR separate	FDR level	FDR cutoff	proportion of PPIs	CL
STRING	no	CSM	1	0.541507	BS3
STRING	no	CSM	2	0.489152	BS3
STRING	no	CSM	3	0.450122	BS3
STRING	no	CSM	4	0.413887	BS3
STRING	no	CSM	5	0.3907	BS3
STRING	no	CSM	6	0.363306	BS3
STRING	no	CSM	7	0.345921	BS3
STRING	no	CSM	8	0.332086	BS3
STRING	no	CSM	9	0.312085	BS3
STRING	no	CSM	10	0.296663	BS3
STRING	no	Peptide Pair	1	0.561972	BS3
STRING	no	Peptide Pair	2	0.52164	BS3
STRING	no	Peptide Pair	3	0.485549	BS3
STRING	no	Peptide Pair	4	0.454847	BS3
STRING	no	Peptide Pair	5	0.425362	BS3
STRING	no	Peptide Pair	6	0.405246	BS3
STRING	no	Peptide Pair	7	0.391278	BS3
STRING	no	Peptide Pair	8	0.36715	BS3
STRING	no	Peptide Pair	9	0.353202	BS3
STRING	no	Peptide Pair	10	0.343849	BS3
STRING	no	Residue Pair	1	0.574468	BS3
STRING	no	Residue Pair	2	0.533909	BS3
STRING	no	Residue Pair	3	0.508529	BS3
STRING	no	Residue Pair	4	0.474419	BS3
STRING	no	Residue Pair	5	0.449146	BS3
STRING	no	Residue Pair	6	0.426254	BS3
STRING	no	Residue Pair	7	0.413442	BS3
STRING	no	Residue Pair	8	0.396994	BS3
STRING	no	Residue Pair	9	0.382081	BS3
STRING	no	Residue Pair	10	0.364787	BS3
STRING	no	PPI	1	0.652055	BS3
STRING	no	PPI	2	0.630045	BS3
STRING	no	PPI	3	0.634096	BS3
STRING	no	PPI	4	0.623301	BS3
STRING	no	PPI	5	0.610507	BS3
STRING	no	PPI	6	0.601027	BS3
STRING	no	PPI	7	0.590461	BS3
STRING	no	PPI	8	0.569697	BS3
STRING	no	PPI	9	0.552707	BS3
STRING	no	PPI	10	0.543478	BS3
STRING	yes	PPI	1	0.643875	BS3
STRING	yes	PPI	2	0.625304	BS3
STRING	yes	PPI	3	0.616253	BS3
STRING	yes	PPI	4	0.617284	BS3
STRING	yes	PPI	5	0.610169	BS3
STRING	yes	PPI	6	0.59058	BS3
STRING	yes	PPI	7	0.591398	BS3
STRING	yes	PPI	8	0.59612	BS3
STRING	yes	PPI	9	0.583882	BS3
STRING	yes	PPI	10	0.578447	BS3
STRING	yes	Peptide Pair	1	0.619256	BS3
STRING	yes	Peptide Pair	2	0.584483	BS3
STRING	yes	Peptide Pair	3	0.579454	BS3
STRING	yes	Peptide Pair	4	0.562323	BS3
STRING	yes	Peptide Pair	5	0.547837	BS3
STRING	yes	Peptide Pair	6	0.533993	BS3
STRING	yes	Peptide Pair	7	0.528504	BS3
STRING	yes	Peptide Pair	8	0.519101	BS3
STRING	yes	Peptide Pair	9	0.505319	BS3
STRING	yes	Peptide Pair	10	0.488603	BS3
STRING	yes	Residue Pair	1	0.622276	BS3
STRING	yes	Residue Pair	2	0.593525	BS3
STRING	yes	Residue Pair	3	0.580488	BS3
STRING	yes	Residue Pair	4	0.5727	BS3
STRING	yes	Residue Pair	5	0.555256	BS3
STRING	yes	Residue Pair	6	0.540921	BS3
STRING	yes	Residue Pair	7	0.53317	BS3
STRING	yes	Residue Pair	8	0.528926	BS3
STRING	yes	Residue Pair	9	0.51856	BS3
STRING	yes	Residue Pair	10	0.510753	BS3
STRING	yes	CSM	1	0.611222	BS3
STRING	yes	CSM	2	0.577049	BS3
STRING	yes	CSM	3	0.563218	BS3
STRING	yes	CSM	4	0.547837	BS3
STRING	yes	CSM	5	0.531863	BS3
STRING	yes	CSM	6	0.522989	BS3
STRING	yes	CSM	7	0.513514	BS3
STRING	yes	CSM	8	0.490927	BS3
STRING	yes	CSM	9	0.479087	BS3
STRING	yes	CSM	10	0.465259	BS3
STRING	no	CSM	1	0.565733	DSSO
STRING	no	CSM	2	0.517182	DSSO
STRING	no	CSM	3	0.464918	DSSO
STRING	no	CSM	4	0.431945	DSSO
STRING	no	CSM	5	0.399672	DSSO
STRING	no	CSM	6	0.373845	DSSO
STRING	no	CSM	7	0.351772	DSSO
STRING	no	CSM	8	0.332409	DSSO
STRING	no	CSM	9	0.318934	DSSO
STRING	no	CSM	10	0.304825	DSSO
STRING	no	Peptide Pair	1	0.591599	DSSO
STRING	no	Peptide Pair	2	0.54067	DSSO
STRING	no	Peptide Pair	3	0.512584	DSSO
STRING	no	Peptide Pair	4	0.466762	DSSO
STRING	no	Peptide Pair	5	0.442043	DSSO
STRING	no	Peptide Pair	6	0.424188	DSSO
STRING	no	Peptide Pair	7	0.396971	DSSO
STRING	no	Peptide Pair	8	0.379413	DSSO
STRING	no	Peptide Pair	9	0.361702	DSSO
STRING	no	Peptide Pair	10	0.345393	DSSO
STRING	no	Residue Pair	1	0.598504	DSSO
STRING	no	Residue Pair	2	0.560127	DSSO
STRING	no	Residue Pair	3	0.535096	DSSO
STRING	no	Residue Pair	4	0.505757	DSSO
STRING	no	Residue Pair	5	0.47311	DSSO
STRING	no	Residue Pair	6	0.452639	DSSO
STRING	no	Residue Pair	7	0.433926	DSSO
STRING	no	Residue Pair	8	0.420024	DSSO
STRING	no	Residue Pair	9	0.399023	DSSO
STRING	no	Residue Pair	10	0.382234	DSSO
STRING	no	PPI	1	0.675174	DSSO
STRING	no	PPI	2	0.661795	DSSO
STRING	no	PPI	3	0.637931	DSSO
STRING	no	PPI	4	0.628433	DSSO
STRING	no	PPI	5	0.62212	DSSO
STRING	no	PPI	6	0.603352	DSSO
STRING	no	PPI	7	0.59919	DSSO
STRING	no	PPI	8	0.580153	DSSO
STRING	no	PPI	9	0.575495	DSSO
STRING	no	PPI	10	0.570218	DSSO
STRING	yes	PPI	1	0.677596	DSSO
STRING	yes	PPI	2	0.669951	DSSO
STRING	yes	PPI	3	0.665198	DSSO
STRING	yes	PPI	4	0.652695	DSSO
STRING	yes	PPI	5	0.64794	DSSO
STRING	yes	PPI	6	0.645683	DSSO
STRING	yes	PPI	7	0.636833	DSSO
STRING	yes	PPI	8	0.638935	DSSO
STRING	yes	PPI	9	0.6352	DSSO
STRING	yes	PPI	10	0.620896	DSSO
STRING	yes	Peptide Pair	1	0.626003	DSSO
STRING	yes	Peptide Pair	2	0.606145	DSSO
STRING	yes	Peptide Pair	3	0.595899	DSSO
STRING	yes	Peptide Pair	4	0.577654	DSSO
STRING	yes	Peptide Pair	5	0.563636	DSSO
STRING	yes	Peptide Pair	6	0.551793	DSSO
STRING	yes	Peptide Pair	7	0.539179	DSSO
STRING	yes	Peptide Pair	8	0.52815	DSSO
STRING	yes	Peptide Pair	9	0.516295	DSSO
STRING	yes	Peptide Pair	10	0.506883	DSSO
STRING	yes	Residue Pair	1	0.623529	DSSO
STRING	yes	Residue Pair	2	0.605078	DSSO
STRING	yes	Residue Pair	3	0.6	DSSO
STRING	yes	Residue Pair	4	0.59229	DSSO
STRING	yes	Residue Pair	5	0.57842	DSSO
STRING	yes	Residue Pair	6	0.564103	DSSO
STRING	yes	Residue Pair	7	0.551244	DSSO
STRING	yes	Residue Pair	8	0.539773	DSSO
STRING	yes	Residue Pair	9	0.530631	DSSO
STRING	yes	Residue Pair	10	0.523185	DSSO
STRING	yes	CSM	1	0.624233	DSSO
STRING	yes	CSM	2	0.60101	DSSO
STRING	yes	CSM	3	0.581264	DSSO
STRING	yes	CSM	4	0.563034	DSSO
STRING	yes	CSM	5	0.544477	DSSO
STRING	yes	CSM	6	0.534672	DSSO
STRING	yes	CSM	7	0.518998	DSSO
STRING	yes	CSM	8	0.506883	DSSO
STRING	yes	CSM	9	0.483895	DSSO
STRING	yes	CSM	10	0.467811	DSSO
Coelution	no	CSM	1	0.55811	BS3
Coelution	no	CSM	2	0.490138	BS3
Coelution	no	CSM	3	0.450933	BS3
Coelution	no	CSM	4	0.409122	BS3
Coelution	no	CSM	5	0.379227	BS3
Coelution	no	CSM	6	0.346674	BS3
Coelution	no	CSM	7	0.322611	BS3
Coelution	no	CSM	8	0.301746	BS3
Coelution	no	CSM	9	0.280029	BS3
Coelution	no	CSM	10	0.263297	BS3
Coelution	no	Peptide Pair	1	0.590141	BS3
Coelution	no	Peptide Pair	2	0.529613	BS3
Coelution	no	Peptide Pair	3	0.484586	BS3
Coelution	no	Peptide Pair	4	0.454847	BS3
Coelution	no	Peptide Pair	5	0.422464	BS3
Coelution	no	Peptide Pair	6	0.397377	BS3
Coelution	no	Peptide Pair	7	0.37977	BS3
Coelution	no	Peptide Pair	8	0.354804	BS3
Coelution	no	Peptide Pair	9	0.336946	BS3
Coelution	no	Peptide Pair	10	0.315908	BS3
Coelution	no	Residue Pair	1	0.615502	BS3
Coelution	no	Residue Pair	2	0.546239	BS3
Coelution	no	Residue Pair	3	0.514925	BS3
Coelution	no	Residue Pair	4	0.47907	BS3
Coelution	no	Residue Pair	5	0.449959	BS3
Coelution	no	Residue Pair	6	0.426254	BS3
Coelution	no	Residue Pair	7	0.40869	BS3
Coelution	no	Residue Pair	8	0.391985	BS3
Coelution	no	Residue Pair	9	0.371098	BS3
Coelution	no	Residue Pair	10	0.350026	BS3
Coelution	no	PPI	1	0.717808	BS3
Coelution	no	PPI	2	0.688341	BS3
Coelution	no	PPI	3	0.673597	BS3
Coelution	no	PPI	4	0.654369	BS3
Coelution	no	PPI	5	0.644928	BS3
Coelution	no	PPI	6	0.628425	BS3
Coelution	no	PPI	7	0.633224	BS3
Coelution	no	PPI	8	0.609091	BS3
Coelution	no	PPI	9	0.588319	BS3
Coelution	no	PPI	10	0.578804	BS3
Coelution	yes	PPI	1	0.723647	BS3
Coelution	yes	PPI	2	0.708029	BS3
Coelution	yes	PPI	3	0.69526	BS3
Coelution	yes	PPI	4	0.683128	BS3
Coelution	yes	PPI	5	0.664783	BS3
Coelution	yes	PPI	6	0.648551	BS3
Coelution	yes	PPI	7	0.648746	BS3
Coelution	yes	PPI	8	0.641975	BS3
Coelution	yes	PPI	9	0.628289	BS3
Coelution	yes	PPI	10	0.62599	BS3
Coelution	yes	Peptide Pair	1	0.693654	BS3
Coelution	yes	Peptide Pair	2	0.643103	BS3
Coelution	yes	Peptide Pair	3	0.634029	BS3
Coelution	yes	Peptide Pair	4	0.592068	BS3
Coelution	yes	Peptide Pair	5	0.566186	BS3
Coelution	yes	Peptide Pair	6	0.546354	BS3
Coelution	yes	Peptide Pair	7	0.536817	BS3
Coelution	yes	Peptide Pair	8	0.525843	BS3
Coelution	yes	Peptide Pair	9	0.511702	BS3
Coelution	yes	Peptide Pair	10	0.490585	BS3
Coelution	yes	Residue Pair	1	0.707022	BS3
Coelution	yes	Residue Pair	2	0.649281	BS3
Coelution	yes	Residue Pair	3	0.635772	BS3
Coelution	yes	Residue Pair	4	0.611276	BS3
Coelution	yes	Residue Pair	5	0.572776	BS3
Coelution	yes	Residue Pair	6	0.557545	BS3
Coelution	yes	Residue Pair	7	0.544226	BS3
Coelution	yes	Residue Pair	8	0.536009	BS3
Coelution	yes	Residue Pair	9	0.525309	BS3
Coelution	yes	Residue Pair	10	0.515054	BS3
Coelution	yes	CSM	1	0.677355	BS3
Coelution	yes	CSM	2	0.639344	BS3
Coelution	yes	CSM	3	0.597701	BS3
Coelution	yes	CSM	4	0.566186	BS3
Coelution	yes	CSM	5	0.542892	BS3
Coelution	yes	CSM	6	0.532184	BS3
Coelution	yes	CSM	7	0.515676	BS3
Coelution	yes	CSM	8	0.495968	BS3
Coelution	yes	CSM	9	0.480038	BS3
Coelution	yes	CSM	10	0.467898	BS3
Coelution	no	CSM	1	0.567888	DSSO
Coelution	no	CSM	2	0.500859	DSSO
Coelution	no	CSM	3	0.443657	DSSO
Coelution	no	CSM	4	0.403356	DSSO
Coelution	no	CSM	5	0.367961	DSSO
Coelution	no	CSM	6	0.343218	DSSO
Coelution	no	CSM	7	0.31936	DSSO
Coelution	no	CSM	8	0.301902	DSSO
Coelution	no	CSM	9	0.286897	DSSO
Coelution	no	CSM	10	0.273877	DSSO
Coelution	no	Peptide Pair	1	0.586931	DSSO
Coelution	no	Peptide Pair	2	0.533971	DSSO
Coelution	no	Peptide Pair	3	0.494966	DSSO
Coelution	no	Peptide Pair	4	0.443888	DSSO
Coelution	no	Peptide Pair	5	0.417158	DSSO
Coelution	no	Peptide Pair	6	0.392298	DSSO
Coelution	no	Peptide Pair	7	0.365062	DSSO
Coelution	no	Peptide Pair	8	0.347588	DSSO
Coelution	no	Peptide Pair	9	0.330919	DSSO
Coelution	no	Peptide Pair	10	0.314682	DSSO
Coelution	no	Residue Pair	1	0.603491	DSSO
Coelution	no	Residue Pair	2	0.567511	DSSO
Coelution	no	Residue Pair	3	0.518687	DSSO
Coelution	no	Residue Pair	4	0.487664	DSSO
Coelution	no	Residue Pair	5	0.449855	DSSO
Coelution	no	Residue Pair	6	0.428281	DSSO
Coelution	no	Residue Pair	7	0.406607	DSSO
Coelution	no	Residue Pair	8	0.388033	DSSO
Coelution	no	Residue Pair	9	0.368078	DSSO
Coelution	no	Residue Pair	10	0.350761	DSSO
Coelution	no	PPI	1	0.723898	DSSO
Coelution	no	PPI	2	0.705637	DSSO
Coelution	no	PPI	3	0.67069	DSSO
Coelution	no	PPI	4	0.654281	DSSO
Coelution	no	PPI	5	0.639017	DSSO
Coelution	no	PPI	6	0.617318	DSSO
Coelution	no	PPI	7	0.609987	DSSO
Coelution	no	PPI	8	0.596692	DSSO
Coelution	no	PPI	9	0.591584	DSSO
Coelution	no	PPI	10	0.588378	DSSO
Coelution	yes	PPI	1	0.756831	DSSO
Coelution	yes	PPI	2	0.73399	DSSO
Coelution	yes	PPI	3	0.715859	DSSO
Coelution	yes	PPI	4	0.700599	DSSO
Coelution	yes	PPI	5	0.691011	DSSO
Coelution	yes	PPI	6	0.681655	DSSO
Coelution	yes	PPI	7	0.669535	DSSO
Coelution	yes	PPI	8	0.658902	DSSO
Coelution	yes	PPI	9	0.648	DSSO
Coelution	yes	PPI	10	0.640299	DSSO
Coelution	yes	Peptide Pair	1	0.661316	DSSO
Coelution	yes	Peptide Pair	2	0.627095	DSSO
Coelution	yes	Peptide Pair	3	0.597105	DSSO
Coelution	yes	Peptide Pair	4	0.576536	DSSO
Coelution	yes	Peptide Pair	5	0.567914	DSSO
Coelution	yes	Peptide Pair	6	0.548805	DSSO
Coelution	yes	Peptide Pair	7	0.526119	DSSO
Coelution	yes	Peptide Pair	8	0.512958	DSSO
Coelution	yes	Peptide Pair	9	0.500858	DSSO
Coelution	yes	Peptide Pair	10	0.484211	DSSO
Coelution	yes	Residue Pair	1	0.677311	DSSO
Coelution	yes	Residue Pair	2	0.629055	DSSO
Coelution	yes	Residue Pair	3	0.607547	DSSO
Coelution	yes	Residue Pair	4	0.587617	DSSO
Coelution	yes	Residue Pair	5	0.577308	DSSO
Coelution	yes	Residue Pair	6	0.568376	DSSO
Coelution	yes	Residue Pair	7	0.548259	DSSO
Coelution	yes	Residue Pair	8	0.530303	DSSO
Coelution	yes	Residue Pair	9	0.515315	DSSO
Coelution	yes	Residue Pair	10	0.506562	DSSO
Coelution	yes	CSM	1	0.648773	DSSO
Coelution	yes	CSM	2	0.609848	DSSO
Coelution	yes	CSM	3	0.579007	DSSO
Coelution	yes	CSM	4	0.568376	DSSO
Coelution	yes	CSM	5	0.541544	DSSO
Coelution	yes	CSM	6	0.519161	DSSO
Coelution	yes	CSM	7	0.502591	DSSO
Coelution	yes	CSM	8	0.484211	DSSO
Coelution	yes	CSM	9	0.457678	DSSO
Coelution	yes	CSM	10	0.446352	DSSO

## Sheet: Fig_S5c
protein	log(average iBAQ)	category
P00350	7.77266	self only
P00363	6.51237	self only
P00370	8.03778	self only
P00448	5.8982	self only
P00452	7.19521	self only
P00509	6.94493	self only
P00550	6.63734	self only
P00561	7.64577	self only
P00562	6.63049	self only
P00864	7.96682	self only
P00894	5.62494	self only
P00895	7.18851	self only
P00904	7.09203	self only
P00914	3.97118	self only
P00936	6.3436	self only
P00944	6.06691	self only
P00954	6.12549	self only
P00959	7.75209	self only
P02925	4.75224	self only
P03004	6.60681	self only
P03018	6.62615	self only
P03023	6.339	self only
P03841	6.70144	self only
P03960	5.92085	self only
P04391	5.75823	self only
P04425	7.16454	self only
P04693	5.94481	self only
P04825	7.44772	self only
P04949	7.45169	self only
P04968	6.17588	self only
P04982	6.90387	self only
P04993	6.13221	self only
P04994	6.14249	self only
P04995	6.05716	self only
P05458	5.27844	self only
P05459	6.1266	self only
P05523	6.14871	self only
P05704	6.19886	self only
P05707	5.99247	self only
P05791	6.56731	self only
P05793	7.16824	self only
P05804	6.34037	self only
P06134	5.01843	self only
P06149	6.7636	self only
P06612	7.13063	self only
P06709	4.73484	self only
P06715	6.91864	self only
P06720	6.67494	self only
P06966	6.55277	self only
P06987	7.18741	self only
P06988	5.05631	self only
P06989	6.09223	self only
P06993	5.9665	self only
P06996	7.17454	self only
P07003	7.76139	self only
P07004	7.27832	self only
P07012	6.69774	self only
P07017	6.99867	self only
P07023	5.41286	self only
P07117	5.93112	self only
P07363	6.57227	self only
P07604	6.81669	self only
P07649	5.52563	self only
P07650	6.80561	self only
P07913	7.67782	self only
P08142	6.76276	self only
P08200	7.63704	self only
P08245	5.64031	self only
P08331	5.69096	self only
P08390	6.93031	self only
P08394	5.97417	self only
P08506	6.68916	self only
P08622	6.78632	self only
P08660	5.56477	self only
P08956	4.92987	self only
P08997	7.46059	self only
P09030	6.25136	self only
P09151	6.82575	self only
P09184	4.73898	self only
P09323	6.64718	self only
P09424	6.16718	self only
P09546	6.95806	self only
P09980	6.07294	self only
P0A698	7.10462	self only
P0A6C1	5.94682	self only
P0A6D0	6.29128	self only
P0A6D3	5.76899	self only
P0A6D7	6.97513	self only
P0A6E4	7.47518	self only
P0A6F1	8.14029	self only
P0A6F3	7.85309	self only
P0A6F9	8.372	self only
P0A6H5	7.50031	self only
P0A6J1	7.0759	self only
P0A6K6	6.95056	self only
P0A6L2	7.29075	self only
P0A6L4	6.93564	self only
P0A6L9	5.01451	self only
P0A6P5	6.34065	self only
P0A6P9	7.96182	self only
P0A6Q6	7.27633	self only
P0A6T1	7.00795	self only
P0A6T9	7.22812	self only
P0A6U3	7.02482	self only
P0A6V1	7.29463	self only
P0A6V8	6.43396	self only
P0A6W5	5.46843	self only
P0A6W9	5.81089	self only
P0A6Y5	6.66832	self only
P0A6Z3	7.865	self only
P0A715	6.84339	self only
P0A717	8.26878	self only
P0A725	4.67312	self only
P0A738	5.87184	self only
P0A776	6.14095	self only
P0A780	5.98793	self only
P0A784	5.9676	self only
P0A794	7.64092	self only
P0A796	7.65079	self only
P0A799	7.67451	self only
P0A7A7	6.2006	self only
P0A7A9	7.99709	self only
P0A7B1	6.83626	self only
P0A7B5	7.10488	self only
P0A7B8	7.66424	self only
P0A7C2	6.53782	self only
P0A7D4	6.96758	self only
P0A7E5	7.63638	self only
P0A7E9	7.33773	self only
P0A7F6	7.28056	self only
P0A7G6	7.643	self only
P0A7I4	6.24397	self only
P0A7I7	5.68001	self only
P0A7M6	8.82587	self only
P0A7Q1	8.25359	self only
P0A7Y0	6.86358	self only
P0A809	6.87662	self only
P0A814	5.22168	self only
P0A821	6.15945	self only
P0A823	4.51809	self only
P0A825	7.37163	self only
P0A830	5.02555	self only
P0A867	6.92711	self only
P0A870	7.31323	self only
P0A877	7.38738	self only
P0A887	7.4426	self only
P0A890	6.66189	self only
P0A894	6.77915	self only
P0A8D0	6.40106	self only
P0A8F4	6.79333	self only
P0A8G0	6.46727	self only
P0A8G3	7.3203	self only
P0A8G9	7.1293	self only
P0A8I3	6.66161	self only
P0A8I5	7.1677	self only
P0A8L1	7.81643	self only
P0A8M0	7.18822	self only
P0A8N0	6.84516	self only
P0A8P8	5.60491	self only
P0A8R9	6.0894	self only
P0A8S1	6.37155	self only
P0A8U6	7.36051	self only
P0A8W8	7.60908	self only
P0A8X0	6.87307	self only
P0A912	6.7285	self only
P0A948	5.57946	self only
P0A951	6.17454	self only
P0A953	7.23392	self only
P0A959	6.40722	self only
P0A998	8.10888	self only
P0A9A6	7.80168	self only
P0A9A9	7.25562	self only
P0A9D8	7.09074	self only
P0A9E5	7.05743	self only
P0A9G2	7.1168	self only
P0A9G4	5.61471	self only
P0A9G8	6.22189	self only
P0A9H1	5.1563	self only
P0A9H3	5.67808	self only
P0A9H7	6.48804	self only
P0A9J0	6.98028	self only
P0A9K3	7.67422	self only
P0A9L3	6.77414	self only
P0A9L8	7.88285	self only
P0A9M2	6.63459	self only
P0A9N4	5.30979	self only
P0A9P4	6.43113	self only
P0A9P6	7.17366	self only
P0A9Q7	8.06607	self only
P0A9S3	7.10645	self only
P0A9T4	6.20544	self only
P0A9U3	5.84525	self only
P0A9W0	6.63185	self only
P0A9W3	7.06004	self only
P0A9Z1	6.1919	self only
P0AA16	6.0445	self only
P0AA43	7.4034	self only
P0AA89	6.22713	self only
P0AA95	5.50204	self only
P0AAB4	6.7305	self only
P0AAB6	6.76934	self only
P0AAF6	6.3843	self only
P0AAG0	6.61125	self only
P0AAI3	6.77587	self only
P0AAT2	4.47543	self only
P0AAZ4	6.53436	self only
P0AB03	5.11517	self only
P0AB52	6.42231	self only
P0AB71	7.24152	self only
P0AB77	6.83715	self only
P0AB80	7.31579	self only
P0AB91	7.17332	self only
P0ABB0	7.80695	self only
P0ABC3	6.97093	self only
P0ABC7	6.54161	self only
P0ABH9	6.94062	self only
P0ABJ1	7.03171	self only
P0ABQ0	7.19128	self only
P0ABQ2	7.46891	self only
P0ABT2	7.4092	self only
P0ABU0	7.59857	self only
P0ABU2	6.56833	self only
P0ABZ6	5.02499	self only
P0AC00	5.7068	self only
P0AC02	6.18842	self only
P0AC19	6.20184	self only
P0AC28	5.51007	self only
P0AC33	7.24106	self only
P0AC47	6.14492	self only
P0AC53	7.72716	self only
P0AC73	5.34365	self only
P0AC86	7.12148	self only
P0ACB0	6.53401	self only
P0ACB2	7.77208	self only
P0ACB7	7.0165	self only
P0ACG8	6.02916	self only
P0ACJ8	7.51466	self only
P0ACK5	4.79111	self only
P0ACK8	5.85941	self only
P0ACL9	6.90885	self only
P0ACM9	7.02643	self only
P0ACN7	6.04636	self only
P0ACP1	6.90917	self only
P0ACP5	6.53259	self only
P0ACP7	6.53288	self only
P0ACQ4	7.3102	self only
P0ACR7	5.33506	self only
P0ACR9	6.41232	self only
P0ACS7	5.80551	self only
P0ACV6	6.29897	self only
P0ACX5	6.13455	self only
P0ACY1	6.63923	self only
P0ACY3	6.82666	self only
P0ACY9	6.6326	self only
P0AD68	5.18425	self only
P0ADB1	7.75058	self only
P0ADE6	5.92484	self only
P0ADF6	5.26853	self only
P0ADI4	5.33043	self only
P0ADK6	5.59794	self only
P0ADK8	6.81452	self only
P0ADP2	5.6336	self only
P0ADP9	6.11894	self only
P0ADQ2	6.66038	self only
P0ADR6	6.14747	self only
P0ADR8	7.32309	self only
P0ADT2	6.39848	self only
P0ADV7	5.03218	self only
P0ADX9	6.46593	self only
P0ADY1	6.62353	self only
P0ADZ7	6.98157	self only
P0AE06	6.73047	self only
P0AE12	7.55972	self only
P0AE22	6.18224	self only
P0AE52	5.19143	self only
P0AE78	7.05934	self only
P0AE88	5.88221	self only
P0AE91	5.24693	self only
P0AEA8	6.38672	self only
P0AEB2	6.55476	self only
P0AED9	6.34768	self only
P0AEE1	6.84002	self only
P0AEE8	6.10928	self only
P0AEH3	7.25914	self only
P0AEI1	6.5579	self only
P0AEK2	7.09298	self only
P0AEK4	7.21191	self only
P0AEP3	7.2085	self only
P0AES0	6.8166	self only
P0AET8	6.85745	self only
P0AEW6	5.79995	self only
P0AEW9	5.98653	self only
P0AEX5	6.90102	self only
P0AEX9	5.10232	self only
P0AEY3	5.90919	self only
P0AEZ3	7.01311	self only
P0AEZ9	7.2856	self only
P0AF08	6.68509	self only
P0AF18	7.37847	self only
P0AF24	6.17414	self only
P0AF63	6.79494	self only
P0AFA7	4.95335	self only
P0AFB8	6.07718	self only
P0AFE0	5.99049	self only
P0AFH8	6.04053	self only
P0AFI2	6.53033	self only
P0AFI5	5.36528	self only
P0AFI7	6.29961	self only
P0AFL6	6.83916	self only
P0AFM4	6.40789	self only
P0AFM6	7.25713	self only
P0AFS3	6.38941	self only
P0AFX4	5.56907	self only
P0AG00	6.08438	self only
P0AG07	7.75858	self only
P0AG16	7.25829	self only
P0AG20	6.48973	self only
P0AG24	6.38555	self only
P0AG84	6.57586	self only
P0AG90	6.55731	self only
P0AGA2	6.0863	self only
P0AGD3	6.96641	self only
P0AGD7	7.24962	self only
P0AGE0	7.42068	self only
P0AGJ9	7.88916	self only
P0AGK8	6.20414	self only
P0C0L7	6.16921	self only
P0C0T5	6.2606	self only
P0C0U4	5.26563	self only
P0C7L2	6.0908	self only
P0C8J6	8.0517	self only
P0DMC7	7.02263	self only
P10121	7.23691	self only
P10346	6.99905	self only
P10903	5.67838	self only
P11071	6.466	self only
P11446	5.75027	self only
P11447	6.77801	self only
P12008	7.199	self only
P12758	8.06031	self only
P12996	5.40117	self only
P13009	6.63342	self only
P13024	6.008	self only
P13029	8.0101	self only
P13035	6.4046	self only
P13036	5.84783	self only
P13445	6.44856	self only
P13458	6.02713	self only
P13482	6.1779	self only
P14175	6.97694	self only
P14294	5.92133	self only
P15034	7.78547	self only
P15042	6.73808	self only
P15067	5.09828	self only
P15254	7.31888	self only
P15640	6.39375	self only
P15723	6.42586	self only
P15977	6.60185	self only
P16525	6.3734	self only
P17109	6.35136	self only
P17115	6.91366	self only
P17117	6.13015	self only
P17169	7.71657	self only
P17411	5.00483	self only
P17444	5.46445	self only
P17854	6.47353	self only
P17888	5.91375	self only
P17952	6.74068	self only
P18956	5.13222	self only
P19323	5.09976	self only
P19636	6.1855	self only
P19934	5.47115	self only
P21165	6.56008	self only
P21169	6.27201	self only
P21170	7.64273	self only
P21189	4.95511	self only
P21362	6.42556	self only
P21367	8.20596	self only
P21514	6.27938	self only
P22106	6.10428	self only
P22186	6.13968	self only
P22259	7.05223	self only
P22525	6.34731	self only
P23003	6.47777	self only
P23522	6.37472	self only
P23538	7.92592	self only
P23721	6.4491	self only
P23843	7.87209	self only
P23847	6.10265	self only
P23862	5.31966	self only
P23883	6.75636	self only
P23909	6.65858	self only
P24171	6.23786	self only
P24186	6.88271	self only
P24200	5.33303	self only
P24202	6.52822	self only
P24216	5.36005	self only
P24228	6.40745	self only
P24230	6.11599	self only
P24242	5.76816	self only
P24554	5.97844	self only
P24555	6.47858	self only
P25516	6.8806	self only
P25519	6.96532	self only
P25522	7.00671	self only
P25524	8.09986	self only
P25526	7.79278	self only
P25552	6.56683	self only
P25740	5.65288	self only
P25745	6.40462	self only
P25888	5.97809	self only
P27238	5.8877	self only
P27247	5.28459	self only
P27248	7.03335	self only
P27249	6.24885	self only
P27250	7.19497	self only
P27278	6.75992	self only
P27298	6.08897	self only
P27303	5.823	self only
P27306	7.18831	self only
P27431	7.10028	self only
P27550	7.19124	self only
P27833	5.49863	self only
P28248	7.12711	self only
P28903	6.17517	self only
P29013	5.51929	self only
P30011	5.89918	self only
P30015	5.31314	self only
P30177	7.02402	self only
P30850	6.9439	self only
P30864	6.69633	self only
P30870	6.57089	self only
P30871	5.66943	self only
P30958	6.54295	self only
P31120	7.61398	self only
P31473	4.81794	self only
P31554	5.52457	self only
P31658	7.14409	self only
P31806	6.56194	self only
P32132	6.48321	self only
P32144	6.26092	self only
P32157	6.11175	self only
P32176	6.19911	self only
P32177	6.48855	self only
P32669	6.29433	self only
P32684	6.10274	self only
P33221	6.13462	self only
P33224	6.62694	self only
P33363	5.92871	self only
P33599	7.04245	self only
P33643	7.24794	self only
P33920	7.06631	self only
P33937	4.73647	self only
P33940	5.90061	self only
P35340	7.54532	self only
P36548	6.33838	self only
P36566	5.67228	self only
P36659	6.88151	self only
P36673	5.94857	self only
P36767	6.85	self only
P36771	6.00863	self only
P36929	6.80674	self only
P36938	7.20654	self only
P37025	6.24065	self only
P37051	7.74433	self only
P37095	7.92423	self only
P37146	6.30457	self only
P37177	6.56938	self only
P37326	5.89781	self only
P37338	6.03162	self only
P37349	7.21626	self only
P37440	6.45159	self only
P37617	5.96606	self only
P37634	6.04976	self only
P37645	6.10712	self only
P37671	6.51122	self only
P37685	8.12034	self only
P37690	5.25536	self only
P37745	5.32138	self only
P37747	6.06511	self only
P37751	5.53906	self only
P37759	6.47889	self only
P37765	6.92682	self only
P37773	7.03662	self only
P37903	6.33007	self only
P38489	6.18932	self only
P38521	6.90193	self only
P38684	5.69612	self only
P39321	6.33189	self only
P39353	5.64936	self only
P39356	6.7354	self only
P39366	6.50247	self only
P39377	6.67674	self only
P39410	5.47619	self only
P39452	5.65208	self only
P39829	6.20437	self only
P39831	7.2513	self only
P40120	5.11403	self only
P40710	5.32545	self only
P41407	5.69735	self only
P42588	5.77363	self only
P42596	6.02154	self only
P42620	5.70941	self only
P43672	5.80764	self only
P45395	6.90976	self only
P45464	6.03576	self only
P45523	6.28336	self only
P45544	6.25665	self only
P45578	7.24274	self only
P45955	6.96925	self only
P46118	6.45059	self only
P46837	6.95213	self only
P46853	5.5323	self only
P46854	6.00045	self only
P46889	5.7172	self only
P50456	5.04141	self only
P50457	7.09722	self only
P50465	5.26545	self only
P52061	6.21963	self only
P52062	4.20227	self only
P52095	6.53853	self only
P52598	6.62134	self only
P52627	5.62572	self only
P52643	7.5335	self only
P52647	7.10411	self only
P55135	6.28007	self only
P56258	5.31438	self only
P60340	6.52374	self only
P60390	6.94938	self only
P60651	7.57908	self only
P60716	6.80899	self only
P60757	7.23199	self only
P60785	6.48885	self only
P60906	6.81964	self only
P61714	8.31822	self only
P61889	7.78242	self only
P61949	6.63223	self only
P62620	6.63099	self only
P62707	7.63013	self only
P62768	7.78769	self only
P63177	6.80809	self only
P63204	6.18294	self only
P63235	6.776	self only
P63284	7.83613	self only
P63883	6.33161	self only
P64429	5.98818	self only
P64588	6.79369	self only
P64594	5.37609	self only
P64596	6.07745	self only
P64624	6.85222	self only
P65807	5.18646	self only
P66817	5.45975	self only
P67087	6.67934	self only
P67660	6.03853	self only
P68187	6.29342	self only
P68567	6.05847	self only
P68767	7.05233	self only
P69428	6.61862	self only
P69451	6.77898	self only
P69922	7.00577	self only
P69924	7.4735	self only
P71298	5.19357	self only
P75691	6.94084	self only
P75713	6.75708	self only
P75728	6.73271	self only
P75767	6.28583	self only
P75782	6.15667	self only
P75817	4.70518	self only
P75821	6.06023	self only
P75828	6.06396	self only
P75838	6.88694	self only
P75863	7.00029	self only
P75867	5.63819	self only
P75876	6.96146	self only
P75952	6.09462	self only
P75960	6.88473	self only
P75966	6.24392	self only
P75989	5.66917	self only
P76027	7.29938	self only
P76034	5.94628	self only
P76055	5.8916	self only
P76062	6.67061	self only
P76104	5.85758	self only
P76114	6.09684	self only
P76141	5.45706	self only
P76177	6.57852	self only
P76235	4.93087	self only
P76268	6.68295	self only
P76273	6.06972	self only
P76290	6.1147	self only
P76291	6.47276	self only
P76316	7.39842	self only
P76372	6.69243	self only
P76403	6.74332	self only
P76418	6.06207	self only
P76440	4.39319	self only
P76503	6.18507	self only
P76513	5.54274	self only
P76536	6.2533	self only
P76542	5.22213	self only
P76550	6.95123	self only
P76576	6.51098	self only
P76578	5.4906	self only
P76594	6.65688	self only
P76621	7.42375	self only
P76658	7.19199	self only
P77173	6.6476	self only
P77215	6.11426	self only
P77243	7.93536	self only
P77252	5.72015	self only
P77316	3.89105	self only
P77318	5.66973	self only
P77376	5.91622	self only
P77395	6.0114	self only
P77398	5.8635	self only
P77399	5.74216	self only
P77434	5.42644	self only
P77455	6.07876	self only
P77488	6.86592	self only
P77499	6.92005	self only
P77539	5.1822	self only
P77541	7.15728	self only
P77569	6.30549	self only
P77615	5.51571	self only
P77674	7.85508	self only
P77713	6.41846	self only
P77717	7.18958	self only
P77737	7.47467	self only
P77748	6.15035	self only
P77754	6.23633	self only
P78055	6.57976	self only
P80668	6.45944	self only
Q46802	5.3115	self only
Q46803	5.29539	self only
Q46829	6.18582	self only
Q46845	6.20333	self only
Q46861	5.51925	self only
Q46864	6.15435	self only
Q46915	5.21734	self only
Q46925	5.26369	self only
Q47146	6.16238	self only
Q47155	5.30059	self only
Q47156	6.1379	self only
Q6BF17	5.42919	self only
P00490	7.25651	self and heteromeric
P00579	7.78289	self and heteromeric
P00582	7.37347	self and heteromeric
P00956	7.80676	self and heteromeric
P00957	7.85658	self and heteromeric
P00960	7.86323	self and heteromeric
P00961	8.02142	self and heteromeric
P00968	8.07614	self and heteromeric
P02358	8.83453	self and heteromeric
P02359	8.84419	self and heteromeric
P02413	8.46217	self and heteromeric
P04036	7.09222	self and heteromeric
P04079	7.95082	self and heteromeric
P05042	7.37905	self and heteromeric
P05055	7.90566	self and heteromeric
P05719	6.49601	self and heteromeric
P06710	6.62879	self and heteromeric
P06959	8.33835	self and heteromeric
P07024	7.22048	self and heteromeric
P07118	7.72321	self and heteromeric
P07395	8.05035	self and heteromeric
P07813	7.6902	self and heteromeric
P08201	6.51343	self and heteromeric
P08312	8.10511	self and heteromeric
P08839	7.88111	self and heteromeric
P08957	6.68345	self and heteromeric
P09152	6.7452	self and heteromeric
P09372	8.47613	self and heteromeric
P09373	8.52608	self and heteromeric
P09831	7.88157	self and heteromeric
P09832	7.80143	self and heteromeric
P0A6B7	7.90002	self and heteromeric
P0A6E6	7.61013	self and heteromeric
P0A6F5	8.73008	self and heteromeric
P0A6H1	7.50366	self and heteromeric
P0A6M8	7.82824	self and heteromeric
P0A6P1	7.35608	self and heteromeric
P0A6P7	7.24424	self and heteromeric
P0A6R3	8.0598	self and heteromeric
P0A6T5	7.81868	self and heteromeric
P0A6X7	8.5188	self and heteromeric
P0A6Y1	8.77576	self and heteromeric
P0A6Y8	8.37345	self and heteromeric
P0A6Z1	6.95327	self and heteromeric
P0A705	7.85914	self and heteromeric
P0A707	8.40287	self and heteromeric
P0A722	7.20698	self and heteromeric
P0A759	7.74328	self and heteromeric
P0A786	8.69315	self and heteromeric
P0A790	7.0404	self and heteromeric
P0A7F3	8.90669	self and heteromeric
P0A7G2	7.52751	self and heteromeric
P0A7J3	8.56767	self and heteromeric
P0A7J7	8.41462	self and heteromeric
P0A7K2	8.67575	self and heteromeric
P0A7K6	8.38676	self and heteromeric
P0A7L0	8.28207	self and heteromeric
P0A7L3	8.38162	self and heteromeric
P0A7L8	8.49265	self and heteromeric
P0A7M2	8.41711	self and heteromeric
P0A7M9	8.16611	self and heteromeric
P0A7N9	9.19664	self and heteromeric
P0A7R1	8.44432	self and heteromeric
P0A7R5	8.63961	self and heteromeric
P0A7R9	8.56811	self and heteromeric
P0A7S3	8.75625	self and heteromeric
P0A7S9	8.65119	self and heteromeric
P0A7T3	8.82957	self and heteromeric
P0A7T7	8.76212	self and heteromeric
P0A7U3	8.61468	self and heteromeric
P0A7U7	8.89485	self and heteromeric
P0A7V0	8.62216	self and heteromeric
P0A7V3	8.72694	self and heteromeric
P0A7V8	8.68881	self and heteromeric
P0A7W1	8.68564	self and heteromeric
P0A7W7	8.45385	self and heteromeric
P0A7X3	8.7651	self and heteromeric
P0A7Z4	8.5474	self and heteromeric
P0A800	7.96925	self and heteromeric
P0A817	7.86153	self and heteromeric
P0A832	7.43443	self and heteromeric
P0A836	8.35072	self and heteromeric
P0A847	6.98927	self and heteromeric
P0A850	7.98623	self and heteromeric
P0A853	8.98785	self and heteromeric
P0A858	8.15505	self and heteromeric
P0A879	7.52386	self and heteromeric
P0A8A8	6.43911	self and heteromeric
P0A8F0	7.74462	self and heteromeric
P0A8H6	6.83547	self and heteromeric
P0A8H8	6.58966	self and heteromeric
P0A8J8	7.144	self and heteromeric
P0A8M3	7.91375	self and heteromeric
P0A8M6	8.07431	self and heteromeric
P0A8N3	7.99747	self and heteromeric
P0A8N5	7.75188	self and heteromeric
P0A8T7	8.21378	self and heteromeric
P0A8U2	6.55831	self and heteromeric
P0A8V2	8.20977	self and heteromeric
P0A8W0	6.71691	self and heteromeric
P0A910	7.72927	self and heteromeric
P0A988	7.32457	self and heteromeric
P0A991	8.31408	self and heteromeric
P0A9B2	8.27969	self and heteromeric
P0A9C5	8.27304	self and heteromeric
P0A9D4	7.2509	self and heteromeric
P0A9F3	7.54065	self and heteromeric
P0A9G6	9.08184	self and heteromeric
P0A9J8	7.74573	self and heteromeric
P0A9M0	7.60591	self and heteromeric
P0A9M8	7.95304	self and heteromeric
P0A9P0	8.67002	self and heteromeric
P0A9Q1	8.12799	self and heteromeric
P0A9Q5	7.53162	self and heteromeric
P0A9T0	7.94881	self and heteromeric
P0A9X4	7.45972	self and heteromeric
P0AA10	8.61956	self and heteromeric
P0AA39	6.71368	self and heteromeric
P0AAC0	6.44932	self and heteromeric
P0AB89	7.86117	self and heteromeric
P0ABA0	7.35689	self and heteromeric
P0ABA6	7.31039	self and heteromeric
P0ABB4	7.93135	self and heteromeric
P0ABD3	8.49277	self and heteromeric
P0ABD5	7.69472	self and heteromeric
P0ABF1	6.76041	self and heteromeric
P0ABH7	8.65144	self and heteromeric
P0ABK5	7.94583	self and heteromeric
P0ABP8	8.24154	self and heteromeric
P0ABS1	7.54069	self and heteromeric
P0AC38	7.92479	self and heteromeric
P0AC41	7.40583	self and heteromeric
P0ACC7	7.39998	self and heteromeric
P0ACD4	7.21739	self and heteromeric
P0ACF0	8.8388	self and heteromeric
P0ACF4	8.79256	self and heteromeric
P0ACF8	7.4686	self and heteromeric
P0ACG1	7.40417	self and heteromeric
P0ACJ0	7.29981	self and heteromeric
P0ACN4	7.1492	self and heteromeric
P0AD61	8.33714	self and heteromeric
P0ADG4	7.39758	self and heteromeric
P0ADG7	8.31467	self and heteromeric
P0ADN2	7.26665	self and heteromeric
P0ADQ7	7.64326	self and heteromeric
P0ADS6	7.85255	self and heteromeric
P0ADY3	8.36067	self and heteromeric
P0ADY7	8.60212	self and heteromeric
P0ADZ0	8.29387	self and heteromeric
P0ADZ4	8.7901	self and heteromeric
P0AE08	8.58441	self and heteromeric
P0AEH5	7.91575	self and heteromeric
P0AES2	6.84795	self and heteromeric
P0AES4	7.69986	self and heteromeric
P0AES6	7.43105	self and heteromeric
P0AEU7	8.18067	self and heteromeric
P0AF36	8.39061	self and heteromeric
P0AFD1	6.81781	self and heteromeric
P0AFF6	7.8944	self and heteromeric
P0AFG0	7.25182	self and heteromeric
P0AFG3	7.96852	self and heteromeric
P0AFG6	8.35914	self and heteromeric
P0AFG8	8.52601	self and heteromeric
P0AFH0	5.8279	self and heteromeric
P0AFK0	6.54521	self and heteromeric
P0AFR4	6.40278	self and heteromeric
P0AG30	7.93982	self and heteromeric
P0AG44	8.48302	self and heteromeric
P0AG55	8.60099	self and heteromeric
P0AG59	8.98657	self and heteromeric
P0AG63	8.9779	self and heteromeric
P0AG67	8.67243	self and heteromeric
P0AG86	8.25928	self and heteromeric
P0AGB3	5.49293	self and heteromeric
P0AGB6	5.52357	self and heteromeric
P0AGE9	8.29921	self and heteromeric
P0AGG8	6.20104	self and heteromeric
P0AGJ5	7.39655	self and heteromeric
P0AGK4	7.16631	self and heteromeric
P0AGL7	6.78641	self and heteromeric
P0C018	8.66828	self and heteromeric
P0C0V0	7.31618	self and heteromeric
P0CE47	8.40117	self and heteromeric
P10408	7.30132	self and heteromeric
P10443	6.02148	self and heteromeric
P11349	6.56691	self and heteromeric
P11454	6.02066	self and heteromeric
P15288	7.95232	self and heteromeric
P15639	7.63446	self and heteromeric
P16659	7.85502	self and heteromeric
P17445	7.57973	self and heteromeric
P17846	7.89112	self and heteromeric
P18335	6.82538	self and heteromeric
P21151	7.44111	self and heteromeric
P21156	7.70557	self and heteromeric
P21177	7.44995	self and heteromeric
P21179	8.3127	self and heteromeric
P21338	6.88942	self and heteromeric
P21499	7.17427	self and heteromeric
P21507	7.06537	self and heteromeric
P21513	7.3364	self and heteromeric
P21599	8.0077	self and heteromeric
P21645	7.28294	self and heteromeric
P21889	7.8305	self and heteromeric
P22256	7.98611	self and heteromeric
P22523	7.25132	self and heteromeric
P22524	7.03512	self and heteromeric
P23830	7.10252	self and heteromeric
P23839	7.47574	self and heteromeric
P23845	7.60633	self and heteromeric
P23865	6.53032	self and heteromeric
P24182	7.0811	self and heteromeric
P24255	6.79214	self and heteromeric
P25553	8.52349	self and heteromeric
P26616	7.7628	self and heteromeric
P27302	7.83928	self and heteromeric
P29217	7.00303	self and heteromeric
P29745	7.58546	self and heteromeric
P31660	7.53754	self and heteromeric
P31663	7.37041	self and heteromeric
P31979	6.91131	self and heteromeric
P32695	6.24703	self and heteromeric
P33136	7.56562	self and heteromeric
P33195	7.85908	self and heteromeric
P33570	7.31958	self and heteromeric
P33602	7.04157	self and heteromeric
P36683	7.83431	self and heteromeric
P36879	6.24593	self and heteromeric
P37313	6.86008	self and heteromeric
P37330	6.66689	self and heteromeric
P38038	7.91229	self and heteromeric
P39099	7.02986	self and heteromeric
P39199	7.64804	self and heteromeric
P39406	7.05839	self and heteromeric
P42632	5.58453	self and heteromeric
P42641	6.86789	self and heteromeric
P43329	6.49575	self and heteromeric
P45577	7.78943	self and heteromeric
P60240	7.17598	self and heteromeric
P60293	6.76021	self and heteromeric
P60422	8.6432	self and heteromeric
P60438	8.52992	self and heteromeric
P60560	7.8877	self and heteromeric
P60624	8.55321	self and heteromeric
P60723	8.52912	self and heteromeric
P61175	8.74848	self and heteromeric
P62399	8.67457	self and heteromeric
P63020	6.85341	self and heteromeric
P64476	7.30867	self and heteromeric
P64581	8.26622	self and heteromeric
P67910	8.00778	self and heteromeric
P68066	8.07238	self and heteromeric
P68191	8.51079	self and heteromeric
P68679	8.92027	self and heteromeric
P68919	8.45308	self and heteromeric
P69222	7.95961	self and heteromeric
P69776	7.90963	self and heteromeric
P69797	7.30635	self and heteromeric
P69908	8.72237	self and heteromeric
P69910	7.48217	self and heteromeric
P69913	8.27158	self and heteromeric
P75864	6.69684	self and heteromeric
P75949	6.85186	self and heteromeric
P76053	6.33692	self and heteromeric
P76086	6.66924	self and heteromeric
P76116	6.9397	self and heteromeric
P76143	7.75595	self and heteromeric
P76558	7.94386	self and heteromeric
P77522	6.82987	self and heteromeric
P77689	6.85295	self and heteromeric
P77718	7.27017	self and heteromeric
Q46851	7.61213	self and heteromeric
Q46868	7.67773	self and heteromeric
Q46927	6.44568	self and heteromeric
P03007	5.96972	heteromeric only
P06611	5.25222	heteromeric only
P07014	7.21988	heteromeric only
P0A6A8	6.78973	heteromeric only
P0A6U8	4.83173	heteromeric only
P0A7N4	8.53362	heteromeric only
P0A8B2	6.32541	heteromeric only
P0A8E5	7.04868	heteromeric only
P0A917	6.6638	heteromeric only
P0A9I8	6.61879	heteromeric only
P0A9R7	7.56787	heteromeric only
P0AD24	6.52782	heteromeric only
P0AD33	7.22762	heteromeric only
P0AD59	7.3451	heteromeric only
P0ADP7	6.82318	heteromeric only
P0AEG1	5.99621	heteromeric only
P0AFD6	6.57213	heteromeric only
P0AFW2	7.05118	heteromeric only
P0AG48	8.41212	heteromeric only
P19319	5.77966	heteromeric only
P22188	6.66719	heteromeric only
P23367	5.8296	heteromeric only
P23878	4.42018	heteromeric only
P25738	6.8154	heteromeric only
P28631	6.19382	heteromeric only
P29012	6.63279	heteromeric only
P30128	6.09625	heteromeric only
P37750	5.80009	heteromeric only
P39407	6.62549	heteromeric only
P46130	5.85839	heteromeric only
P63224	6.87272	heteromeric only
P69931	6.08958	heteromeric only
P75796	5.40174	heteromeric only
P76015	5.68068	heteromeric only
A5A613	6.86814	all identified
A5A614	5.35181	all identified
P00350	7.77266	all identified
P00363	6.51237	all identified
P00370	8.03778	all identified
P00393	6.36769	all identified
P00448	5.8982	all identified
P00452	7.19521	all identified
P00490	7.25651	all identified
P00509	6.94493	all identified
P00547	6.11047	all identified
P00550	6.63734	all identified
P00561	7.64577	all identified
P00562	6.63049	all identified
P00579	7.78289	all identified
P00582	7.37347	all identified
P00634	4.16125	all identified
P00803	6.06065	all identified
P00805	4.51399	all identified
P00861	5.15512	all identified
P00864	7.96682	all identified
P00887	5.76788	all identified
P00888	5.32266	all identified
P00893	5.59713	all identified
P00894	5.62494	all identified
P00895	7.18851	all identified
P00904	7.09203	all identified
P00909	5.90547	all identified
P00914	3.97118	all identified
P00934	6.4157	all identified
P00935	6.18716	all identified
P00936	6.3436	all identified
P00944	6.06691	all identified
P00946	5.41653	all identified
P00954	6.12549	all identified
P00956	7.80676	all identified
P00957	7.85658	all identified
P00959	7.75209	all identified
P00960	7.86323	all identified
P00961	8.02142	all identified
P00962	6.3702	all identified
P00963	6.6149	all identified
P00968	8.07614	all identified
P02358	8.83453	all identified
P02359	8.84419	all identified
P02413	8.46217	all identified
P02916	5.35126	all identified
P02918	5.23766	all identified
P02919	5.39356	all identified
P02925	4.75224	all identified
P02929	4.82646	all identified
P02930	5.95492	all identified
P02931	6.22233	all identified
P02942	6.45988	all identified
P02943	5.75904	all identified
P03004	6.60681	all identified
P03007	5.96972	all identified
P03018	6.62615	all identified
P03023	6.339	all identified
P03024	6.28818	all identified
P03030	6.27343	all identified
P03813	5.37882	all identified
P03819	4.54337	all identified
P03841	6.70144	all identified
P03959	4.70829	all identified
P03960	5.92085	all identified
P03961	5.89661	all identified
P04036	7.09222	all identified
P04079	7.95082	all identified
P04128	5.53807	all identified
P04335	5.71975	all identified
P04391	5.75823	all identified
P04425	7.16454	all identified
P04693	5.94481	all identified
P04805	6.49962	all identified
P04825	7.44772	all identified
P04846	6.33947	all identified
P04949	7.45169	all identified
P04951	5.8477	all identified
P04968	6.17588	all identified
P04982	6.90387	all identified
P04983	3.86709	all identified
P04993	6.13221	all identified
P04994	6.14249	all identified
P04995	6.05716	all identified
P05020	6.70477	all identified
P05041	4.62113	all identified
P05042	7.37905	all identified
P05055	7.90566	all identified
P05194	5.67345	all identified
P05458	5.27844	all identified
P05459	6.1266	all identified
P05523	6.14871	all identified
P05704	6.19886	all identified
P05707	5.99247	all identified
P05719	6.49601	all identified
P05791	6.56731	all identified
P05793	7.16824	all identified
P05804	6.34037	all identified
P05827	5.48774	all identified
P05852	5.52575	all identified
P06129	4.63043	all identified
P06134	5.01843	all identified
P06149	6.7636	all identified
P06282	4.87478	all identified
P06611	5.25222	all identified
P06612	7.13063	all identified
P06616	5.34539	all identified
P06709	4.73484	all identified
P06710	6.62879	all identified
P06715	6.91864	all identified
P06720	6.67494	all identified
P06721	6.7838	all identified
P06864	5.75404	all identified
P06959	8.33835	all identified
P06961	5.24009	all identified
P06966	6.55277	all identified
P06968	6.42542	all identified
P06971	5.04823	all identified
P06974	6.13012	all identified
P06983	4.96804	all identified
P06986	5.53077	all identified
P06987	7.18741	all identified
P06988	5.05631	all identified
P06989	6.09223	all identified
P06992	7.12683	all identified
P06993	5.9665	all identified
P06996	7.17454	all identified
P06999	6.32164	all identified
P07000	5.58403	all identified
P07001	6.58333	all identified
P07003	7.76139	all identified
P07004	7.27832	all identified
P07012	6.69774	all identified
P07013	5.95894	all identified
P07014	7.21988	all identified
P07017	6.99867	all identified
P07018	5.63298	all identified
P07023	5.41286	all identified
P07024	7.22048	all identified
P07026	4.05427	all identified
P07109	5.68725	all identified
P07117	5.93112	all identified
P07118	7.72321	all identified
P07363	6.57227	all identified
P07395	8.05035	all identified
P07604	6.81669	all identified
P07639	5.74852	all identified
P07648	5.99575	all identified
P07649	5.52563	all identified
P07650	6.80561	all identified
P07762	5.46316	all identified
P07813	7.6902	all identified
P07821	5.02465	all identified
P07862	5.68119	all identified
P07913	7.67782	all identified
P08142	6.76276	all identified
P08178	6.33864	all identified
P08192	5.25883	all identified
P08194	5.52101	all identified
P08200	7.63704	all identified
P08201	6.51343	all identified
P08244	6.08197	all identified
P08245	5.64031	all identified
P08312	8.10511	all identified
P08331	5.69096	all identified
P08390	6.93031	all identified
P08394	5.97417	all identified
P08395	5.3111	all identified
P08506	6.68916	all identified
P08622	6.78632	all identified
P08660	5.56477	all identified
P08839	7.88111	all identified
P08956	4.92987	all identified
P08957	6.68345	all identified
P08997	7.46059	all identified
P09029	5.33081	all identified
P09030	6.25136	all identified
P09053	5.41683	all identified
P09099	6.1045	all identified
P09126	5.65685	all identified
P09127	6.42037	all identified
P09147	6.13721	all identified
P09148	5.29554	all identified
P09151	6.82575	all identified
P09152	6.7452	all identified
P09155	4.18229	all identified
P09158	6.81766	all identified
P09169	6.45502	all identified
P09184	4.73898	all identified
P09323	6.64718	all identified
P09348	5.29697	all identified
P09372	8.47613	all identified
P09373	8.52608	all identified
P09391	4.90152	all identified
P09394	6.03808	all identified
P09424	6.16718	all identified
P09546	6.95806	all identified
P09549	5.3934	all identified
P09831	7.88157	all identified
P09832	7.80143	all identified
P09833	5.37913	all identified
P09980	6.07294	all identified
P0A698	7.10462	all identified
P0A6A0	5.0749	all identified
P0A6A3	6.68564	all identified
P0A6A6	5.95091	all identified
P0A6A8	6.78973	all identified
P0A6B4	4.90494	all identified
P0A6B7	7.90002	all identified
P0A6C1	5.94682	all identified
P0A6C5	5.48011	all identified
P0A6D0	6.29128	all identified
P0A6D3	5.76899	all identified
P0A6D7	6.97513	all identified
P0A6E4	7.47518	all identified
P0A6E6	7.61013	all identified
P0A6E9	5.36528	all identified
P0A6F1	8.14029	all identified
P0A6F3	7.85309	all identified
P0A6F5	8.73008	all identified
P0A6F9	8.372	all identified
P0A6G7	8.15248	all identified
P0A6H1	7.50366	all identified
P0A6H5	7.50031	all identified
P0A6H8	5.54357	all identified
P0A6I3	5.60208	all identified
P0A6I6	5.98256	all identified
P0A6J1	7.0759	all identified
P0A6J3	5.60162	all identified
P0A6J5	7.01476	all identified
P0A6J8	6.08573	all identified
P0A6K1	6.56014	all identified
P0A6K3	5.21413	all identified
P0A6K6	6.95056	all identified
P0A6L0	6.09857	all identified
P0A6L2	7.29075	all identified
P0A6L4	6.93564	all identified
P0A6L7	4.04563	all identified
P0A6L9	5.01451	all identified
P0A6M8	7.82824	all identified
P0A6P1	7.35608	all identified
P0A6P5	6.34065	all identified
P0A6P7	7.24424	all identified
P0A6P9	7.96182	all identified
P0A6Q6	7.27633	all identified
P0A6R0	6.28807	all identified
P0A6R3	8.0598	all identified
P0A6S0	5.15164	all identified
P0A6S7	5.69964	all identified
P0A6T1	7.00795	all identified
P0A6T3	5.97824	all identified
P0A6T5	7.81868	all identified
P0A6T9	7.22812	all identified
P0A6U3	7.02482	all identified
P0A6U8	4.83173	all identified
P0A6V1	7.29463	all identified
P0A6V8	6.43396	all identified
P0A6W0	5.31718	all identified
P0A6W5	5.46843	all identified
P0A6W9	5.81089	all identified
P0A6X1	4.5963	all identified
P0A6X3	6.59685	all identified
P0A6X7	8.5188	all identified
P0A6Y1	8.77576	all identified
P0A6Y5	6.66832	all identified
P0A6Y8	8.37345	all identified
P0A6Z1	6.95327	all identified
P0A6Z3	7.865	all identified
P0A6Z6	6.39793	all identified
P0A705	7.85914	all identified
P0A707	8.40287	all identified
P0A715	6.84339	all identified
P0A717	8.26878	all identified
P0A720	5.31846	all identified
P0A722	7.20698	all identified
P0A725	4.67312	all identified
P0A729	6.46216	all identified
P0A731	6.43221	all identified
P0A734	5.86449	all identified
P0A738	5.87184	all identified
P0A742	5.614	all identified
P0A746	4.7809	all identified
P0A749	6.16503	all identified
P0A759	7.74328	all identified
P0A761	5.5141	all identified
P0A763	7.34823	all identified
P0A776	6.14095	all identified
P0A780	5.98793	all identified
P0A784	5.9676	all identified
P0A786	8.69315	all identified
P0A790	7.0404	all identified
P0A794	7.64092	all identified
P0A796	7.65079	all identified
P0A799	7.67451	all identified
P0A7A2	5.69435	all identified
P0A7A5	4.81127	all identified
P0A7A7	6.2006	all identified
P0A7A9	7.99709	all identified
P0A7B1	6.83626	all identified
P0A7B3	6.38113	all identified
P0A7B5	7.10488	all identified
P0A7B8	7.66424	all identified
P0A7C2	6.53782	all identified
P0A7C6	5.40217	all identified
P0A7D4	6.96758	all identified
P0A7D7	6.70777	all identified
P0A7E1	6.71556	all identified
P0A7E3	4.93278	all identified
P0A7E5	7.63638	all identified
P0A7E9	7.33773	all identified
P0A7F3	8.90669	all identified
P0A7F6	7.28056	all identified
P0A7F9	5.5038	all identified
P0A7G2	7.52751	all identified
P0A7G6	7.643	all identified
P0A7H0	4.82936	all identified
P0A7H3	5.31967	all identified
P0A7H6	5.37241	all identified
P0A7I0	5.55985	all identified
P0A7I4	6.24397	all identified
P0A7I7	5.68001	all identified
P0A7J0	5.961	all identified
P0A7J3	8.56767	all identified
P0A7J7	8.41462	all identified
P0A7K2	8.67575	all identified
P0A7K6	8.38676	all identified
P0A7L0	8.28207	all identified
P0A7L3	8.38162	all identified
P0A7L8	8.49265	all identified
P0A7M2	8.41711	all identified
P0A7M6	8.82587	all identified
P0A7M9	8.16611	all identified
P0A7N1	4.871	all identified
P0A7N4	8.53362	all identified
P0A7N9	9.19664	all identified
P0A7P5	8.62292	all identified
P0A7Q1	8.25359	all identified
P0A7Q6	8.68845	all identified
P0A7R1	8.44432	all identified
P0A7R5	8.63961	all identified
P0A7R9	8.56811	all identified
P0A7S3	8.75625	all identified
P0A7S9	8.65119	all identified
P0A7T3	8.82957	all identified
P0A7T7	8.76212	all identified
P0A7U3	8.61468	all identified
P0A7U7	8.89485	all identified
P0A7V0	8.62216	all identified
P0A7V3	8.72694	all identified
P0A7V8	8.68881	all identified
P0A7W1	8.68564	all identified
P0A7W7	8.45385	all identified
P0A7X3	8.7651	all identified
P0A7X6	6.48289	all identified
P0A7Y0	6.86358	all identified
P0A7Y8	6.72913	all identified
P0A7Z0	6.65347	all identified
P0A7Z4	8.5474	all identified
P0A800	7.96925	all identified
P0A809	6.87662	all identified
P0A812	5.52461	all identified
P0A814	5.22168	all identified
P0A817	7.86153	all identified
P0A821	6.15945	all identified
P0A823	4.51809	all identified
P0A825	7.37163	all identified
P0A828	4.85957	all identified
P0A830	5.02555	all identified
P0A832	7.43443	all identified
P0A836	8.35072	all identified
P0A840	5.83892	all identified
P0A847	6.98927	all identified
P0A850	7.98623	all identified
P0A853	8.98785	all identified
P0A855	6.71723	all identified
P0A858	8.15505	all identified
P0A862	7.10688	all identified
P0A867	6.92711	all identified
P0A870	7.31323	all identified
P0A873	5.79873	all identified
P0A877	7.38738	all identified
P0A879	7.52386	all identified
P0A884	5.84407	all identified
P0A887	7.4426	all identified
P0A890	6.66189	all identified
P0A894	6.77915	all identified
P0A898	5.92068	all identified
P0A8A0	5.31329	all identified
P0A8A4	5.80988	all identified
P0A8A8	6.43911	all identified
P0A8B2	6.32541	all identified
P0A8B5	6.55853	all identified
P0A8C1	5.0883	all identified
P0A8C4	6.47236	all identified
P0A8D0	6.40106	all identified
P0A8D3	5.55887	all identified
P0A8E5	7.04868	all identified
P0A8F0	7.74462	all identified
P0A8F4	6.79333	all identified
P0A8F8	5.9646	all identified
P0A8G0	6.46727	all identified
P0A8G3	7.3203	all identified
P0A8G6	7.35074	all identified
P0A8G9	7.1293	all identified
P0A8H6	6.83547	all identified
P0A8H8	6.58966	all identified
P0A8I3	6.66161	all identified
P0A8I5	7.1677	all identified
P0A8J2	4.67191	all identified
P0A8J4	6.80846	all identified
P0A8J8	7.144	all identified
P0A8K1	6.09394	all identified
P0A8L1	7.81643	all identified
P0A8M0	7.18822	all identified
P0A8M3	7.91375	all identified
P0A8M6	8.07431	all identified
P0A8N0	6.84516	all identified
P0A8N3	7.99747	all identified
P0A8N5	7.75188	all identified
P0A8P6	5.98387	all identified
P0A8P8	5.60491	all identified
P0A8R0	7.58768	all identified
P0A8R4	5.66916	all identified
P0A8R7	5.50705	all identified
P0A8R9	6.0894	all identified
P0A8S1	6.37155	all identified
P0A8T1	5.07607	all identified
P0A8T7	8.21378	all identified
P0A8U2	6.55831	all identified
P0A8U6	7.36051	all identified
P0A8V0	4.91676	all identified
P0A8V2	8.20977	all identified
P0A8V6	5.78117	all identified
P0A8W0	6.71691	all identified
P0A8W5	6.1201	all identified
P0A8W8	7.60908	all identified
P0A8X0	6.87307	all identified
P0A8Y5	5.91395	all identified
P0A8Z0	5.70055	all identified
P0A8Z3	6.04707	all identified
P0A901	5.91206	all identified
P0A903	5.87752	all identified
P0A905	7.05343	all identified
P0A908	6.06591	all identified
P0A910	7.72927	all identified
P0A912	6.7285	all identified
P0A917	6.6638	all identified
P0A927	6.04562	all identified
P0A937	5.39559	all identified
P0A940	5.84182	all identified
P0A948	5.57946	all identified
P0A951	6.17454	all identified
P0A953	7.23392	all identified
P0A955	6.94929	all identified
P0A959	6.40722	all identified
P0A962	6.71801	all identified
P0A964	6.2186	all identified
P0A968	6.02069	all identified
P0A988	7.32457	all identified
P0A991	8.31408	all identified
P0A993	4.99956	all identified
P0A998	8.10888	all identified
P0A9A6	7.80168	all identified
P0A9A9	7.25562	all identified
P0A9B2	8.27969	all identified
P0A9B6	5.19471	all identified
P0A9C0	5.07828	all identified
P0A9C3	6.218	all identified
P0A9C5	8.27304	all identified
P0A9D2	6.17322	all identified
P0A9D4	7.2509	all identified
P0A9D8	7.09074	all identified
P0A9E5	7.05743	all identified
P0A9F1	6.58485	all identified
P0A9F3	7.54065	all identified
P0A9F6	6.23382	all identified
P0A9F9	5.51539	all identified
P0A9G2	7.1168	all identified
P0A9G4	5.61471	all identified
P0A9G6	9.08184	all identified
P0A9G8	6.22189	all identified
P0A9H1	5.1563	all identified
P0A9H3	5.67808	all identified
P0A9H5	5.21354	all identified
P0A9H7	6.48804	all identified
P0A9H9	7.07067	all identified
P0A9I3	4.86984	all identified
P0A9I8	6.61879	all identified
P0A9J0	6.98028	all identified
P0A9J4	6.12932	all identified
P0A9J6	5.20813	all identified
P0A9J8	7.74573	all identified
P0A9K3	7.67422	all identified
P0A9K7	5.68879	all identified
P0A9K9	7.19714	all identified
P0A9L3	6.77414	all identified
P0A9L8	7.88285	all identified
P0A9M0	7.60591	all identified
P0A9M2	6.63459	all identified
P0A9M5	6.76561	all identified
P0A9M8	7.95304	all identified
P0A9N4	5.30979	all identified
P0A9P0	8.67002	all identified
P0A9P4	6.43113	all identified
P0A9P6	7.17366	all identified
P0A9P9	4.06224	all identified
P0A9Q1	8.12799	all identified
P0A9Q5	7.53162	all identified
P0A9Q7	8.06607	all identified
P0A9Q9	6.65941	all identified
P0A9R4	6.01908	all identified
P0A9R7	7.56787	all identified
P0A9S1	5.18443	all identified
P0A9S3	7.10645	all identified
P0A9S5	7.36364	all identified
P0A9T0	7.94881	all identified
P0A9T4	6.20544	all identified
P0A9T6	5.80576	all identified
P0A9U1	4.48003	all identified
P0A9U3	5.84525	all identified
P0A9U6	4.40491	all identified
P0A9V1	6.32212	all identified
P0A9W0	6.63185	all identified
P0A9W3	7.06004	all identified
P0A9W9	5.88259	all identified
P0A9X1	4.71116	all identified
P0A9X4	7.45972	all identified
P0A9Y6	4.85961	all identified
P0A9Z1	6.1919	all identified
P0AA04	5.34476	all identified
P0AA10	8.61956	all identified
P0AA16	6.0445	all identified
P0AA25	5.45104	all identified
P0AA31	5.89071	all identified
P0AA39	6.71368	all identified
P0AA43	7.4034	all identified
P0AA53	5.9098	all identified
P0AA82	6.01004	all identified
P0AA86	4.63409	all identified
P0AA89	6.22713	all identified
P0AA91	4.67829	all identified
P0AA95	5.50204	all identified
P0AAA1	6.00156	all identified
P0AAB4	6.7305	all identified
P0AAB6	6.76934	all identified
P0AAB8	5.19165	all identified
P0AAC0	6.44932	all identified
P0AAD6	6.43446	all identified
P0AAE0	6.50339	all identified
P0AAE2	4.9974	all identified
P0AAF6	6.3843	all identified
P0AAG0	6.61125	all identified
P0AAG3	5.82839	all identified
P0AAG8	5.7104	all identified
P0AAH0	6.1481	all identified
P0AAH4	4.69647	all identified
P0AAH8	5.08272	all identified
P0AAI3	6.77587	all identified
P0AAI5	6.40027	all identified
P0AAI9	6.15585	all identified
P0AAJ5	6.10555	all identified
P0AAN3	4.76193	all identified
P0AAN9	6.02401	all identified
P0AAP3	4.43969	all identified
P0AAQ2	5.1847	all identified
P0AAS0	5.43207	all identified
P0AAT2	4.47543	all identified
P0AAT4	5.30907	all identified
P0AAT6	7.48084	all identified
P0AAT9	5.92472	all identified
P0AAU2	5.45478	all identified
P0AAU7	6.72919	all identified
P0AAV4	4.7675	all identified
P0AAV6	7.39033	all identified
P0AAW1	5.46928	all identified
P0AAX8	6.90134	all identified
P0AAY6	5.23058	all identified
P0AAZ4	6.53436	all identified
P0AAZ7	5.93052	all identified
P0AB03	5.11517	all identified
P0AB10	5.06961	all identified
P0AB12	5.66598	all identified
P0AB14	4.51152	all identified
P0AB24	4.60317	all identified
P0AB26	5.82824	all identified
P0AB28	6.75255	all identified
P0AB38	6.26645	all identified
P0AB52	6.42231	all identified
P0AB55	5.52494	all identified
P0AB58	4.88466	all identified
P0AB67	6.44802	all identified
P0AB71	7.24152	all identified
P0AB77	6.83715	all identified
P0AB80	7.31579	all identified
P0AB83	5.97054	all identified
P0AB85	6.1854	all identified
P0AB87	4.45318	all identified
P0AB89	7.86117	all identified
P0AB91	7.17332	all identified
P0AB98	6.2241	all identified
P0ABA0	7.35689	all identified
P0ABA4	7.28393	all identified
P0ABA6	7.31039	all identified
P0ABB0	7.80695	all identified
P0ABB4	7.93135	all identified
P0ABB8	5.09222	all identified
P0ABC3	6.97093	all identified
P0ABC7	6.54161	all identified
P0ABC9	5.4951	all identified
P0ABD3	8.49277	all identified
P0ABD5	7.69472	all identified
P0ABD8	7.14823	all identified
P0ABF1	6.76041	all identified
P0ABF4	4.89196	all identified
P0ABF6	6.23622	all identified
P0ABG7	4.41294	all identified
P0ABH0	6.68672	all identified
P0ABH7	8.65144	all identified
P0ABH9	6.94062	all identified
P0ABI4	5.84835	all identified
P0ABI8	6.45812	all identified
P0ABJ1	7.03171	all identified
P0ABJ9	7.04805	all identified
P0ABK2	6.42622	all identified
P0ABK5	7.94583	all identified
P0ABN1	5.69494	all identified
P0ABN5	5.34195	all identified
P0ABP8	8.24154	all identified
P0ABQ0	7.19128	all identified
P0ABQ2	7.46891	all identified
P0ABS1	7.54069	all identified
P0ABS5	4.98446	all identified
P0ABS8	6.03255	all identified
P0ABT2	7.4092	all identified
P0ABU0	7.59857	all identified
P0ABU2	6.56833	all identified
P0ABU5	6.53327	all identified
P0ABU7	6.41186	all identified
P0ABU9	6.26845	all identified
P0ABV2	5.82592	all identified
P0ABV6	5.5335	all identified
P0ABX5	5.28619	all identified
P0ABX8	4.6756	all identified
P0ABZ1	4.98953	all identified
P0ABZ4	5.35099	all identified
P0ABZ6	5.02499	all identified
P0AC00	5.7068	all identified
P0AC02	6.18842	all identified
P0AC05	4.40753	all identified
P0AC13	5.72756	all identified
P0AC19	6.20184	all identified
P0AC23	5.90252	all identified
P0AC28	5.51007	all identified
P0AC30	5.13108	all identified
P0AC33	7.24106	all identified
P0AC38	7.92479	all identified
P0AC41	7.40583	all identified
P0AC44	6.52254	all identified
P0AC47	6.14492	all identified
P0AC51	5.41316	all identified
P0AC53	7.72716	all identified
P0AC69	6.24459	all identified
P0AC73	5.34365	all identified
P0AC75	4.62862	all identified
P0AC84	4.37487	all identified
P0AC86	7.12148	all identified
P0ACA1	5.81333	all identified
P0ACA3	6.78475	all identified
P0ACA7	6.48356	all identified
P0ACB0	6.53401	all identified
P0ACB2	7.77208	all identified
P0ACB4	5.86314	all identified
P0ACB7	7.0165	all identified
P0ACC3	6.40149	all identified
P0ACC7	7.39998	all identified
P0ACD4	7.21739	all identified
P0ACD8	5.37716	all identified
P0ACE0	4.5602	all identified
P0ACF0	8.8388	all identified
P0ACF4	8.79256	all identified
P0ACF8	7.4686	all identified
P0ACG1	7.40417	all identified
P0ACG8	6.02916	all identified
P0ACI0	5.7385	all identified
P0ACI6	4.63594	all identified
P0ACJ0	7.29981	all identified
P0ACJ8	7.51466	all identified
P0ACK2	4.72188	all identified
P0ACK5	4.79111	all identified
P0ACK8	5.85941	all identified
P0ACL2	5.97314	all identified
P0ACL5	5.67482	all identified
P0ACL9	6.90885	all identified
P0ACM2	5.81425	all identified
P0ACM5	5.13686	all identified
P0ACM9	7.02643	all identified
P0ACN4	7.1492	all identified
P0ACN7	6.04636	all identified
P0ACP1	6.90917	all identified
P0ACP5	6.53259	all identified
P0ACP7	6.53288	all identified
P0ACQ4	7.3102	all identified
P0ACR2	4.58047	all identified
P0ACR4	4.54582	all identified
P0ACR7	5.33506	all identified
P0ACR9	6.41232	all identified
P0ACS2	5.32807	all identified
P0ACS5	4.82803	all identified
P0ACS7	5.80551	all identified
P0ACS9	5.78309	all identified
P0ACU2	6.17372	all identified
P0ACU7	5.99925	all identified
P0ACV0	5.60173	all identified
P0ACV4	6.279	all identified
P0ACV6	6.29897	all identified
P0ACW4	5.64929	all identified
P0ACX5	6.13455	all identified
P0ACY1	6.63923	all identified
P0ACY3	6.82666	all identified
P0ACY9	6.6326	all identified
P0AD05	5.8616	all identified
P0AD10	4.74137	all identified
P0AD19	4.48163	all identified
P0AD24	6.52782	all identified
P0AD27	5.32795	all identified
P0AD33	7.22762	all identified
P0AD40	5.19719	all identified
P0AD42	5.32576	all identified
P0AD57	6.18781	all identified
P0AD59	7.3451	all identified
P0AD61	8.33714	all identified
P0AD65	4.05399	all identified
P0AD68	5.18425	all identified
P0AD70	5.68292	all identified
P0ADA3	5.22589	all identified
P0ADA5	6.5198	all identified
P0ADA7	5.81415	all identified
P0ADB1	7.75058	all identified
P0ADB7	6.40713	all identified
P0ADC1	5.40926	all identified
P0ADC3	5.40352	all identified
P0ADC6	5.63025	all identified
P0ADE6	5.92484	all identified
P0ADE8	6.42835	all identified
P0ADF6	5.26853	all identified
P0ADF8	6.13139	all identified
P0ADG4	7.39758	all identified
P0ADG7	8.31467	all identified
P0ADH5	5.05729	all identified
P0ADI4	5.33043	all identified
P0ADI7	6.17772	all identified
P0ADK0	6.77502	all identified
P0ADK6	5.59794	all identified
P0ADK8	6.81452	all identified
P0ADM4	4.81207	all identified
P0ADN2	7.26665	all identified
P0ADN6	5.71308	all identified
P0ADP0	6.93412	all identified
P0ADP2	5.6336	all identified
P0ADP7	6.82318	all identified
P0ADP9	6.11894	all identified
P0ADQ2	6.66038	all identified
P0ADQ7	7.64326	all identified
P0ADR6	6.14747	all identified
P0ADR8	7.32309	all identified
P0ADS2	6.42905	all identified
P0ADS6	7.85255	all identified
P0ADT2	6.39848	all identified
P0ADT5	6.05559	all identified
P0ADT8	6.23553	all identified
P0ADU5	5.71189	all identified
P0ADU7	5.4348	all identified
P0ADV5	5.66097	all identified
P0ADV7	5.03218	all identified
P0ADV9	5.05808	all identified
P0ADW3	6.72173	all identified
P0ADX1	6.49488	all identified
P0ADX7	5.91859	all identified
P0ADX9	6.46593	all identified
P0ADY1	6.62353	all identified
P0ADY3	8.36067	all identified
P0ADY7	8.60212	all identified
P0ADZ0	8.29387	all identified
P0ADZ4	8.7901	all identified
P0ADZ7	6.98157	all identified
P0AE01	6.52666	all identified
P0AE06	6.73047	all identified
P0AE08	8.58441	all identified
P0AE12	7.55972	all identified
P0AE14	4.98374	all identified
P0AE18	6.46534	all identified
P0AE22	6.18224	all identified
P0AE28	4.66332	all identified
P0AE37	6.09944	all identified
P0AE39	5.08053	all identified
P0AE45	4.89206	all identified
P0AE52	5.19143	all identified
P0AE56	5.13219	all identified
P0AE60	6.67142	all identified
P0AE78	7.05934	all identified
P0AE82	4.99691	all identified
P0AE88	5.88221	all identified
P0AE91	5.24693	all identified
P0AEA8	6.38672	all identified
P0AEB2	6.55476	all identified
P0AEB5	5.09346	all identified
P0AEC0	4.65661	all identified
P0AEC3	5.81388	all identified
P0AED0	7.59497	all identified
P0AED5	4.76171	all identified
P0AED7	6.05919	all identified
P0AED9	6.34768	all identified
P0AEE1	6.84002	all identified
P0AEE3	5.46518	all identified
P0AEE5	5.36018	all identified
P0AEE8	6.10928	all identified
P0AEF8	5.55504	all identified
P0AEG1	5.99621	all identified
P0AEG6	5.96181	all identified
P0AEH1	5.42961	all identified
P0AEH3	7.25914	all identified
P0AEH5	7.91575	all identified
P0AEI1	6.5579	all identified
P0AEI4	6.02703	all identified
P0AEI6	5.05148	all identified
P0AEJ4	6.17502	all identified
P0AEJ6	6.54429	all identified
P0AEK2	7.09298	all identified
P0AEK4	7.21191	all identified
P0AEM0	5.38658	all identified
P0AEM4	5.84479	all identified
P0AEM6	5.34565	all identified
P0AEM9	3.9788	all identified
P0AEN4	5.2254	all identified
P0AEP3	7.2085	all identified
P0AEP7	6.2908	all identified
P0AEP9	4.52562	all identified
P0AEQ1	6.62726	all identified
P0AEQ3	4.93822	all identified
P0AEQ6	4.7517	all identified
P0AES0	6.8166	all identified
P0AES2	6.84795	all identified
P0AES4	7.69986	all identified
P0AES6	7.43105	all identified
P0AET2	5.2358	all identified
P0AET8	6.85745	all identified
P0AEU7	8.18067	all identified
P0AEV1	4.16899	all identified
P0AEW6	5.79995	all identified
P0AEW9	5.98653	all identified
P0AEX3	6.70453	all identified
P0AEX5	6.90102	all identified
P0AEX9	5.10232	all identified
P0AEY3	5.90919	all identified
P0AEY5	5.70386	all identified
P0AEZ3	7.01311	all identified
P0AEZ9	7.2856	all identified
P0AF03	5.79636	all identified
P0AF08	6.68509	all identified
P0AF12	6.32218	all identified
P0AF18	7.37847	all identified
P0AF20	5.37216	all identified
P0AF24	6.17414	all identified
P0AF26	6.14027	all identified
P0AF28	5.59917	all identified
P0AF36	8.39061	all identified
P0AF43	5.08633	all identified
P0AF52	5.43901	all identified
P0AF54	6.22061	all identified
P0AF63	6.79494	all identified
P0AF67	5.9239	all identified
P0AF70	6.1532	all identified
P0AF90	6.90837	all identified
P0AF93	5.95078	all identified
P0AF96	5.38082	all identified
P0AF98	5.37842	all identified
P0AFA2	5.38036	all identified
P0AFA7	4.95335	all identified
P0AFB1	4.45756	all identified
P0AFB5	5.78998	all identified
P0AFB8	6.07718	all identified
P0AFC3	6.68266	all identified
P0AFC7	6.85857	all identified
P0AFD1	6.81781	all identified
P0AFD4	5.14553	all identified
P0AFD6	6.57213	all identified
P0AFE0	5.99049	all identified
P0AFF2	5.07551	all identified
P0AFF6	7.8944	all identified
P0AFG0	7.25182	all identified
P0AFG3	7.96852	all identified
P0AFG6	8.35914	all identified
P0AFG8	8.52601	all identified
P0AFH0	5.8279	all identified
P0AFH2	6.73966	all identified
P0AFH6	6.98959	all identified
P0AFH8	6.04053	all identified
P0AFI0	4.48814	all identified
P0AFI2	6.53033	all identified
P0AFI5	5.36528	all identified
P0AFI7	6.29961	all identified
P0AFJ7	5.89088	all identified
P0AFK0	6.54521	all identified
P0AFL6	6.83916	all identified
P0AFM2	7.55827	all identified
P0AFM4	6.40789	all identified
P0AFM6	7.25713	all identified
P0AFM9	5.9551	all identified
P0AFN2	5.42224	all identified
P0AFP4	5.30659	all identified
P0AFP6	8.06674	all identified
P0AFP9	5.45744	all identified
P0AFQ7	6.12348	all identified
P0AFR0	5.42334	all identified
P0AFR4	6.40278	all identified
P0AFS3	6.38941	all identified
P0AFS7	4.64591	all identified
P0AFT5	4.27521	all identified
P0AFU4	6.13191	all identified
P0AFU8	6.28148	all identified
P0AFW2	7.05118	all identified
P0AFW8	5.90516	all identified
P0AFX0	5.81344	all identified
P0AFX4	5.56907	all identified
P0AFX7	5.83862	all identified
P0AFX9	5.60011	all identified
P0AFY8	6.32221	all identified
P0AFZ1	6.06614	all identified
P0AFZ3	6.55807	all identified
P0AG00	6.08438	all identified
P0AG03	6.30789	all identified
P0AG07	7.75858	all identified
P0AG14	6.08643	all identified
P0AG16	7.25829	all identified
P0AG18	7.34365	all identified
P0AG20	6.48973	all identified
P0AG24	6.38555	all identified
P0AG27	6.69202	all identified
P0AG30	7.93982	all identified
P0AG40	4.68215	all identified
P0AG44	8.48302	all identified
P0AG48	8.41212	all identified
P0AG51	8.60259	all identified
P0AG55	8.60099	all identified
P0AG59	8.98657	all identified
P0AG63	8.9779	all identified
P0AG67	8.67243	all identified
P0AG84	6.57586	all identified
P0AG86	8.25928	all identified
P0AG90	6.55731	all identified
P0AG93	6.15747	all identified
P0AG96	5.68169	all identified
P0AG99	5.91825	all identified
P0AGA2	6.0863	all identified
P0AGB0	3.53813	all identified
P0AGB3	5.49293	all identified
P0AGB6	5.52357	all identified
P0AGC3	5.69333	all identified
P0AGD3	6.96641	all identified
P0AGD7	7.24962	all identified
P0AGE0	7.42068	all identified
P0AGE4	5.48232	all identified
P0AGE6	6.28552	all identified
P0AGE9	8.29921	all identified
P0AGG0	5.06625	all identified
P0AGG2	5.62351	all identified
P0AGG8	6.20104	all identified
P0AGH5	6.24235	all identified
P0AGI8	5.99499	all identified
P0AGJ2	6.64918	all identified
P0AGJ5	7.39655	all identified
P0AGJ9	7.88916	all identified
P0AGK1	4.7942	all identified
P0AGK4	7.16631	all identified
P0AGK8	6.20414	all identified
P0AGL5	4.79903	all identified
P0AGL7	6.78641	all identified
P0AGM7	5.02486	all identified
P0AGM9	5.37441	all identified
P0C018	8.66828	all identified
P0C054	6.08149	all identified
P0C079	6.14336	all identified
P0C093	6.54954	all identified
P0C0K3	4.86108	all identified
P0C0L7	6.16921	all identified
P0C0R7	6.89264	all identified
P0C0S1	6.83758	all identified
P0C0T5	6.2606	all identified
P0C0U4	5.26563	all identified
P0C0V0	7.31618	all identified
P0C7L2	6.0908	all identified
P0C8J6	8.0517	all identified
P0C8J8	7.21902	all identified
P0C960	4.90218	all identified
P0CB39	5.68319	all identified
P0CE47	8.40117	all identified
P0CF93	4.32104	all identified
P0CG19	5.87532	all identified
P0DM85	5.08952	all identified
P0DMC7	7.02263	all identified
P10100	6.04416	all identified
P10121	7.23691	all identified
P10346	6.99905	all identified
P10378	4.58134	all identified
P10384	5.86195	all identified
P10408	7.30132	all identified
P10441	6.27394	all identified
P10443	6.02148	all identified
P10902	5.31684	all identified
P10903	5.67838	all identified
P10907	6.06679	all identified
P11071	6.466	all identified
P11349	6.56691	all identified
P11350	5.46703	all identified
P11446	5.75027	all identified
P11447	6.77801	all identified
P11454	6.02066	all identified
P11557	6.33742	all identified
P11875	5.61613	all identified
P11880	5.64554	all identified
P12008	7.199	all identified
P12281	6.91999	all identified
P12282	5.66292	all identified
P12758	8.06031	all identified
P12995	5.05101	all identified
P12996	5.40117	all identified
P13009	6.63342	all identified
P13024	6.008	all identified
P13029	8.0101	all identified
P13035	6.4046	all identified
P13036	5.84783	all identified
P13445	6.44856	all identified
P13458	6.02713	all identified
P13482	6.1779	all identified
P13656	5.04458	all identified
P13669	5.75752	all identified
P13857	4.73723	all identified
P14081	6.59625	all identified
P14175	6.97694	all identified
P14176	6.49853	all identified
P14294	5.92133	all identified
P14407	4.42134	all identified
P14900	5.68385	all identified
P15031	5.6078	all identified
P15034	7.78547	all identified
P15038	6.74562	all identified
[truncated: 881 more rows]

## Sheet: Fig_S5d
protein	mol weight	category
P00350	51.481	self only
P00363	65.971	self only
P00370	48.581	self only
P00448	23.097	self only
P00452	85.774	self only
P00509	43.573	self only
P00550	67.971	self only
P00561	89.119	self only
P00562	88.887	self only
P00864	99.061	self only
P00894	17.977	self only
P00895	57.494	self only
P00904	56.869	self only
P00914	53.666	self only
P00936	97.585	self only
P00944	49.741	self only
P00954	37.437	self only
P00959	76.254	self only
P02925	30.95	self only
P03004	52.55	self only
P03018	81.989	self only
P03023	38.59	self only
P03841	31.943	self only
P03960	72.198	self only
P04391	36.907	self only
P04425	35.56	self only
P04693	43.537	self only
P04825	98.918	self only
P04949	51.294	self only
P04968	56.195	self only
P04982	15.292	self only
P04993	66.902	self only
P04994	51.832	self only
P04995	54.5	self only
P05458	107.71	self only
P05459	41.367	self only
P05523	30.29	self only
P05704	58.898	self only
P05707	27.858	self only
P05791	65.531	self only
P05793	54.068	self only
P05804	68.446	self only
P06134	39.323	self only
P06149	64.612	self only
P06612	97.349	self only
P06709	35.312	self only
P06715	48.772	self only
P06720	50.657	self only
P06966	15.656	self only
P06987	40.278	self only
P06988	46.11	self only
P06989	22.756	self only
P06993	103.12	self only
P06996	40.368	self only
P07003	62.011	self only
P07004	44.63	self only
P07012	41.25	self only
P07017	59.943	self only
P07023	42.042	self only
P07117	54.344	self only
P07363	71.382	self only
P07604	57.655	self only
P07649	30.399	self only
P07650	47.207	self only
P07913	37.239	self only
P08142	60.44	self only
P08200	45.756	self only
P08245	11.396	self only
P08331	70.831	self only
P08390	36.364	self only
P08394	133.96	self only
P08506	43.608	self only
P08622	41.1	self only
P08660	48.531	self only
P08956	134.09	self only
P08997	60.273	self only
P09030	30.969	self only
P09151	57.297	self only
P09184	18.015	self only
P09323	68.346	self only
P09424	41.139	self only
P09546	143.81	self only
P09980	77.023	self only
P0A698	103.87	self only
P0A6C1	31.479	self only
P0A6D0	16.994	self only
P0A6D3	46.095	self only
P0A6D7	19.538	self only
P0A6E4	49.898	self only
P0A6F1	41.431	self only
P0A6F3	56.23	self only
P0A6F9	10.387	self only
P0A6H5	49.593	self only
P0A6J1	22.321	self only
P0A6K6	44.369	self only
P0A6L2	31.27	self only
P0A6L4	32.593	self only
P0A6L9	20.137	self only
P0A6P5	55.035	self only
P0A6P9	45.654	self only
P0A6Q6	17.033	self only
P0A6T1	61.529	self only
P0A6T9	13.811	self only
P0A6U3	69.52	self only
P0A6V1	48.697	self only
P0A6V8	34.723	self only
P0A6W5	17.641	self only
P0A6W9	58.269	self only
P0A6Y5	32.534	self only
P0A6Z3	71.422	self only
P0A715	30.832	self only
P0A717	34.218	self only
P0A725	33.956	self only
P0A738	17.467	self only
P0A776	20.795	self only
P0A780	15.689	self only
P0A784	20.815	self only
P0A794	26.384	self only
P0A796	34.842	self only
P0A799	41.118	self only
P0A7A7	91.38	self only
P0A7A9	19.703	self only
P0A7B1	80.431	self only
P0A7B5	39.056	self only
P0A7B8	19.093	self only
P0A7C2	22.357	self only
P0A7D4	47.344	self only
P0A7E5	60.373	self only
P0A7E9	25.97	self only
P0A7F6	30.384	self only
P0A7G6	37.973	self only
P0A7I4	59.573	self only
P0A7I7	21.836	self only
P0A7M6	7.2734	self only
P0A7Q1	7.2888	self only
P0A7Y0	25.55	self only
P0A809	22.085	self only
P0A814	18.747	self only
P0A821	50.607	self only
P0A823	26.228	self only
P0A825	45.316	self only
P0A830	45.436	self only
P0A867	35.658	self only
P0A870	35.219	self only
P0A877	28.724	self only
P0A887	28.073	self only
P0A890	9.0945	self only
P0A894	32.492	self only
P0A8D0	17.229	self only
P0A8F4	24.353	self only
P0A8G0	68.187	self only
P0A8G3	53.987	self only
P0A8G9	8.9518	self only
P0A8I3	29.585	self only
P0A8I5	27.307	self only
P0A8L1	48.413	self only
P0A8M0	52.57	self only
P0A8N0	17.693	self only
P0A8P8	34.246	self only
P0A8R9	31.746	self only
P0A8S1	33.471	self only
P0A8U6	12.141	self only
P0A8W8	19.536	self only
P0A8X0	21.359	self only
P0A912	18.824	self only
P0A948	22.688	self only
P0A951	21.887	self only
P0A953	42.613	self only
P0A959	45.517	self only
P0A998	19.424	self only
P0A9A6	40.323	self only
P0A9A9	16.795	self only
P0A9D8	29.892	self only
P0A9E5	27.967	self only
P0A9G2	34.284	self only
P0A9G4	15.235	self only
P0A9G8	28.281	self only
P0A9H1	18.673	self only
P0A9H3	81.259	self only
P0A9H7	43.909	self only
P0A9J0	55.364	self only
P0A9K3	39.038	self only
P0A9L3	22.216	self only
P0A9L8	28.145	self only
P0A9M2	20.115	self only
P0A9N4	28.204	self only
P0A9P4	34.623	self only
P0A9P6	70.545	self only
P0A9Q7	96.126	self only
P0A9S3	37.39	self only
P0A9T4	38.499	self only
P0A9U3	59.857	self only
P0A9W0	27.602	self only
P0A9W3	62.442	self only
P0A9Z1	12.425	self only
P0AA16	27.353	self only
P0AA43	25.865	self only
P0AA89	53.177	self only
P0AA95	12.854	self only
P0AAB4	55.603	self only
P0AAB6	32.829	self only
P0AAF6	27.022	self only
P0AAG0	35.844	self only
P0AAI3	70.707	self only
P0AAT2	14.05	self only
P0AAZ4	49.626	self only
P0AB03	34.487	self only
P0AB52	12.693	self only
P0AB71	39.147	self only
P0AB77	43.117	self only
P0AB80	34.093	self only
P0AB91	38.009	self only
P0ABB0	55.221	self only
P0ABC3	37.649	self only
P0ABC7	45.544	self only
P0ABH9	84.206	self only
P0ABJ1	34.911	self only
P0ABQ0	43.438	self only
P0ABQ2	30.427	self only
P0ABT2	18.695	self only
P0ABU0	31.633	self only
P0ABU2	39.667	self only
P0ABZ6	47.283	self only
P0AC00	38.569	self only
P0AC02	27.829	self only
P0AC19	14.082	self only
P0AC28	21.105	self only
P0AC33	60.298	self only
P0AC47	27.123	self only
P0AC53	55.704	self only
P0AC73	17.456	self only
P0AC86	93.171	self only
P0ACB0	52.389	self only
P0ACB2	35.624	self only
P0ACB7	45.244	self only
P0ACG8	15.496	self only
P0ACJ8	23.64	self only
P0ACK5	28.548	self only
P0ACK8	27.362	self only
P0ACL9	29.425	self only
P0ACM9	26.938	self only
P0ACN7	37.819	self only
P0ACP1	37.999	self only
P0ACP5	36.422	self only
P0ACP7	38.174	self only
P0ACQ4	34.276	self only
P0ACR7	33.903	self only
P0ACR9	20.563	self only
P0ACS7	32.362	self only
P0ACV6	26.558	self only
P0ACX5	7.9073	self only
P0ACY1	20.059	self only
P0ACY3	74.479	self only
P0ACY9	10.717	self only
P0AD68	63.877	self only
P0ADB1	12.021	self only
P0ADE6	16.063	self only
P0ADF6	64.638	self only
P0ADI4	32.554	self only
P0ADK6	31.873	self only
P0ADK8	13.696	self only
P0ADP2	17.163	self only
P0ADP9	10.273	self only
P0ADQ2	37.094	self only
P0ADR6	41.905	self only
P0ADR8	50.971	self only
P0ADT2	23.479	self only
P0ADV7	23.962	self only
P0ADX9	21.677	self only
P0ADY1	68.149	self only
P0ADZ7	11.887	self only
P0AE06	42.196	self only
P0AE12	53.994	self only
P0AE22	26.103	self only
P0AE52	17.634	self only
P0AE78	33.298	self only
P0AE88	26.312	self only
P0AE91	17.108	self only
P0AEA8	49.951	self only
P0AEB2	44.443	self only
P0AED9	53.464	self only
P0AEE1	19.787	self only
P0AEE8	32.099	self only
P0AEH3	17.419	self only
P0AEI1	53.662	self only
P0AEK2	25.56	self only
P0AEK4	27.864	self only
P0AEP3	32.942	self only
P0AES0	70.531	self only
P0AET8	26.778	self only
P0AEW6	48.448	self only
P0AEW9	33.755	self only
P0AEX5	32.344	self only
P0AEX9	43.387	self only
P0AEY3	30.412	self only
P0AEZ3	29.614	self only
P0AEZ9	18.665	self only
P0AF08	39.938	self only
P0AF18	40.949	self only
P0AF24	27.163	self only
P0AF63	15.593	self only
P0AFA7	56.728	self only
P0AFB8	52.254	self only
P0AFE0	19.874	self only
P0AFH8	21.073	self only
P0AFI2	83.83	self only
P0AFI5	33.887	self only
P0AFI7	25.545	self only
P0AFL6	58.135	self only
P0AFM4	11.686	self only
P0AFM6	25.493	self only
P0AFS3	26.348	self only
P0AFX4	18.243	self only
P0AG00	39.489	self only
P0AG07	24.554	self only
P0AG16	56.487	self only
P0AG20	83.875	self only
P0AG24	79.342	self only
P0AG84	31.488	self only
P0AG90	66.631	self only
P0AGA2	48.511	self only
P0AGD3	21.265	self only
P0AGD7	49.787	self only
P0AGE0	18.975	self only
P0AGJ9	47.526	self only
P0AGK8	17.336	self only
P0C0L7	54.845	self only
P0C0T5	30.136	self only
P0C0U4	32.436	self only
P0C7L2	42.276	self only
P0C8J6	30.812	self only
P0DMC7	23.67	self only
P10121	54.513	self only
P10346	26.731	self only
P10903	49.693	self only
P11071	67.698	self only
P11446	35.952	self only
P11447	50.318	self only
P12008	39.137	self only
P12758	27.159	self only
P12996	38.648	self only
P13009	136	self only
P13024	34.746	self only
P13029	80.023	self only
P13035	56.75	self only
P13036	85.321	self only
P13445	37.971	self only
P13458	118.72	self only
P13482	63.636	self only
P14175	44.162	self only
P14294	73.216	self only
P15034	49.815	self only
P15042	73.605	self only
P15067	73.576	self only
P15254	141.4	self only
P15640	45.94	self only
P15723	59.382	self only
P15977	78.503	self only
P16525	35.783	self only
P17109	61.366	self only
P17115	34.031	self only
P17117	26.8	self only
P17169	66.894	self only
P17411	50.512	self only
P17444	61.877	self only
P17854	27.975	self only
P17888	81.654	self only
P17952	53.625	self only
P18956	61.767	self only
P19323	78.467	self only
P19636	31.781	self only
P19934	43.156	self only
P21165	50.176	self only
P21169	79.415	self only
P21170	73.898	self only
P21189	90.051	self only
P21362	18.597	self only
P21367	23.1	self only
P21514	40.724	self only
P22106	62.658	self only
P22186	17.386	self only
P22259	59.643	self only
P22525	67.812	self only
P23003	41.966	self only
P23522	27.384	self only
P23538	87.434	self only
P23721	39.783	self only
P23843	60.898	self only
P23847	60.293	self only
P23862	20.375	self only
P23883	53.418	self only
P23909	95.246	self only
P24171	77.515	self only
P24186	31.043	self only
P24200	31.389	self only
P24202	33.52	self only
P24216	48.456	self only
P24228	51.798	self only
P24230	76.429	self only
P24242	36.813	self only
P24554	49.472	self only
P24555	79.49	self only
P25516	97.676	self only
P25519	48.327	self only
P25522	49.23	self only
P25524	47.59	self only
P25526	51.719	self only
P25552	54.871	self only
P25740	42.284	self only
P25745	40.959	self only
P25888	49.989	self only
P27238	14.91	self only
P27247	38.214	self only
P27248	40.146	self only
P27249	102.39	self only
P27250	36.501	self only
P27278	47.345	self only
P27298	77.166	self only
P27303	42.736	self only
P27306	51.56	self only
P27431	42.578	self only
P27550	72.093	self only
P27833	41.901	self only
P28248	21.249	self only
P28903	80.022	self only
P29013	60.813	self only
P30011	32.762	self only
P30015	169.38	self only
P30177	35.048	self only
P30850	72.49	self only
P30864	33.775	self only
P30870	108.42	self only
P30871	48.388	self only
P30958	129.98	self only
P31120	47.543	self only
P31473	56.388	self only
P31554	89.67	self only
P31658	31.19	self only
P31806	54.65	self only
P32132	67.355	self only
P32144	28.507	self only
P32157	25.342	self only
P32176	112.55	self only
P32177	30.56	self only
P32669	23.555	self only
P32684	32.476	self only
P33221	42.433	self only
P33224	60.589	self only
P33363	83.459	self only
P33599	68.235	self only
P33643	37.121	self only
P33920	37.822	self only
P33937	93.041	self only
P33940	60.229	self only
P35340	56.176	self only
P36548	31.412	self only
P36566	29.814	self only
P36659	34.455	self only
P36673	34.53	self only
P36767	33.993	self only
P36771	34.593	self only
P36929	48.347	self only
P36938	58.36	self only
P37025	19.934	self only
P37051	31.934	self only
P37095	46.18	self only
P37146	36.443	self only
P37177	83.715	self only
P37326	44.061	self only
P37338	24.991	self only
P37349	51.448	self only
P37440	27.85	self only
P37617	76.839	self only
P37634	31.941	self only
P37645	74.457	self only
P37671	31.066	self only
P37685	56.306	self only
P37690	46.594	self only
P37745	21.27	self only
P37747	42.965	self only
P37751	43.188	self only
P37759	40.558	self only
P37765	32.711	self only
P37773	49.874	self only
P37903	16.016	self only
P38489	23.905	self only
P38521	12.88	self only
P38684	26.233	self only
P39321	136.78	self only
P39353	41.384	self only
P39356	36.111	self only
P39366	40.614	self only
P39377	41.083	self only
P39410	49.756	self only
P39452	80.478	self only
P39829	56.401	self only
P39831	27.249	self only
P40120	62.757	self only
P40710	25.844	self only
P41407	21.657	self only
P42588	49.661	self only
P42596	42.331	self only
P42620	37.386	self only
P43672	72.066	self only
P45395	35.196	self only
P45464	72.824	self only
P45523	28.882	self only
P45544	27.82	self only
P45578	19.416	self only
P45955	28.231	self only
P46118	31.975	self only
P46837	85.119	self only
P46853	38.765	self only
P46854	18.793	self only
P46889	146.66	self only
P50456	44.316	self only
P50457	44.729	self only
P50465	29.845	self only
P52061	21.039	self only
P52062	42.584	self only
P52095	80.589	self only
P52598	27.434	self only
P52627	21.658	self only
P52643	36.534	self only
P52647	128.82	self only
P55135	48.052	self only
P56258	40.639	self only
P60340	35.087	self only
P60390	34.877	self only
P60651	33.557	self only
P60716	36.071	self only
P60757	33.366	self only
P60785	66.57	self only
P60906	47.029	self only
P61714	16.156	self only
P61889	32.337	self only
P61949	19.737	self only
P62620	40.683	self only
P62707	28.556	self only
P62768	15.096	self only
P63177	26.556	self only
P63204	20.599	self only
P63235	55.076	self only
P63284	95.584	self only
P63883	45.634	self only
P64429	31.46	self only
P64588	23.401	self only
P64594	17.836	self only
P64596	20.028	self only
P64624	26.82	self only
P65807	44.803	self only
P66817	21.106	self only
P67087	31.348	self only
P67660	33.256	self only
P68187	40.99	self only
P68567	26.949	self only
P68767	54.879	self only
P69428	9.6639	self only
P69451	62.331	self only
P69922	64.976	self only
P69924	43.517	self only
P71298	53.073	self only
P75691	37.978	self only
P75713	28.73	self only
P75728	42.953	self only
P75767	32.788	self only
P75782	34.226	self only
P75817	41.955	self only
P75821	38.085	self only
P75828	63.588	self only
P75838	65.651	self only
P75863	40.644	self only
P75867	65.818	self only
P75876	44.356	self only
P75952	23.361	self only
P75960	31.464	self only
P75966	24.88	self only
P75989	28.264	self only
P76027	37.188	self only
P76034	27.602	self only
P76055	35.561	self only
P76062	17.663	self only
P76104	72.701	self only
P76114	25.151	self only
P76141	33.796	self only
P76177	33.903	self only
P76235	49.392	self only
P76268	30.029	self only
P76273	53.227	self only
P76290	27.776	self only
P76291	37.006	self only
P76316	35.153	self only
P76372	36.454	self only
P76403	51.193	self only
P76418	35.62	self only
P76440	44.329	self only
P76503	46.53	self only
P76513	30.442	self only
P76536	33.052	self only
P76542	45.381	self only
P76550	29.751	self only
P76576	22.176	self only
P76578	181.58	self only
P76594	97.986	self only
P76621	37.36	self only
P76658	51.05	self only
P77173	36.475	self only
P77215	44.226	self only
P77243	53.951	self only
P77252	26.004	self only
P77316	44.175	self only
P77318	62.801	self only
P77376	38.257	self only
P77395	31.791	self only
P77398	74.288	self only
P77399	77.071	self only
P77434	46.216	self only
P77455	73.002	self only
P77488	67.616	self only
P77499	27.582	self only
P77539	38.731	self only
P77541	32.134	self only
P77569	31.322	self only
P77615	36.134	self only
P77674	50.829	self only
P77713	60.824	self only
P77717	19.431	self only
P77737	37.197	self only
P77748	113.25	self only
P77754	18.199	self only
P78055	22.997	self only
P80668	53.699	self only
Q46802	66.095	self only
Q46803	44.187	self only
Q46829	55.36	self only
Q46845	32.391	self only
Q46861	83.477	self only
Q46864	14.703	self only
Q46915	48.849	self only
Q46925	43.234	self only
Q47146	89.223	self only
Q47155	39.515	self only
Q47156	11.234	self only
Q6BF17	42.522	self only
P00490	90.521	self and heteromeric
P00579	70.263	self and heteromeric
P00582	103.12	self and heteromeric
P00956	104.3	self and heteromeric
P00957	96.031	self and heteromeric
P00960	34.774	self and heteromeric
P00961	76.812	self and heteromeric
P00968	117.84	self and heteromeric
P02358	15.703	self and heteromeric
P02359	20.019	self and heteromeric
P02413	14.98	self and heteromeric
P04036	28.756	self and heteromeric
P04079	58.679	self and heteromeric
P05042	50.488	self and heteromeric
P05055	77.1	self and heteromeric
P05719	51.395	self and heteromeric
P06710	71.137	self and heteromeric
P06959	66.095	self and heteromeric
P07024	60.823	self and heteromeric
P07118	108.19	self and heteromeric
P07395	87.377	self and heteromeric
P07813	97.233	self and heteromeric
P08201	93.12	self and heteromeric
P08312	36.831	self and heteromeric
P08839	63.561	self and heteromeric
P08957	59.306	self and heteromeric
P09152	140.49	self and heteromeric
P09372	21.798	self and heteromeric
P09373	85.356	self and heteromeric
P09831	163.3	self and heteromeric
P09832	52.015	self and heteromeric
P0A6B7	45.089	self and heteromeric
P0A6E6	15.068	self and heteromeric
P0A6F5	57.328	self and heteromeric
P0A6H1	46.355	self and heteromeric
P0A6M8	77.58	self and heteromeric
P0A6P1	30.423	self and heteromeric
P0A6P7	23.561	self and heteromeric
P0A6R3	11.24	self and heteromeric
P0A6T5	24.83	self and heteromeric
P0A6X7	11.354	self and heteromeric
P0A6Y1	10.651	self and heteromeric
P0A6Y8	69.114	self and heteromeric
P0A6Z1	65.652	self and heteromeric
P0A705	97.349	self and heteromeric
P0A707	20.564	self and heteromeric
P0A722	28.08	self and heteromeric
P0A759	29.774	self and heteromeric
P0A786	34.427	self and heteromeric
P0A790	13.834	self and heteromeric
P0A7F3	17.12	self and heteromeric
P0A7G2	15.154	self and heteromeric
P0A7J3	17.711	self and heteromeric
P0A7J7	14.875	self and heteromeric
P0A7K2	12.295	self and heteromeric
P0A7K6	13.133	self and heteromeric
P0A7L0	24.729	self and heteromeric
P0A7L3	13.497	self and heteromeric
P0A7L8	9.1244	self and heteromeric
P0A7M2	9.0064	self and heteromeric
P0A7M9	7.871	self and heteromeric
P0A7N9	6.3715	self and heteromeric
P0A7R1	15.769	self and heteromeric
P0A7R5	11.735	self and heteromeric
P0A7R9	13.845	self and heteromeric
P0A7S3	13.737	self and heteromeric
P0A7S9	13.099	self and heteromeric
P0A7T3	9.1904	self and heteromeric
P0A7T7	8.9863	self and heteromeric
P0A7U3	10.43	self and heteromeric
P0A7U7	9.6843	self and heteromeric
P0A7V0	26.743	self and heteromeric
P0A7V3	25.983	self and heteromeric
P0A7V8	23.469	self and heteromeric
P0A7W1	17.603	self and heteromeric
P0A7W7	14.126	self and heteromeric
P0A7X3	14.856	self and heteromeric
P0A7Z4	36.511	self and heteromeric
P0A800	10.236	self and heteromeric
P0A817	41.951	self and heteromeric
P0A832	18.269	self and heteromeric
P0A836	41.392	self and heteromeric
P0A847	42.593	self and heteromeric
P0A850	48.192	self and heteromeric
P0A853	52.773	self and heteromeric
P0A858	26.972	self and heteromeric
P0A879	42.983	self and heteromeric
P0A8A8	16.651	self and heteromeric
P0A8F0	22.533	self and heteromeric
P0A8H6	19.059	self and heteromeric
P0A8H8	7.3061	self and heteromeric
P0A8J8	47.125	self and heteromeric
P0A8M3	74.013	self and heteromeric
P0A8M6	12.778	self and heteromeric
P0A8N3	57.603	self and heteromeric
P0A8N5	57.826	self and heteromeric
P0A8T7	155.16	self and heteromeric
P0A8U2	29.991	self and heteromeric
P0A8V2	150.63	self and heteromeric
P0A8W0	29.524	self and heteromeric
P0A910	37.2	self and heteromeric
P0A988	40.586	self and heteromeric
P0A991	38.109	self and heteromeric
P0A9B2	35.532	self and heteromeric
P0A9C5	51.903	self and heteromeric
P0A9D4	29.316	self and heteromeric
P0A9F3	36.15	self and heteromeric
P0A9G6	47.521	self and heteromeric
P0A9J8	43.111	self and heteromeric
P0A9M0	87.437	self and heteromeric
P0A9M8	77.171	self and heteromeric
P0A9P0	50.688	self and heteromeric
P0A9Q1	27.292	self and heteromeric
P0A9Q5	33.322	self and heteromeric
P0A9T0	44.175	self and heteromeric
P0A9X4	36.952	self and heteromeric
P0AA10	16.018	self and heteromeric
P0AA39	36.026	self and heteromeric
P0AAC0	35.706	self and heteromeric
P0AB89	51.542	self and heteromeric
P0ABA0	17.264	self and heteromeric
P0ABA6	31.577	self and heteromeric
P0ABB4	50.325	self and heteromeric
P0ABD3	18.495	self and heteromeric
P0ABD5	35.241	self and heteromeric
P0ABF1	53.87	self and heteromeric
P0ABH7	48.014	self and heteromeric
P0ABK5	34.489	self and heteromeric
P0ABP8	25.95	self and heteromeric
P0ABS1	17.528	self and heteromeric
P0AC38	52.356	self and heteromeric
P0AC41	64.421	self and heteromeric
P0ACC7	49.19	self and heteromeric
P0ACD4	13.848	self and heteromeric
P0ACF0	9.5349	self and heteromeric
P0ACF4	9.2255	self and heteromeric
P0ACF8	15.539	self and heteromeric
P0ACG1	15.347	self and heteromeric
P0ACJ0	18.887	self and heteromeric
P0ACN4	29.269	self and heteromeric
P0AD61	50.729	self and heteromeric
P0ADG4	29.172	self and heteromeric
P0ADG7	52.022	self and heteromeric
P0ADN2	13.133	self and heteromeric
P0ADQ7	11.847	self and heteromeric
P0ADS6	26.635	self and heteromeric
P0ADY3	13.541	self and heteromeric
P0ADY7	15.281	self and heteromeric
P0ADZ0	11.199	self and heteromeric
P0ADZ4	10.269	self and heteromeric
P0AE08	20.761	self and heteromeric
P0AEH5	11.306	self and heteromeric
P0AES2	49.14	self and heteromeric
P0AES4	96.962	self and heteromeric
P0AES6	89.949	self and heteromeric
P0AEU7	17.688	self and heteromeric
P0AF36	9.6347	self and heteromeric
P0AFD1	18.59	self and heteromeric
P0AFF6	54.87	self and heteromeric
P0AFG0	20.531	self and heteromeric
P0AFG3	105.06	self and heteromeric
P0AFG6	44.011	self and heteromeric
P0AFG8	99.667	self and heteromeric
P0AFH0	19.179	self and heteromeric
P0AFK0	48.369	self and heteromeric
P0AFR4	23.211	self and heteromeric
P0AG30	47.004	self and heteromeric
P0AG44	14.364	self and heteromeric
P0AG55	18.904	self and heteromeric
P0AG59	11.58	self and heteromeric
P0AG63	9.7043	self and heteromeric
P0AG67	61.157	self and heteromeric
P0AG86	17.277	self and heteromeric
P0AGB3	32.468	self and heteromeric
P0AGB6	21.695	self and heteromeric
P0AGE9	29.777	self and heteromeric
P0AGG8	51.363	self and heteromeric
P0AGJ5	37.784	self and heteromeric
P0AGK4	10.784	self and heteromeric
P0AGL7	26.978	self and heteromeric
P0C018	12.769	self and heteromeric
P0C0V0	49.354	self and heteromeric
P0CE47	43.283	self and heteromeric
P10408	102.02	self and heteromeric
P10443	129.9	self and heteromeric
P11349	58.066	self and heteromeric
P11454	141.99	self and heteromeric
P15288	52.915	self and heteromeric
P15639	57.329	self and heteromeric
P16659	63.692	self and heteromeric
P17445	52.911	self and heteromeric
P17846	63.997	self and heteromeric
P18335	43.766	self and heteromeric
P21151	40.876	self and heteromeric
P21156	35.188	self and heteromeric
P21177	79.593	self and heteromeric
P21179	84.162	self and heteromeric
P21338	29.617	self and heteromeric
P21499	92.108	self and heteromeric
P21507	49.914	self and heteromeric
P21513	118.2	self and heteromeric
P21599	51.357	self and heteromeric
P21645	36.038	self and heteromeric
P21889	65.913	self and heteromeric
P22256	45.774	self and heteromeric
P22523	170.23	self and heteromeric
P22524	26.974	self and heteromeric
P23830	52.801	self and heteromeric
P23839	33.175	self and heteromeric
P23845	52.558	self and heteromeric
P23865	76.662	self and heteromeric
P24182	49.32	self and heteromeric
P24255	53.989	self and heteromeric
P25553	52.272	self and heteromeric
P26616	63.197	self and heteromeric
P27302	72.211	self and heteromeric
P29217	24.177	self and heteromeric
P29745	44.923	self and heteromeric
P31660	43.102	self and heteromeric
P31663	31.597	self and heteromeric
P31979	49.292	self and heteromeric
P32695	38.467	self and heteromeric
P33136	57.912	self and heteromeric
P33195	104.38	self and heteromeric
P33570	73.042	self and heteromeric
P33602	100.3	self and heteromeric
P36683	93.497	self and heteromeric
P36879	34.647	self and heteromeric
P37313	37.56	self and heteromeric
P37330	80.488	self and heteromeric
P38038	66.269	self and heteromeric
P39099	47.204	self and heteromeric
P39199	35.001	self and heteromeric
P39406	37.624	self and heteromeric
P42632	85.935	self and heteromeric
P42641	43.285	self and heteromeric
P43329	149.03	self and heteromeric
P45577	25.892	self and heteromeric
P60240	109.77	self and heteromeric
P60293	50.578	self and heteromeric
P60422	29.86	self and heteromeric
P60438	22.243	self and heteromeric
P60560	37.383	self and heteromeric
P60624	11.316	self and heteromeric
P60723	22.086	self and heteromeric
P61175	12.226	self and heteromeric
P62399	20.301	self and heteromeric
P63020	20.997	self and heteromeric
P64476	7.2662	self and heteromeric
P64581	11.051	self and heteromeric
P67910	34.893	self and heteromeric
P68066	14.284	self and heteromeric
P68191	5.0958	self and heteromeric
P68679	8.4999	self and heteromeric
P68919	10.693	self and heteromeric
P69222	8.2495	self and heteromeric
P69776	8.3234	self and heteromeric
P69797	35.047	self and heteromeric
P69908	52.685	self and heteromeric
P69910	52.668	self and heteromeric
P69913	6.8558	self and heteromeric
P75864	78.853	self and heteromeric
P75949	37.594	self and heteromeric
P76053	21.512	self and heteromeric
P76086	35.294	self and heteromeric
P76116	38.612	self and heteromeric
P76143	31.892	self and heteromeric
P76558	82.416	self and heteromeric
P77522	54.745	self and heteromeric
P77689	46.822	self and heteromeric
P77718	54.972	self and heteromeric
Q46851	38.832	self and heteromeric
Q46868	11.276	self and heteromeric
Q46927	28.562	self and heteromeric
P03007	27.099	heteromeric only
P06611	27.081	heteromeric only
P07014	26.77	heteromeric only
P0A6A8	8.6394	heteromeric only
P0A6U8	52.822	heteromeric only
P0A7N4	6.4463	heteromeric only
P0A8B2	21.013	heteromeric only
P0A8E5	13.941	heteromeric only
P0A917	18.602	heteromeric only
P0A9I8	12.284	heteromeric only
P0A9R7	24.439	heteromeric only
P0AD24	8.2884	heteromeric only
P0AD33	10.318	heteromeric only
P0AD59	16.872	heteromeric only
P0ADP7	22.152	heteromeric only
P0AEG1	32.308	heteromeric only
P0AFD6	20.538	heteromeric only
P0AFW2	6.5074	heteromeric only
P0AG48	11.564	heteromeric only
P19319	140.23	heteromeric only
P22188	53.343	heteromeric only
P23367	67.923	heteromeric only
P23878	29.784	heteromeric only
P25738	14.259	heteromeric only
P28631	36.936	heteromeric only
P29012	38.844	heteromeric only
P30128	18.527	heteromeric only
P37750	21.675	heteromeric only
P39407	39.831	heteromeric only
P46130	46.082	heteromeric only
P63224	20.815	heteromeric only
P69931	26.632	heteromeric only
P75796	69.113	heteromeric only
P76015	38.215	heteromeric only
A5A613	7.1023	all identified
A5A614	6.4413	all identified
P00350	51.481	all identified
P00363	65.971	all identified
P00370	48.581	all identified
P00393	47.358	all identified
P00448	23.097	all identified
P00452	85.774	all identified
P00490	90.521	all identified
P00509	43.573	all identified
P00547	33.623	all identified
P00550	67.971	all identified
P00561	89.119	all identified
P00562	88.887	all identified
P00579	70.263	all identified
P00582	103.12	all identified
P00634	49.438	all identified
P00803	35.96	all identified
P00805	36.85	all identified
P00861	46.177	all identified
P00864	99.061	all identified
P00887	38.735	all identified
P00888	38.804	all identified
P00893	62.984	all identified
P00894	17.977	all identified
P00895	57.494	all identified
P00904	56.869	all identified
P00909	49.492	all identified
P00914	53.666	all identified
P00934	47.113	all identified
P00935	41.55	all identified
P00936	97.585	all identified
P00944	49.741	all identified
P00946	42.849	all identified
P00954	37.437	all identified
P00956	104.3	all identified
P00957	96.031	all identified
P00959	76.254	all identified
P00960	34.774	all identified
P00961	76.812	all identified
P00962	63.477	all identified
P00963	36.65	all identified
P00968	117.84	all identified
P02358	15.703	all identified
P02359	20.019	all identified
P02413	14.98	all identified
P02916	57.013	all identified
P02918	93.635	all identified
P02919	94.291	all identified
P02925	30.95	all identified
P02929	26.094	all identified
P02930	53.74	all identified
P02931	39.333	all identified
P02942	59.442	all identified
P02943	49.912	all identified
P03004	52.55	all identified
P03007	27.099	all identified
P03018	81.989	all identified
P03023	38.59	all identified
P03024	37.094	all identified
P03030	34.364	all identified
P03813	25.248	all identified
P03819	67.795	all identified
P03841	31.943	all identified
P03959	59.188	all identified
P03960	72.198	all identified
P03961	20.267	all identified
P04036	28.756	all identified
P04079	58.679	all identified
P04128	18.111	all identified
P04335	47.008	all identified
P04391	36.907	all identified
P04425	35.56	all identified
P04693	43.537	all identified
P04805	53.815	all identified
P04825	98.918	all identified
P04846	29.423	all identified
P04949	51.294	all identified
P04951	27.614	all identified
P04968	56.195	all identified
P04982	15.292	all identified
P04983	55.041	all identified
P04993	66.902	all identified
P04994	51.832	all identified
P04995	54.5	all identified
P05020	38.827	all identified
P05041	50.969	all identified
P05042	50.488	all identified
P05055	77.1	all identified
P05194	27.466	all identified
P05458	107.71	all identified
P05459	41.367	all identified
P05523	30.29	all identified
P05704	58.898	all identified
P05707	27.858	all identified
P05719	51.395	all identified
P05791	65.531	all identified
P05793	54.068	all identified
P05804	68.446	all identified
P05827	33.204	all identified
P05852	36.008	all identified
P06129	68.406	all identified
P06134	39.323	all identified
P06149	64.612	all identified
P06282	28.45	all identified
P06611	27.081	all identified
P06612	97.349	all identified
P06616	33.81	all identified
P06709	35.312	all identified
P06710	71.137	all identified
P06715	48.772	all identified
P06720	50.657	all identified
P06721	43.212	all identified
P06864	117.88	all identified
P06959	66.095	all identified
P06961	46.467	all identified
P06966	15.656	all identified
P06968	16.155	all identified
P06971	82.181	all identified
P06974	37.849	all identified
P06983	33.851	all identified
P06986	39.36	all identified
P06987	40.278	all identified
P06988	46.11	all identified
P06989	22.756	all identified
P06992	30.42	all identified
P06993	103.12	all identified
P06996	40.368	all identified
P06999	32.456	all identified
P07000	38.978	all identified
P07001	54.623	all identified
P07003	62.011	all identified
P07004	44.63	all identified
P07012	41.25	all identified
P07013	11.442	all identified
P07014	26.77	all identified
P07017	59.943	all identified
P07018	57.511	all identified
P07023	42.042	all identified
P07024	60.823	all identified
P07026	28.117	all identified
P07109	28.653	all identified
P07117	54.344	all identified
P07118	108.19	all identified
P07363	71.382	all identified
P07395	87.377	all identified
P07604	57.655	all identified
P07639	38.881	all identified
P07648	128.85	all identified
P07649	30.399	all identified
P07650	47.207	all identified
P07762	84.336	all identified
P07813	97.233	all identified
P07821	28.886	all identified
P07862	32.839	all identified
P07913	37.239	all identified
P08142	60.44	all identified
P08178	36.854	all identified
P08192	45.405	all identified
P08194	50.31	all identified
P08200	45.756	all identified
P08201	93.12	all identified
P08244	26.35	all identified
P08245	11.396	all identified
P08312	36.831	all identified
P08331	70.831	all identified
P08390	36.364	all identified
P08394	133.96	all identified
P08395	67.219	all identified
P08506	43.608	all identified
P08622	41.1	all identified
P08660	48.531	all identified
P08839	63.561	all identified
P08956	134.09	all identified
P08957	59.306	all identified
P08997	60.273	all identified
P09029	39.461	all identified
P09030	30.969	all identified
P09053	46.711	all identified
P09099	52.618	all identified
P09126	27.798	all identified
P09127	42.962	all identified
P09147	37.265	all identified
P09148	39.645	all identified
P09151	57.297	all identified
P09152	140.49	all identified
P09155	42.734	all identified
P09158	32.321	all identified
P09169	35.562	all identified
P09184	18.015	all identified
P09323	68.346	all identified
P09348	32.011	all identified
P09372	21.798	all identified
P09373	85.356	all identified
P09391	31.306	all identified
P09394	40.843	all identified
P09424	41.139	all identified
P09546	143.81	all identified
P09549	22.938	all identified
P09831	163.3	all identified
P09832	52.015	all identified
P09833	39.102	all identified
P09980	77.023	all identified
P0A698	103.87	all identified
P0A6A0	63.202	all identified
P0A6A3	43.29	all identified
P0A6A6	49.881	all identified
P0A6A8	8.6394	all identified
P0A6B4	39.152	all identified
P0A6B7	45.089	all identified
P0A6C1	31.479	all identified
P0A6C5	49.195	all identified
P0A6D0	16.994	all identified
P0A6D3	46.095	all identified
P0A6D7	19.538	all identified
P0A6E4	49.898	all identified
P0A6E6	15.068	all identified
P0A6E9	24.981	all identified
P0A6F1	41.431	all identified
P0A6F3	56.23	all identified
P0A6F5	57.328	all identified
P0A6F9	10.387	all identified
P0A6G7	23.186	all identified
P0A6H1	46.355	all identified
P0A6H5	49.593	all identified
P0A6H8	54.822	all identified
P0A6I3	36.359	all identified
P0A6I6	17.836	all identified
P0A6J1	22.321	all identified
P0A6J3	29.305	all identified
P0A6J5	47.607	all identified
P0A6J8	39.315	all identified
P0A6K1	30.208	all identified
P0A6K3	19.328	all identified
P0A6K6	44.369	all identified
P0A6L0	27.733	all identified
P0A6L2	31.27	all identified
P0A6L4	32.593	all identified
P0A6L7	54.808	all identified
P0A6L9	20.137	all identified
P0A6M8	77.58	all identified
P0A6P1	30.423	all identified
P0A6P5	55.035	all identified
P0A6P7	23.561	all identified
P0A6P9	45.654	all identified
P0A6Q6	17.033	all identified
P0A6R0	33.515	all identified
P0A6R3	11.24	all identified
P0A6S0	24.615	all identified
P0A6S7	36.361	all identified
P0A6T1	61.529	all identified
P0A6T3	41.442	all identified
P0A6T5	24.83	all identified
P0A6T9	13.811	all identified
P0A6U3	69.52	all identified
P0A6U8	52.822	all identified
P0A6V1	48.697	all identified
P0A6V8	34.723	all identified
P0A6W0	33.515	all identified
P0A6W5	17.641	all identified
P0A6W9	58.269	all identified
P0A6X1	46.306	all identified
P0A6X3	11.166	all identified
P0A6X7	11.354	all identified
P0A6Y1	10.651	all identified
P0A6Y5	32.534	all identified
P0A6Y8	69.114	all identified
P0A6Z1	65.652	all identified
P0A6Z3	71.422	all identified
P0A6Z6	15.094	all identified
P0A705	97.349	all identified
P0A707	20.564	all identified
P0A715	30.832	all identified
P0A717	34.218	all identified
P0A720	23.783	all identified
P0A722	28.08	all identified
P0A725	33.956	all identified
P0A729	21.691	all identified
P0A731	16.918	all identified
P0A734	10.235	all identified
P0A738	17.467	all identified
P0A742	14.957	all identified
P0A746	15.451	all identified
P0A749	44.817	all identified
P0A759	29.774	all identified
P0A761	24.073	all identified
P0A763	15.463	all identified
P0A776	20.795	all identified
P0A780	15.689	all identified
P0A784	20.815	all identified
P0A786	34.427	all identified
P0A790	13.834	all identified
P0A794	26.384	all identified
P0A796	34.842	all identified
P0A799	41.118	all identified
P0A7A2	24.065	all identified
P0A7A5	23.257	all identified
P0A7A7	91.38	all identified
P0A7A9	19.703	all identified
P0A7B1	80.431	all identified
P0A7B3	32.566	all identified
P0A7B5	39.056	all identified
P0A7B8	19.093	all identified
P0A7C2	22.357	all identified
P0A7C6	24.57	all identified
P0A7D4	47.344	all identified
P0A7D7	26.995	all identified
P0A7E1	36.774	all identified
P0A7E3	23.567	all identified
P0A7E5	60.373	all identified
P0A7E9	25.97	all identified
P0A7F3	17.12	all identified
P0A7F6	30.384	all identified
P0A7F9	39.43	all identified
P0A7G2	15.154	all identified
P0A7G6	37.973	all identified
P0A7H0	40.514	all identified
P0A7H3	27.39	all identified
P0A7H6	21.963	all identified
P0A7I0	40.517	all identified
P0A7I4	59.573	all identified
P0A7I7	21.836	all identified
P0A7J0	23.353	all identified
P0A7J3	17.711	all identified
P0A7J7	14.875	all identified
P0A7K2	12.295	all identified
P0A7K6	13.133	all identified
P0A7L0	24.729	all identified
P0A7L3	13.497	all identified
P0A7L8	9.1244	all identified
P0A7M2	9.0064	all identified
P0A7M6	7.2734	all identified
P0A7M9	7.871	all identified
P0A7N1	9.9201	all identified
P0A7N4	6.4463	all identified
P0A7N9	6.3715	all identified
P0A7P5	5.3803	all identified
P0A7Q1	7.2888	all identified
P0A7Q6	4.3643	all identified
P0A7R1	15.769	all identified
P0A7R5	11.735	all identified
P0A7R9	13.845	all identified
P0A7S3	13.737	all identified
P0A7S9	13.099	all identified
P0A7T3	9.1904	all identified
P0A7T7	8.9863	all identified
P0A7U3	10.43	all identified
P0A7U7	9.6843	all identified
P0A7V0	26.743	all identified
P0A7V3	25.983	all identified
P0A7V8	23.469	all identified
P0A7W1	17.603	all identified
P0A7W7	14.126	all identified
P0A7X3	14.856	all identified
P0A7X6	20.605	all identified
P0A7Y0	25.55	all identified
P0A7Y8	13.789	all identified
P0A7Z0	22.86	all identified
P0A7Z4	36.511	all identified
P0A800	10.236	all identified
P0A809	22.085	all identified
P0A812	37.173	all identified
P0A814	18.747	all identified
P0A817	41.951	all identified
P0A821	50.607	all identified
P0A823	26.228	all identified
P0A825	45.316	all identified
P0A828	18.51	all identified
P0A830	45.436	all identified
P0A832	18.269	all identified
P0A836	41.392	all identified
P0A840	26.9	all identified
P0A847	42.593	all identified
P0A850	48.192	all identified
P0A853	52.773	all identified
P0A855	45.955	all identified
P0A858	26.972	all identified
P0A862	17.835	all identified
P0A867	35.658	all identified
P0A870	35.219	all identified
P0A873	28.422	all identified
P0A877	28.724	all identified
P0A879	42.983	all identified
P0A884	30.479	all identified
P0A887	28.073	all identified
P0A890	9.0945	all identified
P0A894	32.492	all identified
P0A898	17.525	all identified
P0A8A0	26.422	all identified
P0A8A4	31.211	all identified
P0A8A8	16.651	all identified
P0A8B2	21.013	all identified
P0A8B5	12.015	all identified
P0A8C1	11.437	all identified
P0A8C4	21.229	all identified
P0A8D0	17.229	all identified
P0A8D3	16.969	all identified
P0A8E5	13.941	all identified
P0A8F0	22.533	all identified
P0A8F4	24.353	all identified
P0A8F8	76.225	all identified
P0A8G0	68.187	all identified
P0A8G3	53.987	all identified
P0A8G6	20.845	all identified
P0A8G9	8.9518	all identified
P0A8H6	19.059	all identified
P0A8H8	7.3061	all identified
P0A8I3	29.585	all identified
P0A8I5	27.307	all identified
P0A8J2	19.455	all identified
P0A8J4	9.8272	all identified
P0A8J8	47.125	all identified
P0A8K1	35.934	all identified
P0A8L1	48.413	all identified
P0A8M0	52.57	all identified
P0A8M3	74.013	all identified
P0A8M6	12.778	all identified
P0A8N0	17.693	all identified
P0A8N3	57.603	all identified
P0A8N5	57.826	all identified
P0A8P6	33.867	all identified
P0A8P8	34.246	all identified
P0A8R0	17.36	all identified
P0A8R4	8.2142	all identified
P0A8R7	39.392	all identified
P0A8R9	31.746	all identified
P0A8S1	33.471	all identified
P0A8T1	31.877	all identified
P0A8T7	155.16	all identified
P0A8U2	29.991	all identified
P0A8U6	12.141	all identified
P0A8V0	32.929	all identified
P0A8V2	150.63	all identified
P0A8V6	26.968	all identified
P0A8W0	29.524	all identified
P0A8W5	20.686	all identified
P0A8W8	19.536	all identified
P0A8X0	21.359	all identified
P0A8Y5	29.721	all identified
P0A8Z0	14.23	all identified
P0A8Z3	15.562	all identified
P0A901	19.851	all identified
P0A903	36.842	all identified
P0A905	15.601	all identified
P0A908	27.831	all identified
P0A910	37.2	all identified
P0A912	18.824	all identified
P0A917	18.602	all identified
P0A927	33.589	all identified
P0A937	12.302	all identified
P0A940	90.552	all identified
P0A948	22.688	all identified
P0A951	21.887	all identified
P0A953	42.613	all identified
P0A955	22.284	all identified
P0A959	45.517	all identified
P0A962	37.127	all identified
P0A964	18.084	all identified
P0A968	7.9689	all identified
P0A988	40.586	all identified
P0A991	38.109	all identified
P0A993	36.833	all identified
P0A998	19.424	all identified
P0A9A6	40.323	all identified
P0A9A9	16.795	all identified
P0A9B2	35.532	all identified
P0A9B6	37.299	all identified
P0A9C0	58.958	all identified
P0A9C3	38.19	all identified
P0A9C5	51.903	all identified
P0A9D2	22.868	all identified
P0A9D4	29.316	all identified
P0A9D8	29.892	all identified
P0A9E5	27.967	all identified
P0A9F1	17.64	all identified
P0A9F3	36.15	all identified
P0A9F6	34.401	all identified
P0A9F9	35.629	all identified
P0A9G2	34.284	all identified
P0A9G4	15.235	all identified
P0A9G6	47.521	all identified
P0A9G8	28.281	all identified
P0A9H1	18.673	all identified
P0A9H3	81.259	all identified
P0A9H5	21.999	all identified
P0A9H7	43.909	all identified
P0A9H9	23.976	all identified
P0A9I3	20.768	all identified
P0A9I8	12.284	all identified
P0A9J0	55.364	all identified
P0A9J4	33.87	all identified
P0A9J6	32.29	all identified
P0A9J8	43.111	all identified
P0A9K3	39.038	all identified
P0A9K7	27.417	all identified
P0A9K9	20.853	all identified
P0A9L3	22.216	all identified
P0A9L8	28.145	all identified
P0A9M0	87.437	all identified
P0A9M2	20.115	all identified
P0A9M5	16.97	all identified
P0A9M8	77.171	all identified
P0A9N4	28.204	all identified
P0A9P0	50.688	all identified
P0A9P4	34.623	all identified
P0A9P6	70.545	all identified
P0A9P9	27.562	all identified
P0A9Q1	27.292	all identified
P0A9Q5	33.322	all identified
P0A9Q7	96.126	all identified
P0A9Q9	40.017	all identified
P0A9R4	12.331	all identified
P0A9R7	24.439	all identified
P0A9S1	40.513	all identified
P0A9S3	37.39	all identified
P0A9S5	38.712	all identified
P0A9T0	44.175	all identified
P0A9T4	38.499	all identified
P0A9T6	13.171	all identified
P0A9U1	63.132	all identified
P0A9U3	59.857	all identified
P0A9U6	20.091	all identified
P0A9V1	26.8	all identified
P0A9W0	27.602	all identified
P0A9W3	62.442	all identified
P0A9W9	20.245	all identified
P0A9X1	27.867	all identified
P0A9X4	36.952	all identified
P0A9Y6	7.4023	all identified
P0A9Z1	12.425	all identified
P0AA04	9.1193	all identified
P0AA10	16.018	all identified
P0AA16	27.353	all identified
P0AA25	11.806	all identified
P0AA31	8.6389	all identified
P0AA39	36.026	all identified
P0AA43	25.865	all identified
P0AA53	33.743	all identified
P0AA82	43.649	all identified
P0AA86	20.809	all identified
P0AA89	53.177	all identified
P0AA91	20.921	all identified
P0AA95	12.854	all identified
P0AAA1	22.967	all identified
P0AAB4	55.603	all identified
P0AAB6	32.829	all identified
P0AAB8	16.293	all identified
P0AAC0	35.706	all identified
P0AAD6	46.906	all identified
P0AAE0	51.659	all identified
P0AAE2	50.215	all identified
P0AAF6	27.022	all identified
P0AAG0	35.844	all identified
P0AAG3	26.661	all identified
P0AAG8	56.415	all identified
P0AAH0	29.027	all identified
P0AAH4	37.66	all identified
P0AAH8	30.57	all identified
P0AAI3	70.707	all identified
P0AAI5	43.045	all identified
P0AAI9	32.417	all identified
P0AAJ5	33.1	all identified
P0AAN3	31.565	all identified
P0AAN9	9.9374	all identified
P0AAP3	10.318	all identified
P0AAQ2	13.364	all identified
P0AAS0	18.267	all identified
P0AAT2	14.05	all identified
P0AAT4	46.602	all identified
P0AAT6	11.582	all identified
P0AAT9	18.797	all identified
P0AAU2	8.2745	all identified
P0AAU7	11.28	all identified
P0AAV4	23.946	all identified
P0AAV6	12.872	all identified
P0AAW1	28.789	all identified
P0AAX8	33.325	all identified
P0AAY6	17.666	all identified
P0AAZ4	49.626	all identified
P0AAZ7	6.8549	all identified
P0AB03	34.487	all identified
P0AB10	20.634	all identified
P0AB12	16.275	all identified
P0AB14	8.5244	all identified
P0AB24	41.137	all identified
P0AB26	20.5	all identified
P0AB28	19.315	all identified
P0AB38	22.515	all identified
P0AB52	12.693	all identified
P0AB55	10.602	all identified
P0AB58	44.531	all identified
P0AB67	48.722	all identified
P0AB71	39.147	all identified
P0AB77	43.117	all identified
P0AB80	34.093	all identified
P0AB83	23.562	all identified
P0AB85	38.548	all identified
P0AB87	23.775	all identified
P0AB89	51.542	all identified
P0AB91	38.009	all identified
P0AB98	30.303	all identified
P0ABA0	17.264	all identified
P0ABA4	19.332	all identified
P0ABA6	31.577	all identified
P0ABB0	55.221	all identified
P0ABB4	50.325	all identified
P0ABB8	99.465	all identified
P0ABC3	37.649	all identified
P0ABC7	45.544	all identified
P0ABC9	75.841	all identified
P0ABD3	18.495	all identified
P0ABD5	35.241	all identified
P0ABD8	16.687	all identified
P0ABF1	53.87	all identified
P0ABF4	9.8654	all identified
P0ABF6	31.54	all identified
P0ABG7	40.476	all identified
P0ABH0	45.329	all identified
P0ABH7	48.014	all identified
P0ABH9	84.206	all identified
P0ABI4	36.589	all identified
P0ABI8	74.367	all identified
P0ABJ1	34.911	all identified
P0ABJ9	58.204	all identified
P0ABK2	42.453	all identified
P0ABK5	34.489	all identified
P0ABK9	53.702	all identified
P0ABN1	13.245	all identified
P0ABN5	45.75	all identified
P0ABP8	25.95	all identified
P0ABQ0	43.438	all identified
P0ABQ2	30.427	all identified
P0ABS1	17.528	all identified
P0ABS5	65.564	all identified
P0ABS8	8.8462	all identified
P0ABT2	18.695	all identified
P0ABU0	31.633	all identified
P0ABU2	39.667	all identified
P0ABU5	22.981	all identified
P0ABU7	26.287	all identified
P0ABU9	25.597	all identified
P0ABV2	15.527	all identified
P0ABV6	15.383	all identified
P0ABX5	27.744	all identified
P0ABX8	17.221	all identified
P0ABZ1	36.776	all identified
P0ABZ4	19.997	all identified
P0ABZ6	47.283	all identified
P0AC00	38.569	all identified
P0AC02	27.829	all identified
P0AC05	26.928	all identified
P0AC13	30.615	all identified
P0AC19	14.082	all identified
P0AC23	30.99	all identified
P0AC28	21.105	all identified
P0AC30	38.543	all identified
P0AC33	60.298	all identified
P0AC38	52.356	all identified
P0AC41	64.421	all identified
P0AC44	12.867	all identified
P0AC47	27.123	all identified
P0AC51	19.254	all identified
P0AC53	55.704	all identified
P0AC69	12.879	all identified
P0AC73	17.456	all identified
P0AC75	47.29	all identified
P0AC84	28.434	all identified
P0AC86	93.171	all identified
P0ACA1	22.545	all identified
P0ACA3	24.305	all identified
P0ACA7	23.713	all identified
P0ACB0	52.389	all identified
P0ACB2	35.624	all identified
P0ACB4	21.226	all identified
P0ACB7	45.244	all identified
P0ACC3	12.1	all identified
P0ACC7	49.19	all identified
P0ACD4	13.848	all identified
P0ACD8	66.253	all identified
P0ACE0	62.49	all identified
P0ACF0	9.5349	all identified
P0ACF4	9.2255	all identified
P0ACF8	15.539	all identified
P0ACG1	15.347	all identified
P0ACG8	15.496	all identified
P0ACI0	33.144	all identified
P0ACI6	16.887	all identified
P0ACJ0	18.887	all identified
P0ACJ8	23.64	all identified
P0ACK2	29.572	all identified
P0ACK5	28.548	all identified
P0ACK8	27.362	all identified
P0ACL2	29.835	all identified
P0ACL5	28.826	all identified
P0ACL9	29.425	all identified
P0ACM2	26.565	all identified
P0ACM5	28.277	all identified
P0ACM9	26.938	all identified
P0ACN4	29.269	all identified
P0ACN7	37.819	all identified
P0ACP1	37.999	all identified
P0ACP5	36.422	all identified
P0ACP7	38.174	all identified
P0ACQ4	34.276	all identified
P0ACR2	35.25	all identified
P0ACR4	32.723	all identified
P0ACR7	33.903	all identified
P0ACR9	20.563	all identified
P0ACS2	17.15	all identified
P0ACS5	16.179	all identified
P0ACS7	32.362	all identified
P0ACS9	24.766	all identified
P0ACU2	23.687	all identified
P0ACU7	21.931	all identified
P0ACV0	35.406	all identified
P0ACV4	11.351	all identified
P0ACV6	26.558	all identified
P0ACW4	5.8598	all identified
P0ACX5	7.9073	all identified
P0ACY1	20.059	all identified
P0ACY3	74.479	all identified
P0ACY9	10.717	all identified
P0AD05	25.039	all identified
P0AD10	9.1225	all identified
P0AD19	24.469	all identified
P0AD24	8.2884	all identified
P0AD27	67.295	all identified
P0AD33	10.318	all identified
P0AD40	8.4149	all identified
P0AD42	24.439	all identified
P0AD57	35.217	all identified
P0AD59	16.872	all identified
P0AD61	50.729	all identified
P0AD65	70.856	all identified
P0AD68	63.877	all identified
P0AD70	41.849	all identified
P0ADA3	40.149	all identified
P0ADA5	20.95	all identified
P0ADA7	6.948	all identified
P0ADB1	12.021	all identified
P0ADB7	4.8095	all identified
P0ADC1	21.356	all identified
P0ADC3	43.263	all identified
P0ADC6	39.618	all identified
P0ADE6	16.063	all identified
P0ADE8	36.094	all identified
P0ADF6	64.638	all identified
P0ADF8	11.106	all identified
P0ADG4	29.172	all identified
P0ADG7	52.022	all identified
P0ADH5	22.993	all identified
P0ADI4	32.554	all identified
P0ADI7	20.452	all identified
P0ADK0	25.663	all identified
P0ADK6	31.873	all identified
P0ADK8	13.696	all identified
P0ADM4	11.826	all identified
P0ADN2	13.133	all identified
P0ADN6	7.1771	all identified
P0ADP0	27.122	all identified
P0ADP2	17.163	all identified
P0ADP7	22.152	all identified
P0ADP9	10.273	all identified
P0ADQ2	37.094	all identified
P0ADQ7	11.847	all identified
P0ADR6	41.905	all identified
P0ADR8	50.971	all identified
P0ADS2	12.594	all identified
P0ADS6	26.635	all identified
P0ADT2	23.479	all identified
P0ADT5	45.025	all identified
P0ADT8	23.076	all identified
P0ADU5	14.011	all identified
P0ADU7	16.548	all identified
P0ADV5	37.129	all identified
P0ADV7	23.962	all identified
P0ADV9	21.702	all identified
P0ADW3	14.961	all identified
P0ADX1	14.517	all identified
P0ADX7	16.624	all identified
P0ADX9	21.677	all identified
P0ADY1	68.149	all identified
P0ADY3	13.541	all identified
P0ADY7	15.281	all identified
P0ADZ0	11.199	all identified
P0ADZ4	10.269	all identified
P0ADZ7	11.887	all identified
P0AE01	27.048	all identified
P0AE06	42.196	all identified
P0AE08	20.761	all identified
P0AE12	53.994	all identified
P0AE14	32.122	all identified
P0AE18	29.33	all identified
P0AE22	26.103	all identified
P0AE28	24.917	all identified
P0AE37	38.455	all identified
P0AE39	28.721	all identified
P0AE45	49.762	all identified
P0AE52	17.634	all identified
P0AE56	7.3626	all identified
P0AE60	9.3767	all identified
P0AE78	33.298	all identified
P0AE82	51.624	all identified
P0AE88	26.312	all identified
P0AE91	17.108	all identified
P0AEA8	49.951	all identified
P0AEB2	44.443	all identified
P0AEB5	38.754	all identified
P0AEC0	56.527	all identified
P0AEC3	87.982	all identified
P0AED0	16.066	all identified
P0AED5	23.892	all identified
P0AED7	41.269	all identified
P0AED9	53.464	all identified
P0AEE1	19.787	all identified
P0AEE3	37.581	all identified
P0AEE5	35.712	all identified
P0AEE8	32.099	all identified
P0AEF8	37.497	all identified
P0AEG1	32.308	all identified
P0AEG6	25.621	all identified
P0AEH1	49.071	all identified
P0AEH3	17.419	all identified
P0AEH5	11.306	all identified
P0AEI1	53.662	all identified
P0AEI4	49.581	all identified
P0AEI6	17.433	all identified
P0AEJ4	50.333	all identified
P0AEJ6	49.403	all identified
P0AEK2	25.56	all identified
P0AEK4	27.864	all identified
P0AEM0	16.081	all identified
P0AEM4	10.34	all identified
P0AEM6	27.521	all identified
P0AEM9	29.039	all identified
P0AEN4	13.627	all identified
P0AEP3	32.942	all identified
P0AEP7	64.731	all identified
P0AEP9	53.811	all identified
P0AEQ1	13.737	all identified
P0AEQ3	27.19	all identified
P0AEQ6	24.364	all identified
P0AES0	70.531	all identified
P0AES2	49.14	all identified
P0AES4	96.962	all identified
P0AES6	89.949	all identified
P0AET2	12.043	all identified
P0AET8	26.778	all identified
P0AEU7	17.688	all identified
P0AEV1	37.302	all identified
P0AEW6	48.448	all identified
P0AEW9	33.755	all identified
P0AEX3	47.052	all identified
P0AEX5	32.344	all identified
P0AEX9	43.387	all identified
P0AEY3	30.412	all identified
P0AEY5	21.891	all identified
P0AEZ3	29.614	all identified
P0AEZ9	18.665	all identified
P0AF03	21.222	all identified
P0AF08	39.938	all identified
P0AF12	24.354	all identified
P0AF18	40.949	all identified
P0AF20	44.541	all identified
P0AF24	27.163	all identified
P0AF26	26.449	all identified
P0AF28	23.927	all identified
P0AF36	9.6347	all identified
P0AF43	59.466	all identified
P0AF52	45.711	all identified
P0AF54	11.671	all identified
P0AF63	15.593	all identified
P0AF67	16.853	all identified
P0AF70	11.958	all identified
P0AF90	15.603	all identified
P0AF93	13.611	all identified
P0AF96	16.865	all identified
P0AF98	40.357	all identified
P0AFA2	67.083	all identified
P0AFA7	56.728	all identified
P0AFB1	33.62	all identified
P0AFB5	38.556	all identified
P0AFB8	52.254	all identified
P0AFC3	16.457	all identified
P0AFC7	25.056	all identified
P0AFD1	18.59	all identified
P0AFD4	36.219	all identified
P0AFD6	20.538	all identified
P0AFE0	19.874	all identified
P0AFF2	43.475	all identified
P0AFF6	54.87	all identified
P0AFG0	20.531	all identified
P0AFG3	105.06	all identified
P0AFG6	44.011	all identified
P0AFG8	99.667	all identified
P0AFH0	19.179	all identified
P0AFH2	33.443	all identified
P0AFH6	33.022	all identified
P0AFH8	21.073	all identified
P0AFI0	60.581	all identified
P0AFI2	83.83	all identified
P0AFI5	33.887	all identified
P0AFI7	25.545	all identified
P0AFJ7	53.388	all identified
P0AFK0	48.369	all identified
P0AFL6	58.135	all identified
P0AFM2	36.022	all identified
P0AFM4	11.686	all identified
P0AFM6	25.493	all identified
P0AFM9	8.763	all identified
P0AFN2	13.517	all identified
P0AFP4	29.41	all identified
P0AFP6	26.892	all identified
P0AFP9	41.565	all identified
P0AFQ7	29.808	all identified
P0AFR0	33.067	all identified
P0AFR4	23.211	all identified
P0AFS3	26.348	all identified
P0AFS7	39.841	all identified
P0AFT5	27.399	all identified
P0AFU4	49.148	all identified
P0AFU8	23.445	all identified
P0AFW2	6.5074	all identified
P0AFW8	9.4795	all identified
P0AFX0	10.75	all identified
P0AFX4	18.243	all identified
P0AFX7	24.321	all identified
P0AFX9	35.749	all identified
P0AFY8	20.315	all identified
P0AFZ1	28.642	all identified
P0AFZ3	18.262	all identified
P0AG00	39.489	all identified
P0AG03	20.695	all identified
P0AG07	24.554	all identified
P0AG14	39.366	all identified
P0AG16	56.487	all identified
P0AG18	17.78	all identified
P0AG20	83.875	all identified
P0AG24	79.342	all identified
P0AG27	15.596	all identified
P0AG30	47.004	all identified
P0AG40	34.734	all identified
P0AG44	14.364	all identified
P0AG48	11.564	all identified
P0AG51	6.5417	all identified
P0AG55	18.904	all identified
P0AG59	11.58	all identified
P0AG63	9.7043	all identified
P0AG67	61.157	all identified
P0AG84	31.488	all identified
P0AG86	17.277	all identified
P0AG90	66.631	all identified
P0AG93	35.382	all identified
P0AG96	13.643	all identified
P0AG99	11.365	all identified
P0AGA2	48.511	all identified
P0AGB0	35.042	all identified
P0AGB3	32.468	all identified
P0AGB6	21.695	all identified
P0AGC3	73.352	all identified
P0AGD3	21.265	all identified
P0AGD7	49.787	all identified
P0AGE0	18.975	all identified
P0AGE4	43.477	all identified
P0AGE6	20.375	all identified
P0AGE9	29.777	all identified
P0AGG0	35.07	all identified
P0AGG2	31.966	all identified
P0AGG8	51.363	all identified
P0AGH5	31.548	all identified
P0AGI8	50.367	all identified
P0AGJ2	25.343	all identified
P0AGJ5	37.784	all identified
P0AGJ9	47.526	all identified
P0AGK1	32.511	all identified
P0AGK4	10.784	all identified
P0AGK8	17.336	all identified
P0AGL5	17.726	all identified
P0AGL7	26.978	all identified
P0AGM7	45.06	all identified
P0AGM9	48.867	all identified
P0C018	12.769	all identified
P0C054	15.774	all identified
P0C079	9.0714	all identified
P0C093	22.836	all identified
P0C0K3	38.12	all identified
P0C0L7	54.845	all identified
P0C0R7	23.335	all identified
P0C0S1	30.896	all identified
P0C0T5	30.136	all identified
P0C0U4	32.436	all identified
P0C0V0	49.354	all identified
P0C7L2	42.276	all identified
P0C8J6	30.812	all identified
P0C8J8	47.108	all identified
P0C960	22.226	all identified
P0CB39	66.609	all identified
P0CE47	43.283	all identified
P0CE48	43.313	all identified
P0CF93	40.908	all identified
P0CG19	24.425	all identified
P0DM85	84.37	all identified
P0DMC7	23.67	all identified
P10100	37.528	all identified
P10121	54.513	all identified
P10346	26.731	all identified
P10378	59.111	all identified
P10384	48.541	all identified
P10408	102.02	all identified
P10441	42.382	all identified
P10443	129.9	all identified
P10902	60.337	all identified
P10903	49.693	all identified
P10907	39.523	all identified
P11071	67.698	all identified
P11349	58.066	all identified
P11350	25.497	all identified
P11446	35.952	all identified
P11447	50.318	all identified
P11454	141.99	all identified
P11557	46.161	all identified
P11875	64.682	all identified
P11880	47.447	all identified
P12008	39.137	all identified
P12281	44.067	all identified
P12282	26.719	all identified
P12758	27.159	all identified
P12995	47.335	all identified
P12996	38.648	all identified
P13009	136	all identified
P13024	34.746	all identified
P13029	80.023	all identified
P13035	56.75	all identified
P13036	85.321	all identified
P13445	37.971	all identified
P13458	118.72	all identified
P13482	63.636	all identified
P13656	97.057	all identified
P13669	28.273	all identified
P13857	20.68	all identified
P14081	68.867	all identified
P14175	44.162	all identified
P14176	37.619	all identified
P14294	73.216	all identified
P14407	60.105	all identified
P14900	46.973	all identified
P15031	28.19	all identified
[truncated: 888 more rows]
